# Supplementary material for: Compensatory Evolution of Gene Regulation in Response to Stress by Escherichia coli Lacking RpoS
Source: PLoS Genet. 2009 Oct 2;5(10):e1000671. doi: 10.1371/journal.pgen.1000671 (PMC2744996; doi:10.1371/journal.pgen.1000671)
Supplement: Table S6 — This file includes the RMA-normalized, log-transformed microarray data used in this study. (2.89 MB TXT) [file pgen.1000671.s006.txt]

#This is the RMA normalized, log2 transformed data from all the microarrays used in this study.
#Seq_ID is a number generated by NimbleGen for each gene
#Each array has two complete blocks of probes, which were used to estmate intra-array variability
Seq_ID	BLOCK	DMS1684	DMS1684_2	DMS1688	DMS1688_2	DMS1735	DMS1735_2	DMS1737	DMS1737_2	DMS1739	DMS1739_2	DMS1741	DMS1741_2	DMS1743	DMS1743_2	DMS1745	DMS1745_2	DMS1747	DMS1747_2	DMS1749	DMS1749_2	DMS1751	DMS1751_2	DMS1753	DMS1753_2	bNumber	EcoGeneNumber	GenomicCordinates
b0001071000000001	BLOCK1	12.21254253	12.47798664	12.10464177	12.19274134	13.06680308	12.89654896	13.05941629	12.88414136	13.68780568	12.03604888	13.40846781	12.64548333	14.7363027	14.00516336	11.19834872	12.5340364	13.11435582	11.65848482	11.19165493	10.90670491	13.2097953	12.28578449	12.75749519	11.84925179	b0001	EG11277	190-255
b0001071000000001	BLOCK2	12.13465307	12.35844632	12.05466343	12.25589475	12.94516751	12.85185745	13.12577065	12.85232431	13.57078744	12.04994691	13.33155287	12.66220842	14.73932715	14.10420634	11.15782824	12.53257161	13.03511803	11.67673523	11.2031049	10.68481523	13.08342709	12.25897994	12.74394064	11.77738659	b0001	EG11277	190-255
b0002071000000002	BLOCK1	15.47783708	15.44820838	15.30462562	15.30011443	15.49063341	15.37371604	15.61638927	15.66320642	15.52090558	15.52775045	15.5634045	15.63855475	15.02827722	14.98117364	15.68067662	15.50020044	15.56277283	15.45466547	15.05128781	15.12126886	15.52886801	15.45579835	15.56334363	15.57529673	b0002	EG10998	337-2799
b0002071000000002	BLOCK2	15.56424838	15.44677247	15.35237408	15.26272803	15.55545308	15.36685708	15.60378636	15.56278065	15.49176245	15.52550149	15.59131365	15.59935928	14.95087199	15.08358947	15.42971344	15.507459	15.54725683	15.48041056	15.1797646	15.32321682	15.47921901	15.42948426	15.55016216	15.47336041	b0002	EG10998	337-2799
b0003071000000003	BLOCK1	15.05684336	14.74902067	14.558918	14.72550465	14.80576252	14.57540269	14.83811979	14.94413136	14.6626994	14.86313951	14.89524063	15.01221403	14.02098147	14.42646168	14.70306723	14.66293621	14.75042223	14.88114692	14.86541692	14.67903221	14.66320839	14.89683588	14.88986729	14.7423787	b0003	EG10999	2801-3733
b0003071000000003	BLOCK2	14.9798739	14.74624467	14.42383877	14.62638986	14.65645148	14.51776505	14.77262669	14.80957958	14.64475961	14.77217672	14.90093157	14.86866477	13.97728798	14.29513132	14.73909029	14.6401175	14.65534367	14.72687838	14.90549523	14.63857757	14.53927978	14.83678781	14.76452952	14.83409723	b0003	EG10999	2801-3733
b0004071000000004	BLOCK1	13.80790335	13.45702081	12.96010008	13.20221485	13.66071435	12.5151902	13.28331406	13.59465624	13.11879582	13.58448664	13.39341306	13.69932498	12.56523487	13.04700507	13.67964093	12.95878215	12.78542184	13.48515148	13.55952028	13.24595352	12.75269464	13.77090357	12.92142476	13.39008041	b0004	EG11000	3734-5020
b0004071000000004	BLOCK2	13.75715601	13.47840446	12.83801006	13.07598552	13.51984197	12.54632047	13.22805102	13.50612227	12.88420533	13.61195145	13.30605128	13.57113035	12.44026887	13.07504093	13.55746876	12.88969442	12.67416576	13.33776421	13.55631944	13.238864	12.55570464	13.6415879	12.87969386	13.34479728	b0004	EG11000	3734-5020
b0005071000000005	BLOCK1	9.226915964	9.632590677	9.565766422	9.453312	10.16224781	11.43838466	9.75325035	9.369467356	9.709130178	9.018759341	9.816162717	9.07359292	9.269273513	9.0531977	9.439565587	9.825496748	9.989829585	9.622652573	10.07067255	9.701882905	9.903403026	9.640997183	9.885687376	9.738307465	b0005	EG14384	5234-5530
b0005071000000005	BLOCK2	9.257876202	9.585333646	9.473556603	9.636793167	10.23449988	11.42736214	9.957582521	9.514355456	9.714898361	9.138724635	9.933017093	8.956429595	9.243438691	9.040994045	9.437608316	9.841145552	9.952215463	9.812985085	10.21505352	9.779383836	9.952073027	9.78489261	9.840197268	9.724549323	b0005	EG14384	5234-5530
b0006071000000006	BLOCK1	9.738481093	9.576449389	9.412620017	9.417142804	8.536669567	8.227360832	10.0215805	10.01425792	9.968273526	9.991710603	9.801184367	9.938541923	9.410580881	8.662404911	10.3170727	10.13745037	9.95997499	10.20834606	10.10263556	9.880150261	10.1432642	9.928739981	9.98719877	10.06720012	b0006	EG10011	5683-6459
b0006071000000006	BLOCK2	9.388718222	9.584265217	9.472639466	9.388474353	8.626185036	8.299861892	10.0037838	10.04065864	9.950892365	9.859397965	9.649770282	9.750977749	9.259667479	8.701184456	10.09189523	10.13224497	9.922152645	10.35817469	10.11213699	9.838275503	10.02675843	10.08530156	9.942625782	9.95298449	b0006	EG10011	5683-6459
b0007071000000007	BLOCK1	9.353908561	8.859267653	8.37644711	7.906843707	10.34228794	12.27751152	9.317279192	9.211713847	9.370073586	9.704929183	9.382800813	9.344057955	9.59237892	9.365521078	8.871441407	8.705449231	8.613109479	8.883082821	8.622878386	8.439044614	8.504806278	8.398930055	8.714106737	8.74147238	b0007	EG11555	6529-7959
b0007071000000007	BLOCK2	9.268966735	9.011226976	8.506852221	7.979865868	10.63316562	12.22638573	9.195645094	9.37318294	9.589382805	9.723105259	9.47484809	9.251971826	9.64025488	9.396032085	8.770340138	8.730258515	8.635018638	8.953165113	8.677613241	8.514968057	8.600673403	8.71904308	8.848074863	8.827375417	b0007	EG11555	6529-7959
b0008071000000008	BLOCK1	12.59350187	12.74736283	12.68172234	12.73545105	12.13168597	11.90849579	12.83712777	12.75470202	12.88237353	12.81244355	12.55497202	12.58438615	12.88902818	12.54507014	12.98015938	12.95111696	12.82133527	13.017339	12.87503345	12.89344079	13.04146097	12.9793114	12.68836061	12.88950349	b0008	EG11556	8238-9191
b0008071000000008	BLOCK2	12.42726064	12.4101649	12.48467016	12.7108014	12.08178972	11.75006948	12.6402716	12.57566243	12.73103191	12.57307492	12.3232341	12.32501554	12.66490784	12.23275056	12.80613538	12.77254346	12.70058186	12.73665072	12.72976586	12.43981915	12.86573399	12.75564587	12.45887531	12.7515204	b0008	EG11556	8238-9191
b0009071000000009	BLOCK1	8.795567938	8.996451456	8.723640468	9.252112609	7.289386319	7.157735981	8.595215701	8.407171298	8.686263794	8.592549726	8.292637749	8.480718317	7.780724788	7.430194098	8.916683838	8.683170434	9.124541132	9.049594286	9.722094373	9.68078216	8.875832271	9.198412626	9.038647704	8.791254397	b0009	EG11511	9306-9893
b0009071000000009	BLOCK2	8.694730833	9.056880718	8.689167746	9.380819908	7.289198167	7.316315025	8.702686976	8.542757953	8.675639535	8.682664938	8.471319983	8.496408021	7.858533093	7.508088698	9.058181453	8.815104657	9.043545467	9.053891408	9.799553134	9.636209877	8.988553759	9.449017166	9.071669903	8.939027888	b0009	EG11511	9306-9893
b0010071000000010	BLOCK1	7.95189489	8.263218488	8.425732873	8.59434476	8.134580336	9.52671949	7.884212044	7.870749387	7.879574673	7.825654629	8.197424112	7.897497595	7.478643441	8.593383653	8.412070586	8.279807415	8.428393675	8.269172976	8.6974663	8.647218437	8.355716239	8.565878544	8.312697389	7.973678427	b0010	EG11512	9928-10494
b0010071000000010	BLOCK2	7.498793372	8.07117755	8.203929858	8.480795855	7.978562893	9.539854201	7.803361379	7.567953794	7.739649664	7.731891243	7.745871935	8.123478937	7.121372921	8.346948471	7.97227219	8.366005224	8.130344038	8.118862189	8.674946087	8.716191499	8.211436195	8.41538686	8.038093729	8.004732272	b0010	EG11512	9928-10494
b0011071000000011	BLOCK1	6.609161005	6.484946922	6.270465403	6.928944681	7.618283445	9.45262879	6.902144747	6.883945777	6.840932726	6.641050307	6.965123956	6.877583533	6.614222484	7.289288557	6.731866133	6.739607813	6.340359309	6.753334434	6.606606565	6.849715345	6.699504438	6.576243972	6.572237884	6.355086762	b0011	EG14340	10643-11356
b0011071000000011	BLOCK2	6.795648779	6.561181004	6.678262092	6.609020606	7.980811346	9.201052059	6.600607251	6.676261766	6.796056486	6.66391811	7.121167746	7.082330032	7.300309542	7.318552751	6.970382033	6.705335179	6.353194473	6.447789106	6.803512499	6.761754658	6.06836771	6.70105828	6.480701355	6.921257792	b0011	EG14340	10643-11356
b0013071000000012	BLOCK1	6.213848832	6.439814265	6.695863007	6.492926703	8.575549457	9.917742329	6.517932317	6.669246499	6.653138859	6.538517988	6.747122845	6.593298489	6.313401869	6.619791536	6.488690129	6.432530208	6.892006013	6.587531515	6.734197474	7.040989936	7.156325823	6.366825758	6.489000153	6.632356927	b0013	EG11513	11382-11786
b0013071000000012	BLOCK2	6.231109794	6.471541911	6.360327401	6.659847514	8.634830649	9.820783363	6.523693674	6.482628894	6.538767834	6.566640133	6.9093735	6.42850925	6.767927529	6.468263986	6.546179879	6.54630183	6.488841134	6.62656179	6.472315548	6.858564174	6.649774951	6.475521064	6.626906331	6.476195344	b0013	EG11513	11382-11786
b0014071000000013	BLOCK1	14.84758917	14.90908862	14.97916982	14.93657688	14.97648405	14.6964549	14.76501635	14.95275799	14.62025521	15.09973461	14.95205177	14.99735994	14.0814154	14.61056887	15.15440659	14.87880516	14.7936918	15.14346454	15.46797917	15.23831296	14.80789843	15.13302453	14.99231695	15.01477909	b0014	EG10241	12163-14079
b0014071000000013	BLOCK2	14.92691641	14.74029297	14.99225314	14.9137981	15.0053899	14.483736	14.77590167	14.79961961	14.67638509	15.05410476	15.00842827	14.91649982	14.09369269	14.67643377	15.14481694	14.87912182	14.70868635	15.08861652	14.97831149	15.2069254	14.90752804	15.05272031	14.95740524	15.09412729	b0014	EG10241	12163-14079
b0015071000000014	BLOCK1	12.56003409	12.71714202	12.60968542	12.9239767	12.09423752	11.47141134	12.45658246	12.1243938	12.0645999	12.27799352	12.29594283	12.34856048	11.17750232	11.76971662	12.46671128	12.40237572	12.58587155	12.60996453	13.51172632	13.26735309	12.16821492	12.97910743	12.64554527	12.49398553	b0015	EG10240	14168-15298
b0015071000000014	BLOCK2	12.51701333	12.7535718	12.66733762	12.83003926	11.95224266	11.55945267	12.43978825	12.09724065	12.06574365	12.29366393	12.28426148	12.30893285	11.20433149	11.70217437	12.59138908	12.39806667	12.641349	12.74869563	13.53622816	13.39073485	12.19040973	13.02911522	12.65623256	12.52337605	b0015	EG10240	14168-15298
b0016071000000015	BLOCK1	11.4675731	11.3455423	11.31194382	11.26247832	11.66801051	11.65499384	11.12435541	11.14288169	11.01269786	11.33611275	11.3450915	11.53117654	10.82881561	10.49150581	11.67215861	11.36467321	11.27089734	11.64443658	11.62129462	11.55316651	11.19006948	11.41305126	11.38846348	11.47239141	b0016	EG40012	15445-16557
b0016071000000015	BLOCK2	11.59076242	11.46122547	11.33063374	11.29908206	11.61345504	11.97066653	11.0186663	11.22063232	11.02990435	11.62505894	11.22887922	11.64358873	10.83559119	10.31577735	11.81334627	11.372148	11.25180115	11.52752466	11.47545191	11.67476491	11.18284962	11.42801951	11.39656952	11.46851276	b0016	EG40012	15445-16557
b0018071000000016	BLOCK1	5.433179802	6.337382845	6.393127852	6.487857716	5.463599571	5.944998961	6.726832579	6.11881029	6.463163041	6.07762328	6.040539602	4.932958796	6.903410709	4.809548211	6.116002873	4.819821436	6.593459848	6.238637845	5.514923885	6.538004193	6.618152009	5.910051442	6.588069963	6.151103834	b0018	EG12074	16751-16960
b0018071000000016	BLOCK2	6.011133309	6.263830674	6.132870863	6.563554756	5.491327218	5.969512005	6.394025318	6.01318084	6.462312491	6.424063806	5.663555258	5.312073367	6.244082167	4.834630322	6.044193002	5.483893149	6.545599311	5.865023037	5.24929363	6.48798952	6.508789915	5.677640723	6.386353998	6.329482431	b0018	EG12074	16751-16960
b0019071000000018	BLOCK1	11.75017796	11.45531612	11.82211337	11.19223702	11.97230411	11.65075123	11.8318527	11.90153137	11.85187352	12.03893939	11.80518788	11.87434248	12.64606518	12.44666943	11.3904421	11.46368677	11.83736306	11.60740971	11.79936905	11.68852903	11.7555901	11.51060778	11.6481653	11.84859837	b0019	EG10652	17489-18655
b0019071000000018	BLOCK2	11.62619991	11.5350434	11.65230789	11.10738972	11.78023463	11.16493778	11.68378254	11.84878449	11.82364727	11.80756568	11.64181965	11.66073074	12.53788399	12.22570398	11.45663245	11.49283985	11.57154779	11.49792522	11.58423496	11.49458377	11.66580276	11.44949442	11.51722145	11.78171075	b0019	EG10652	17489-18655
b0020071000000019	BLOCK1	9.075781028	9.142674576	8.645491279	8.74350487	7.863387178	8.229072102	9.106009834	9.147464434	9.294364579	9.424898161	8.913388506	9.115975832	9.030248059	8.502527921	9.124599287	8.791027406	8.408854069	9.068031215	8.903635452	9.03184481	8.708636284	8.579946814	8.712024463	8.869954665	b0020	EG11078	18715-19620
b0020071000000019	BLOCK2	8.888441286	8.902055787	8.467852906	8.579187315	7.864371268	7.88945894	8.952184443	9.099145793	9.259942121	9.117716598	8.659694839	8.977185458	8.526423728	8.24430722	8.809528919	8.675186096	8.488448329	8.814754842	8.911636461	8.744217282	8.639216966	8.291344779	8.545212779	8.830621682	b0020	EG11078	18715-19620
b0021071000000020	BLOCK1	9.197324584	9.034554963	9.942326825	9.880079837	10.59402894	11.89406466	8.83465655	9.065813276	9.271566207	8.952581974	9.730297411	9.208539938	9.691140322	8.862279041	9.200168125	9.082824182	9.399387097	9.320546053	9.158057749	9.26556301	9.583803747	9.329892963	9.314054782	9.420273956	b0021	EG40002	19811-20314
b0021071000000020	BLOCK2	9.166266792	9.174966117	9.967671249	9.9515097	10.52059845	11.64321179	8.692576797	8.973100364	9.178449489	8.997068239	9.765387552	9.209718973	9.486313144	9.00106613	9.303525515	9.207069976	9.508200044	9.331830818	8.984878396	9.273516123	9.49405093	9.370084923	9.422071496	9.364100284	b0021	EG40002	19811-20314
b0022071000000021	BLOCK1	10.06835266	9.301705839	10.76557436	10.24309042	12.18470253	12.99592113	9.239353644	9.569417418	9.654195814	9.670829362	10.0607886	9.924470639	10.57166752	9.350583214	9.942327559	9.871351149	9.626616542	9.956035737	9.674339179	9.493500034	10.02413694	9.758651961	9.840427198	10.18670581	b0022	EG40001	20233-20508
b0022071000000021	BLOCK2	10.12087483	9.527622832	11.05035082	10.59579753	12.45323421	13.37477945	9.580902595	9.853260269	9.799893544	9.858285515	10.34376923	10.17362018	10.98626145	9.310478275	10.21500861	10.00089535	10.03626951	10.11710137	9.916284501	9.660857507	10.18893421	9.931345034	9.994872431	10.08765125	b0022	EG40001	20233-20508
b0023071000000022	BLOCK1	10.41986087	11.00146724	12.44162677	12.83717067	11.97734079	11.33800193	12.38563873	12.94047561	12.03632354	11.13875964	12.36118419	11.86530237	13.95292508	12.55628369	11.07972843	11.78132102	11.60035655	11.1815637	11.48547423	10.94041998	11.98127561	11.33337571	10.93144853	12.37529628	b0023	EG10919	20815-21078
b0023071000000022	BLOCK2	10.55447604	11.00374965	12.29911224	12.81626598	11.75511311	11.36797829	12.25725942	12.98697374	12.01907989	11.03690034	12.49533433	11.77112743	13.8463717	12.31730316	11.23997562	11.7520751	11.47347974	11.09831671	11.24581252	10.9270265	11.88414544	11.2578352	10.92603612	12.18434353	b0023	EG10919	20815-21078
b0024071000000023	BLOCK1	7.433512835	7.217782286	7.554397759	7.34159532	7.462095684	9.051756544	6.807898407	6.983100775	7.335096426	7.407843028	7.384621451	7.295355693	7.182773725	7.233496971	7.151066277	7.455805573	7.275478306	7.213378391	7.12232484	7.664644964	7.794430163	7.156628188	7.578103187	7.109565331	b0024	EG14386	21181-21399
b0024071000000023	BLOCK2	7.219215964	7.35761886	7.611108183	7.184599668	7.216224939	9.562008254	6.987195784	6.731570208	6.927821805	6.732145713	7.341237707	7.220053231	7.248875394	7.374580477	6.893623105	7.423857137	7.090538018	7.091785505	7.069410024	7.190518072	7.408157329	7.148305737	7.337343593	6.839586776	b0024	EG14386	21181-21399
b0025071000000024	BLOCK1	11.29991917	11.2616712	11.55502562	11.6498507	10.32933285	10.11204991	11.34980258	11.24006796	11.65722514	11.14774914	11.62907903	11.2461722	11.03508314	10.808433	11.46517966	12.04837744	11.84641155	11.88878643	11.73853923	11.679581	12.20532081	11.73095666	11.9412217	11.71126689	b0025	EG11079	21407-22348
b0025071000000024	BLOCK2	11.22630543	11.38625903	11.65804395	11.61924196	10.40395927	10.70063261	11.44679921	11.33157076	11.65291236	11.22181281	11.68976351	11.40493712	10.99011077	10.70847092	11.6604437	12.01503677	11.94636911	11.90157832	11.95577194	11.80958442	12.22348536	11.92790608	12.08101553	11.63869397	b0025	EG11079	21407-22348
b0026071000000025	BLOCK1	13.07028867	13.24107966	12.58423289	13.1360257	11.93233679	12.45499456	12.9192004	12.74300186	12.63389889	12.51969986	12.67644049	12.66578891	11.74929806	12.27458426	12.28241898	12.79397066	12.88322173	12.46421028	13.20653386	13.28691083	12.70309235	12.93970682	12.92378812	12.75961553	b0026	EG10492	22391-25207
b0026071000000025	BLOCK2	13.16588442	13.37169558	12.77368164	13.09229977	12.27700273	12.46226645	12.8883667	12.67911153	12.69366177	12.64107953	12.70336305	12.63658549	11.86488441	12.25834679	12.32763797	12.90372659	13.04108663	12.45272422	13.26006138	13.29571281	12.56686896	13.00911271	12.99315936	12.73424448	b0026	EG10492	22391-25207
b0027071000000026	BLOCK1	12.66838117	12.83711364	12.3645219	12.62079457	11.65205934	11.09491059	12.31243043	12.13961968	12.20649409	12.10874839	12.32577532	12.17521503	11.54258226	11.88136813	11.77232827	12.29705955	12.61849852	12.16460155	12.72666685	12.81059393	12.29256071	12.71483366	12.53690191	12.3121534	b0027	EG10548	25207-25701
b0027071000000026	BLOCK2	12.72369253	12.82717286	12.38345075	12.54956974	11.79849059	10.81964128	12.30546825	12.25070017	12.21491821	12.11170872	12.34875886	12.25818844	11.75714429	11.88400594	11.7046148	12.36801041	12.60805883	12.24558571	12.77642197	12.87072379	12.44882005	12.78617944	12.62169023	12.2554851	b0027	EG10548	25207-25701
b0028071000000027	BLOCK1	11.89508438	12.14915875	11.54381953	11.95199172	10.85602371	10.2313286	11.64378054	11.47206687	11.5566097	11.33491431	11.48888576	11.62023784	10.96376591	10.81703848	11.13188216	11.79738909	11.78548684	11.44051587	12.06520194	12.0881915	11.65873209	11.76826775	11.7116588	11.51424498	b0028	EG11080	25826-26275
b0028071000000027	BLOCK2	11.80678437	12.13584858	11.5302684	11.91773711	10.88993184	9.738864418	11.65037931	11.39674883	11.46140895	11.09944217	11.51153811	11.54640009	10.96237615	11.02569957	11.1447818	11.75833395	11.70054068	11.39766378	12.07506647	12.08968835	11.65686239	11.57760415	11.64115831	11.41819912	b0028	EG11080	25826-26275
b0029071000000028	BLOCK1	10.30686589	10.64728249	9.618941365	10.41202643	8.42273086	8.058635784	10.32432402	9.916319438	9.88703063	9.884460403	9.809984477	9.734303509	9.187773437	9.029547027	9.775176172	10.06381152	10.30648919	9.882322992	10.58073446	10.68776986	10.08673083	10.27729461	10.03060769	9.904161322	b0029	EG11081	26277-27227
b0029071000000028	BLOCK2	10.24396404	10.58482912	9.811380474	10.46838924	8.553008696	8.234259401	10.44129818	9.808118736	10.01966564	9.776434842	9.872994469	9.950974867	9.368129915	9.208813515	9.747586287	10.10236288	10.24308637	9.945683632	10.78531604	10.67010137	10.21387616	10.36579652	10.20643456	9.888316312	b0029	EG11081	26277-27227
b0030071000000029	BLOCK1	7.598715057	7.700234397	7.74133552	8.09257851	6.928532587	7.578954559	7.298432877	6.980401239	7.789030815	7.38944205	7.302665424	7.210074176	6.646226033	6.778818333	7.712922441	8.351864596	8.562244714	8.223456339	8.42310204	8.438485819	8.641820554	8.202562199	8.475906463	8.198578623	b0030	EG11082	27293-28207
b0030071000000029	BLOCK2	7.448702765	7.889910933	7.527975803	7.652145858	7.055180467	7.280855195	7.47749277	7.140802169	7.797982449	7.17625295	7.393102104	6.973783452	6.651311496	6.923840881	7.773758361	8.219196599	8.59408905	8.25509846	8.568629936	8.700889797	8.685865181	8.034682882	8.514088323	8.145516977	b0030	EG11082	27293-28207
b0031071000000030	BLOCK1	11.00276144	11.10039302	10.00798916	10.37816771	10.98203555	9.345251321	11.6820488	11.73585367	11.00836874	11.11784183	11.30940263	11.49488538	11.50476785	11.20308967	10.58059503	10.40503975	10.54141843	10.35557927	10.73916712	10.53003845	10.46993735	10.52814483	10.39425292	10.58324556	b0031	EG10206	28374-29195
b0031071000000030	BLOCK2	11.09278541	11.1063368	10.14946185	10.23199345	10.82304092	9.618859715	11.58377042	11.65632546	10.96496799	10.9787377	11.22889203	11.53039268	11.47663423	11.17559352	10.43943167	10.46500585	10.58447748	10.30178608	10.64172529	10.62285551	10.44155268	10.47454201	10.32910117	10.49621795	b0031	EG10206	28374-29195
b0032071000000031	BLOCK1	13.9483655	14.21370455	13.39370109	13.74979613	13.59934866	13.53476855	14.36135751	14.29243852	14.00886388	14.1940046	14.17120059	14.06438336	13.08000702	13.31770668	14.34488282	14.32161883	14.11595402	14.24727429	14.1943918	14.27261154	14.31276378	14.10581693	14.16581812	14.12667315	b0032	EG10134	29651-30799
b0032071000000031	BLOCK2	13.92472764	14.00282991	13.37687947	13.68830982	13.57188328	13.48699768	14.18637418	14.07246453	13.96805832	14.05573357	14.06497486	13.91312853	13.0136101	13.09267815	14.31633336	14.23681788	14.04175761	14.13603902	14.09425912	14.03098888	14.19635932	14.02089387	14.05329363	14.01525107	b0032	EG10134	29651-30799
b0033071000000032	BLOCK1	13.66601436	13.7318007	13.34945857	13.27751602	13.51641157	13.71653212	13.97057222	13.81459	13.64305445	13.50755574	13.73755405	13.67651887	13.35350543	13.72710616	13.40408584	13.67466854	13.75521529	13.6682557	13.94955964	13.77200095	13.56356732	13.85459717	13.67467088	13.55568887	b0033	EG10135	30817-34038
b0033071000000032	BLOCK2	13.53891068	13.7069923	13.18286896	13.26185337	13.58565843	13.51991061	13.92689965	13.7897014	13.63302458	13.53310676	13.74952675	13.59136647	13.2290047	13.54117267	13.34792666	13.5480684	13.62741016	13.55812255	13.83733716	13.70409373	13.46571266	13.77975658	13.53180932	13.51284235	b0033	EG10135	30817-34038
b0034071000000033	BLOCK1	8.974618216	8.98191771	9.405633343	9.530712987	9.353931491	9.877199763	10.28300105	10.78356257	9.930696983	9.47628548	10.05187493	9.671135357	10.23658541	9.476747824	9.270520299	9.442346395	9.283565313	9.267676709	9.462367506	9.343190824	9.685601189	9.13444814	9.273198587	9.961613056	b0034	EG13451	34300-34695
b0034071000000033	BLOCK2	8.861722172	9.100114852	9.49828498	9.511447284	9.475541734	9.744464036	10.18037714	10.84565336	9.712272142	9.488047984	9.926820044	9.547088285	10.17991108	9.390019949	8.928015528	9.570290629	9.220165717	9.166696116	9.573996081	9.298030024	9.662888545	8.963126702	9.237620837	9.876647397	b0034	EG13451	34300-34695
b0035071000000034	BLOCK1	7.058434478	7.123634126	6.64002942	7.092071037	7.04873207	8.128364037	6.899133326	6.988920951	6.781905211	6.756285437	7.255564935	6.858565417	7.334137391	6.630526332	6.806396242	6.890931806	7.247912327	6.936660315	6.936311676	7.213579611	7.10616927	6.723920282	6.923498637	6.681633386	b0035	EG12608	34781-35371
b0035071000000034	BLOCK2	7.121250649	7.202062098	6.889273966	7.390874006	6.883078237	7.894173256	6.99247728	6.72713901	7.024870382	6.746546567	7.261821318	6.809850428	7.218379179	6.832505244	6.581988387	6.630102548	6.835024635	6.738801607	6.982922864	7.344155627	7.079422915	6.729297163	6.810517653	7.025791812	b0035	EG12608	34781-35371
b0036071000000035	BLOCK1	6.384008349	6.77741051	6.221623853	6.597233189	7.773902726	8.568840429	6.674183792	6.280607472	6.641842225	6.513643913	6.787586568	7.104151069	6.504420181	7.609215682	6.584950478	6.854043038	6.285180249	6.531244203	6.746293953	6.722202326	6.807618963	7.344260395	6.592990661	6.501622257	b0036	EG11557	35377-36270
b0036071000000035	BLOCK2	6.765968285	6.920833971	6.580614344	6.615277977	8.030648378	8.271196408	6.321675601	6.582643309	6.772794897	6.636237433	6.649039128	7.144132047	6.662524544	7.859795659	6.596811435	6.826271362	6.492678402	6.597401558	6.794645899	6.612530908	6.791157678	7.120090619	6.544576572	6.302463459	b0036	EG11557	35377-36270
b0037071000000036	BLOCK1	7.463054297	7.38755038	7.05277561	7.06111301	7.325984475	7.71803414	7.416409943	6.995553486	7.444357307	7.13331178	7.549679951	7.505436841	7.173682133	7.387547795	7.001199868	7.498003482	7.532430737	7.394354649	7.476179139	7.681183585	7.542590048	7.446964168	7.655352544	7.504653758	b0037	EG11558	36271-37839
b0037071000000036	BLOCK2	7.396485765	7.603693101	6.9833619	7.088347282	7.544868636	7.718492463	7.736961311	7.479219242	7.426180875	7.309724626	7.350629842	7.485464665	7.304907984	7.23486149	7.303343308	7.617601168	7.642082749	7.502302752	7.532197717	7.767617062	7.711448101	7.392113885	7.801273141	7.632194043	b0037	EG11558	36271-37839
b0038071000000037	BLOCK1	8.753556069	8.483863329	8.096856914	8.093845357	8.286037882	9.843665143	8.427694579	8.0276893	8.226341863	8.32365604	8.24623135	8.398343529	7.471708538	7.061821551	8.674084194	8.390226147	8.405761391	8.451169479	8.263294086	8.783948993	8.455106072	8.123053633	8.871370556	8.406654435	b0038	EG11559	37898-39115
b0038071000000037	BLOCK2	8.649212698	8.509093274	7.919552824	8.133633904	8.262994957	9.596882792	8.365151408	7.966414893	8.161775849	8.419896993	8.260322579	8.231408887	7.044225795	7.010892825	8.414897027	8.370242326	8.432809536	8.180576555	8.176943046	8.540954856	8.322012851	7.96948783	8.657690376	8.266053765	b0038	EG11559	37898-39115
b0039071000000038	BLOCK1	7.66960438	7.689481583	7.213341449	7.397199717	7.552083448	7.538772489	7.260850866	7.485863112	7.395476726	7.465105975	7.528243894	7.3711049	6.685585596	7.557153494	7.544977566	7.392025419	7.707007044	7.579990169	7.749633483	7.906862944	7.592535524	7.579773001	7.623699359	7.498954489	b0039	EG11560	39244-40386
b0039071000000038	BLOCK2	7.720238785	7.69040173	7.405698006	7.214498839	7.28601431	7.646466548	7.552544609	7.335464497	7.138080282	7.626707792	7.347100443	7.637964472	6.763075562	7.753934073	7.491336038	7.566735256	7.762368085	7.655517843	7.675007152	7.981687716	7.490217917	7.388041402	7.507136558	7.548169177	b0039	EG11560	39244-40386
b0040071000000039	BLOCK1	7.146079846	6.416148961	6.502421308	6.236456264	8.117364145	9.635477439	6.277962437	6.504351848	6.491591785	6.67140944	6.730553011	6.607676519	7.034141967	6.709571868	6.590257681	6.597884207	6.450901105	6.699250392	6.526264476	6.559000736	6.317323969	6.439923945	6.522994175	6.774880601	b0040	EG11561	40417-41931
b0040071000000039	BLOCK2	6.741342936	6.484811618	6.560999186	6.404584705	8.207975309	9.668822596	6.013792747	6.201737747	6.120559305	6.88816362	6.77077752	6.593479269	6.750421601	6.679516694	6.520370386	6.654654644	6.168824527	6.66123654	6.420093279	6.48130863	6.191195456	6.648692644	6.734007744	6.599274643	b0040	EG11561	40417-41931
b0041071000000040	BLOCK1	7.067474159	6.541720809	6.442638342	6.358014648	7.462099775	8.958722639	6.974895217	6.859686347	6.454299294	6.867984159	6.548177656	6.788260251	6.753411993	7.137009562	6.604747429	6.704423819	6.675728441	6.88151168	6.809873574	6.774018735	7.050139237	7.128534682	7.077801636	6.697903063	b0041	EG11562	42403-43173
b0041071000000040	BLOCK2	6.400257834	6.764809238	6.316457134	6.797129738	7.428754609	8.75700624	7.026805591	6.814650394	6.486937967	6.670198763	6.562181356	6.718742458	6.431460831	7.066591893	6.509543838	6.923136104	6.683514001	7.005693033	7.055313892	7.066071964	7.136209846	7.314116431	6.782645762	6.914440148	b0041	EG11562	42403-43173
b0042071000000041	BLOCK1	6.652543857	6.491593388	6.264607738	6.169746657	6.416510438	7.12226271	6.236218978	6.359050222	6.184619502	5.811183285	6.162725653	6.785367457	5.747451852	7.043356536	6.235077931	6.662595749	6.473027057	6.01018456	7.108355087	6.560496394	6.495765505	6.691271731	6.290501815	6.424517365	b0042	EG11563	43188-44129
b0042071000000041	BLOCK2	6.390282475	6.316540402	6.143460768	6.287904418	6.381544682	6.885471869	6.503612696	6.376757475	6.118963907	6.430345496	6.228089464	6.748594064	5.441536597	7.059165972	5.914172225	6.339458107	6.226456509	6.142968842	6.529485215	6.541253076	6.28800966	6.690833305	6.326575098	6.226121216	b0042	EG11563	43188-44129
b0043071000000042	BLOCK1	7.146585985	6.918957427	6.637240715	6.950644541	8.054474083	9.971121748	6.907438716	6.811978299	6.673646872	6.907538461	7.136606684	7.19263902	6.694655973	7.193929406	7.281611092	7.275116959	7.114415961	6.724036286	7.254680014	7.295330895	6.930529196	7.356126199	7.185009195	6.998967202	b0043	EG11564	44180-45466
b0043071000000042	BLOCK2	7.249185526	7.191996847	6.822044322	6.884812795	7.943273773	9.751012574	7.358004975	6.976798945	6.847067371	6.813011549	6.845807409	7.136394436	6.818362321	7.667598392	7.007139425	7.06009171	6.987963159	7.004028281	7.443869343	7.375899577	7.097247338	7.343130628	7.259249886	6.98119964	b0043	EG11564	44180-45466
b0044071000000043	BLOCK1	7.094868377	7.088290032	7.061380914	6.830568445	7.185343275	8.49390027	6.677897193	6.665611637	6.898710209	6.78178459	6.767238984	6.711983523	6.759745737	6.991996809	7.033319476	6.715414314	6.872918617	6.939298287	7.024494774	7.183178807	6.808636033	6.528938509	6.880457791	7.033220349	b0044	EG11565	45463-45750
b0044071000000043	BLOCK2	6.899500732	6.956234422	6.747861327	6.690449223	7.402485141	8.721603018	6.986297154	6.960048283	6.752668321	6.95665494	6.924443174	7.078184973	6.669650438	6.785274593	7.352438098	6.900545637	6.817409651	7.18766384	7.172463513	7.097435927	6.53831777	6.819223659	7.138883056	6.900823345	b0044	EG11565	45463-45750
b0045071000000044	BLOCK1	7.049002283	6.566156051	6.69187749	6.549544423	8.228332901	9.726591474	6.437327627	6.466596126	6.428140716	7.119596883	7.106589112	6.455583677	6.771786561	7.405269981	6.949445054	6.972931552	6.356874483	6.637226222	6.85091816	6.419318088	6.597043937	7.189068428	6.817265097	6.745923014	b0045	EG11566	45807-47138
b0045071000000044	BLOCK2	6.934403271	6.351644229	6.864361982	6.869962682	8.322822739	9.535783147	6.686339441	6.712037192	6.507127041	6.962127906	7.243942264	7.214560036	7.186577809	7.447246089	6.94732952	7.248695165	6.367853281	6.78792606	6.793414731	6.345545406	6.696960573	7.09077088	6.457915993	6.697625106	b0045	EG11566	45807-47138
b0046071000000045	BLOCK1	7.601486306	8.132722318	7.025691059	7.437335118	6.989745302	7.066518705	8.176602527	8.095297323	8.250443865	7.644981053	7.71821228	8.209335898	7.622206333	8.854595398	7.105730452	7.959315765	7.534334012	7.225638373	7.6950821	7.766412296	7.516894494	7.719793335	7.255521505	6.901770775	b0046	EG11568	47246-47776
b0046071000000045	BLOCK2	7.469928293	7.943073295	6.999886158	7.036526411	6.648905432	7.016769295	8.060730513	8.067783362	8.170208503	7.491495584	7.476010596	8.101535575	7.457164972	8.832518219	7.355876979	7.871021181	7.204107451	7.39049229	7.754409864	7.672053305	7.275795806	7.601044988	7.361474493	6.938808004	b0046	EG11568	47246-47776
b0047071000000046	BLOCK1	10.67410062	10.27602283	9.619492245	9.55031853	10.08141979	10.21879218	10.24621959	10.15573077	9.95654866	10.50245134	10.14208612	10.34650199	10.43477082	10.82773044	9.460421288	8.911598115	9.170013163	9.0842801	9.841952212	9.775828356	8.624970871	9.436869751	9.173466525	9.131725286	b0047	EG10521	47769-49631
b0047071000000046	BLOCK2	10.73600729	10.383115	9.652937984	9.559454338	10.23506201	9.91146105	10.21269445	10.24497955	9.886670702	10.42493174	10.08823795	10.29059143	10.48619326	10.80491775	9.332687573	8.88698812	9.234172444	9.147619863	9.855369656	9.789774237	8.73372073	9.578990587	9.081590754	9.251876228	b0047	EG10521	47769-49631
b0048071000000047	BLOCK1	7.0217451	7.674372373	7.650255477	8.055504246	6.85937327	7.029763169	8.111418964	7.904614753	7.782028444	7.626607052	7.265281231	7.52036017	8.118178007	8.018720401	7.500713634	7.793293117	7.915022468	7.779077139	7.896967474	7.76782824	7.968568882	7.80638593	7.670885646	7.786129109	b0048	EG10326	49823-50302
b0048071000000047	BLOCK2	7.284897187	7.726091428	7.641266393	7.479666299	6.481741319	6.977026857	7.860983897	7.705821048	7.757733348	7.367857649	7.507768481	7.335460031	7.838670081	8.025297945	7.734895872	7.772914953	7.522042406	7.909542715	7.624260308	7.686692407	7.591795339	7.788174753	7.514072538	7.710856703	b0048	EG10326	49823-50302
b0049071000000048	BLOCK1	10.20776135	10.48165394	9.42932974	9.944305912	9.641236584	9.302598258	10.4116883	10.296981	10.52978211	10.25656112	10.26395118	10.26244737	9.518591001	9.316123109	9.842953226	10.04152939	10.2341195	10.1809175	9.868412061	9.74084899	10.07093319	9.963317766	10.15312169	9.706484794	b0049	EG10048	50380-51222
b0049071000000048	BLOCK2	10.10728757	10.24004201	9.517599909	9.887861535	9.328726083	9.518504256	10.23704548	10.11868637	10.37819036	10.29085726	10.12946244	10.13755411	9.290527158	9.004517403	10.0520391	9.912624568	10.10890677	9.909591166	9.722391907	9.770256379	10.00163943	9.81848184	10.03785756	9.774805505	b0049	EG10048	50380-51222
b0050071000000049	BLOCK1	11.45504944	11.67963333	10.74671937	11.26533	10.57118607	9.892386624	11.23344658	11.28175881	11.2787742	11.32935186	11.35398722	11.37572553	10.50884695	10.55458981	11.06913629	11.0088648	10.96475167	11.16583709	10.97797813	11.0245936	11.06170607	11.09708487	11.14910545	10.83560319	b0050	EG10047	51229-51606
b0050071000000049	BLOCK2	11.52264361	11.57019655	10.79106519	11.25062565	10.66049584	9.411212673	11.34564059	11.34701117	11.34106326	11.39021959	11.3874276	11.30210218	10.56289845	10.40557176	11.03441266	11.0658517	10.9681223	10.99504534	10.99033766	11.27914102	11.0121726	11.17348064	11.32278112	11.08508919	b0050	EG10047	51229-51606
b0051071000000050	BLOCK1	13.0027858	13.15037883	12.75148552	12.98591037	12.64805733	12.83780217	12.9884201	12.95993718	12.98442184	12.8408872	13.01877156	12.97521244	12.39455897	12.62880972	12.7865166	12.97050265	12.87272699	12.90977123	12.77286024	12.99252554	12.96552241	13.02925009	13.07321296	12.83617964	b0051	EG10523	51609-52430
b0051071000000050	BLOCK2	13.04347739	13.22638514	12.80983869	13.05091483	12.57446515	12.77992473	13.07419993	12.94091263	12.94325872	12.82815837	12.99564425	12.93652653	12.32433845	12.66301014	12.76564047	12.97174633	13.01294893	12.9585932	12.93201751	13.1481354	12.88187508	13.08009318	13.07255408	12.91852913	b0051	EG10523	51609-52430
b0052071000000051	BLOCK1	11.2197179	11.60897206	10.84430663	11.30199008	9.120837644	9.587983922	11.36557575	10.97845807	11.04718861	10.65671588	10.86866995	10.53106101	10.53160643	10.60648174	10.52996058	11.18355549	11.4095248	10.6629091	11.03266022	11.45714937	11.24558426	11.27033096	11.41159064	10.96194688	b0052	EG10691	52427-53416
b0052071000000051	BLOCK2	11.20135347	11.68549721	10.95054715	11.2970056	9.44147103	9.841056367	11.29470029	10.9433521	11.0426137	10.45067196	10.92466303	10.64700279	10.52757709	10.45917779	10.10095676	11.11896313	11.45779772	10.75608466	11.06881434	11.39902029	11.31219717	11.30272682	11.51182138	10.92030089	b0052	EG10691	52427-53416
b0053071000000052	BLOCK1	12.00558262	12.51661535	11.73961098	12.37444944	11.28938459	11.10186257	12.22880351	11.88020909	11.87659284	11.2678853	11.74742722	11.42174491	11.96410813	11.93998148	10.93907286	11.89676708	12.37407096	11.37629738	11.71089819	11.96244979	11.93657	12.00984586	11.94602925	11.44707646	b0053	EG10985	53416-54702
b0053071000000052	BLOCK2	11.93967276	12.39903047	11.76220424	12.39178364	11.0612787	11.33324521	12.27269352	11.87102033	11.96456924	11.4158836	11.49695916	11.54919789	11.89877905	11.96075032	10.77328586	11.75990399	12.31059586	11.25176193	11.46380716	11.93504428	11.96391991	11.99139164	12.06488272	11.46655147	b0053	EG10985	53416-54702
b0054071000000053	BLOCK1	12.5603951	12.64138221	12.29381056	12.5836735	12.30001625	11.80661757	12.65953608	12.52596339	12.34040975	12.35906733	12.42972292	12.42084106	12.29551687	12.64016742	12.56719335	12.19556596	12.51749627	12.66027939	12.95983549	12.69832504	12.22746306	12.96670708	12.5460686	12.48803475	b0054	EG11569	54755-57109
b0054071000000053	BLOCK2	12.75551345	12.75599934	12.39344264	12.87262869	12.56938001	12.22941671	12.74334752	12.48638777	12.57083963	12.60704609	12.63012922	12.61133427	12.43104333	12.7091386	12.72533807	12.37769082	12.71253955	12.76693412	12.96192542	12.77596595	12.2732477	13.12172529	12.66051247	12.6577163	b0054	EG11569	54755-57109
b0055071000000054	BLOCK1	10.00238608	9.926688271	10.32410177	10.14865897	10.55020308	9.57971418	10.08886454	10.44345063	9.908785443	10.13402054	10.36273386	10.38184087	10.9186378	10.68666518	10.24312339	9.905107917	9.973832518	10.38318932	10.22766768	10.14647729	10.19016333	10.31492918	9.983111894	10.24945411	b0055	EG11570	57364-58179
b0055071000000054	BLOCK2	10.02438562	9.869572407	10.32843046	9.954553304	10.24091104	9.9168419	10.11019735	10.37268041	9.953013456	10.06031981	10.30070673	10.3837869	10.86333614	10.70880524	10.20079699	9.912654056	9.919291213	10.26286392	10.2765689	9.917738003	9.958740181	10.33127191	9.835571377	10.16978436	b0055	EG11570	57364-58179
b0058071000000056	BLOCK1	8.993174755	9.354441141	8.513020482	8.843286063	8.193693891	10.28964971	9.132169125	8.792219935	8.918848333	8.579302359	8.838813137	8.390785464	8.882048121	8.930002204	8.247299045	8.580859267	9.02339204	8.521197607	9.672301046	9.332547501	8.529634743	8.975887223	8.642275934	8.365806249	b0058	EG12609	59687-60346
b0058071000000056	BLOCK2	9.136899884	9.389933075	8.29113017	8.803684588	8.491259065	10.88413823	9.224020733	8.859162029	9.11417543	8.727329645	8.861647431	8.615988197	9.062837851	8.926337214	8.490554888	8.384130991	9.050317213	8.498961268	9.793517639	9.567213818	8.698470969	9.009513177	8.590004989	8.721896211	b0058	EG12609	59687-60346
b0059071000000057	BLOCK1	11.66435319	11.66924163	10.46488785	10.47644559	10.89495801	10.2494995	11.35284441	11.3286282	11.1220664	11.3772223	11.31686511	11.41939162	10.25210125	10.47609517	10.79653416	10.78769569	10.84267853	10.86220371	12.04526091	11.98085232	10.70488052	11.21331405	10.85796249	10.95565492	b0059	EG11083	60358-63264
b0059071000000057	BLOCK2	11.62844941	11.61575767	10.47999958	10.63510455	11.20185087	10.26261473	11.46354067	11.31916636	11.10149854	11.41991247	11.2320391	11.48610867	10.14658382	10.67301954	10.86790048	10.74868722	10.8945029	10.94087346	11.79294887	12.17418052	10.69149534	11.27539473	10.95388745	11.04451912	b0059	EG11083	60358-63264
b0060071000000058	BLOCK1	9.10376985	9.377102487	8.146092578	8.519901181	8.210852491	9.80443744	8.888893294	8.783860621	8.762367421	8.733582456	8.651036977	8.956390679	7.980133864	8.428895692	7.86432793	8.211050656	8.420665978	8.123638264	8.251014139	8.631382984	8.108725688	8.516048645	8.393227408	7.864504988	b0060	EG10747	63429-65780
b0060071000000058	BLOCK2	9.005730081	9.348259202	7.930613757	8.643235697	8.253688201	9.730735555	8.734829501	8.743924216	8.847333954	8.808497033	8.646762455	8.661133194	7.549147008	8.299708524	7.937938134	8.165328112	8.238158696	8.11730232	8.329531315	8.657916129	7.907747542	8.301415713	8.419007053	8.000691314	b0060	EG10747	63429-65780
b0061071000000059	BLOCK1	6.889320212	6.610801919	6.330244659	6.075881283	7.528871328	8.373099615	6.734983232	6.201892582	6.671212686	6.520698817	6.956254173	7.653633311	6.601576188	9.275675006	7.217183207	7.331146257	6.135971897	6.116618437	7.408805253	6.216935942	5.907640602	7.765469108	5.683581371	6.59448137	b0061	EG10055	65855-66550
b0061071000000059	BLOCK2	6.809483902	6.283445856	6.517118185	6.244318163	7.327630783	8.235303436	6.443127552	6.670207262	6.566423991	6.646719981	6.876289781	7.437408364	6.508729711	9.154887964	6.890473445	7.166794767	6.498999151	6.281718648	7.330292172	6.047843716	5.812924297	7.692987852	5.951722995	6.408348425	b0061	EG10055	65855-66550
b0062071000000060	BLOCK1	9.032645278	9.231267509	7.915926572	8.074829724	8.0881909	9.404524462	8.303800836	8.314850121	8.424605121	8.696382334	8.271981185	8.438458373	7.377561074	8.312809458	8.16591646	8.186270265	8.377615296	8.221895443	8.622855331	8.904648168	8.068539152	8.638179935	8.558093869	8.217944131	b0062	EG10052	66835-68337
b0062071000000060	BLOCK2	9.109274098	9.283046438	7.840287607	8.3225339	7.90048707	9.202100309	8.333861092	7.840227172	8.457339014	8.680971286	8.062602595	8.450336986	7.237173624	8.645899762	8.077396833	8.129282502	8.510345241	8.102352114	8.791885032	9.075316018	8.323509684	8.661278233	8.607531907	8.21526749	b0062	EG10052	66835-68337
b0063071000000061	BLOCK1	8.0031069	8.414072092	6.828953938	7.455268032	7.520385316	8.839194023	7.446573853	7.140643704	7.432991133	7.516080565	7.281660235	7.733018034	6.538778696	8.535012479	7.369690688	7.781823924	7.501864248	7.563286283	8.134954014	8.245538446	7.353439747	7.941879228	7.686840151	7.375192384	b0063	EG10053	68348-70048
b0063071000000061	BLOCK2	8.192541874	8.32094718	7.052874489	7.234713027	7.251182242	9.139252295	7.902439635	7.552566127	7.662562283	7.376521343	7.761279954	7.635515712	7.077676682	8.567743552	7.450741954	7.846574174	7.603796936	7.408249058	8.122136888	7.941093983	7.41458715	7.835943649	7.768278957	7.168304065	b0063	EG10053	68348-70048
b0064071000000062	BLOCK1	9.701334016	9.899148132	10.30655732	10.45063093	7.97347639	8.907776379	9.490778891	9.16304933	9.688284759	9.62667987	9.166333082	9.086567244	9.654776353	8.918818525	9.736089342	9.880772753	10.11919469	10.15787995	10.04201472	10.25347347	9.987554512	10.10803394	10.16175028	9.856902924	b0064	EG10054	70387-71265
b0064071000000062	BLOCK2	9.676978022	9.870806708	10.248504	10.51540132	8.05030524	8.868875941	9.479359518	9.186239804	9.776267039	9.413837126	9.156252751	9.084798823	9.745907052	8.926180337	9.786794817	9.912331007	10.29851765	10.01617091	10.07372077	10.29378177	10.04318536	10.03272048	10.11599806	9.936328315	b0064	EG10054	70387-71265
b0065071000000063	BLOCK1	8.588437312	8.625521463	9.600771697	9.613937685	8.153812428	9.222628048	8.916862645	8.832169436	9.032043798	8.737966567	8.805396939	8.253998718	8.796591914	8.349510803	9.04914663	9.416237016	9.408956365	9.189696588	9.200801523	9.104957221	9.60050207	9.20501171	9.369506616	9.146018985	b0065	EG11571	71351-72115
b0065071000000063	BLOCK2	8.47993584	8.663575893	9.538227158	9.526739831	7.859586344	9.28048197	8.622209628	8.59243349	9.019498993	8.442344736	8.815229571	8.379233657	8.922275465	8.237292671	9.055739849	9.546113689	9.242967801	9.120285837	9.097852788	9.150400248	9.324294202	9.188865243	9.114906529	9.073833887	b0065	EG11571	71351-72115
b0066071000000064	BLOCK1	8.790706886	8.978890034	8.864124535	9.147062175	7.716722764	8.381880334	8.611061694	8.671099434	8.499419392	8.296137997	8.640863824	8.491402585	8.316290584	8.400429911	8.777016573	8.890335118	9.126380024	8.887187709	9.034597879	8.901285069	8.870066285	9.100868611	9.0107432	8.78848409	b0066	EG11572	72229-72927
b0066071000000064	BLOCK2	8.782283726	9.033797668	8.948132994	9.062461207	7.573095753	8.497025493	8.843804249	8.671436686	8.701126569	8.454612272	8.767313813	8.677150202	8.287591881	8.904501258	8.665020338	8.712531815	8.985715304	8.92889584	9.163784003	9.002681145	8.76843909	9.206886645	8.975072687	8.674950323	b0066	EG11572	72229-72927
b0067071000000065	BLOCK1	11.77533114	11.68058778	11.23101814	11.21058307	11.30833226	11.33157451	11.69727263	11.55528418	11.40618077	11.39832349	11.61133507	11.54357776	10.9319459	10.92629814	11.47785387	11.64884963	11.77332308	11.33309574	11.03957779	11.14770209	11.59753183	11.5476803	11.8056183	11.39117011	b0067	EG11573	72911-74521
b0067071000000065	BLOCK2	11.81677968	11.69930458	11.15580007	11.17193573	11.29474428	11.42439013	11.6839087	11.67600139	11.36898972	11.52084818	11.5445616	11.66378427	10.81829609	11.02798718	11.49212252	11.7808997	11.81042684	11.4235756	11.24370347	11.19723089	11.70340949	11.69259937	11.80698631	11.52555531	b0067	EG11573	72911-74521
b0068071000000066	BLOCK1	13.4226751	13.59416585	13.06854372	13.10597586	13.28414178	13.50896981	13.93709184	13.53674596	13.54289283	13.32960336	13.71543988	13.42965397	13.12648483	12.83793769	13.30300104	13.84954575	13.79978887	13.45551849	12.86708804	13.08025453	13.69647345	13.04237057	13.79835918	13.45530996	b0068	EG11574	74497-75480
b0068071000000066	BLOCK2	13.39540278	13.54598895	13.00237669	12.83470646	13.08078014	13.08357036	13.94449658	13.56094162	13.65524826	13.37518797	13.53969215	13.39312333	13.09307293	12.66656393	13.23026125	13.72636433	13.76770434	13.29735566	12.85878317	13.07820841	13.70466366	13.0654057	13.7365068	13.2799296	b0068	EG11574	74497-75480
b0069071000000067	BLOCK1	9.503865282	9.582733055	9.378546736	9.561086278	8.401346316	8.88817793	9.398423485	9.133310753	9.122729914	9.317934422	9.271053973	9.385720065	7.756433563	7.640300618	9.770940679	9.477261837	9.547041229	9.655214423	9.656838305	9.852257642	9.573247267	9.355627054	9.824248512	9.323644332	b0069	EG12094	75644-77299
b0069071000000067	BLOCK2	9.31273641	9.572766723	9.228473124	9.550403383	8.148047396	8.76164896	9.337794034	9.095466914	8.937001511	9.084052303	9.140446364	9.285671081	7.886534906	7.940425191	9.810394098	9.363356178	9.50738833	9.720257086	9.618344203	9.826276765	9.619825276	9.562569665	9.723223548	9.480578981	b0069	EG12094	75644-77299
b0070071000000068	BLOCK1	10.93994212	10.6001257	12.15257132	11.31688083	11.63184608	12.43972972	10.60599178	10.96256471	10.88141218	11.43105668	10.97776832	11.15113974	11.39608572	11.25829996	12.37560545	11.67260531	11.73026382	12.08571835	12.34323655	11.76290653	11.55853795	11.83462207	12.1368312	12.10813152	b0070	EG11754	77621-78799
b0070071000000068	BLOCK2	11.02518269	10.67783722	12.19979888	11.4381843	11.70127544	12.63936194	10.67373714	10.9227598	10.93347859	11.47236353	11.02429772	11.19081194	11.3522682	10.97480834	12.41726198	11.62468508	11.64923013	12.17375261	12.31336204	12.02605051	11.74492665	11.91289076	12.06134989	12.2290288	b0070	EG11754	77621-78799
b0071071000000069	BLOCK1	13.25009835	13.39359516	13.20244264	13.53145457	12.64572118	13.16364986	13.2637945	12.95399682	13.2210603	12.83976825	12.88722161	12.83448338	12.12004353	12.41675621	12.60269629	12.90533465	13.29977398	12.78577361	12.68227066	12.36641927	12.95984867	13.33359925	13.02500122	12.80046322	b0071	EG11575	78848-79453
b0071071000000069	BLOCK2	13.28933585	13.3274201	13.18233542	13.63183065	12.65384358	13.21814346	13.35425769	12.90579941	13.20514611	12.91023405	12.9684384	12.86203183	12.18364484	12.46228941	12.64633563	12.85101652	13.21755451	12.75048912	12.50760448	12.3270468	12.94535162	13.32257542	13.02659492	12.7193799	b0071	EG11575	78848-79453
b0072071000000070	BLOCK1	14.77273566	14.75951032	14.82809147	14.80669965	14.51922318	14.55875838	14.82070526	14.73967598	14.76856258	14.77706288	14.67495901	14.55143027	13.86585228	13.98777408	14.54422726	14.54928724	14.67337233	14.64149686	13.89271656	14.10801155	14.77119527	14.56563177	14.63304897	14.58156386	b0072	EG11576	79464-80864
b0072071000000070	BLOCK2	14.81463736	14.68012603	14.87075682	14.87914361	14.57624256	14.56567896	14.80189529	14.76021924	14.88662595	14.7657744	14.68288464	14.6165659	14.00379824	14.04010593	14.38623739	14.67715728	14.73241334	14.65141771	14.03905707	14.1139247	14.74033255	14.50187117	14.71156595	14.63934855	b0072	EG11576	79464-80864
b0073071000000071	BLOCK1	15.17332571	15.21153663	15.16406734	15.30805705	14.73653652	14.96793572	15.08089776	15.00160788	15.18500421	15.05988357	14.97382546	14.86832977	14.02137191	14.40997917	14.95918334	14.87307962	15.09465562	14.91561796	14.66134142	14.86112255	15.1292657	15.10937378	15.19473857	15.01170399	b0073	EG11577	80867-81958
b0073071000000071	BLOCK2	15.11262076	15.2523291	15.20666086	15.270065	14.77012225	14.9694489	15.14055345	15.03331393	15.1721407	15.11706468	15.02714835	14.87245703	14.06086627	14.32289591	15.01854991	15.05821365	15.15159855	15.09113928	14.68065173	14.81871585	15.08886298	15.09288817	15.27513622	15.0711448	b0073	EG11577	80867-81958
b0074071000000072	BLOCK1	14.96801517	15.09534698	15.07062155	15.26891354	14.72278149	14.70179556	15.05279777	14.9762147	15.09925493	15.02542807	14.94155057	14.87379171	14.09591764	14.25797715	15.01035881	14.95611647	14.94413216	14.99133073	14.42866104	14.55915586	14.95525474	14.86080842	14.97339681	14.83476555	b0074	EG11226	81958-83529
b0074071000000072	BLOCK2	15.1242682	15.15429488	15.15510893	15.23925084	14.82619115	14.82872008	15.04503478	15.04404643	15.13862478	15.12725528	14.8602772	14.96591137	14.1094887	14.18930559	14.88758692	15.10620677	14.95170771	15.07254477	14.42394698	14.53202766	14.98454731	14.88467608	15.0301727	14.83479435	b0074	EG11226	81958-83529
b0075071000000073	BLOCK1	10.78388075	11.30395154	11.22128447	11.56358755	11.91422086	11.54714893	11.64266372	12.16986742	12.04019909	11.6078813	12.22982846	11.42704476	13.57351718	13.15212064	9.886167536	10.68370005	10.75708193	10.89285606	10.14374799	9.943653843	11.20159429	10.75378318	10.38469937	11.00224042	b0075	EG11280	83622-83708
b0075071000000073	BLOCK2	10.691072	11.29588428	11.0746714	11.54497491	11.90283438	11.37389112	11.62432863	12.11742603	11.96319134	11.63527522	12.25609845	11.29013793	13.60513298	13.08866162	10.05138692	10.62258971	10.74620249	10.87442683	10.25794042	9.910028949	11.16889214	10.84722949	10.34249441	11.00324663	b0075	EG11280	83622-83708
b0076071000000074	BLOCK1	6.893171667	6.936301075	7.502366408	7.387890667	7.178052291	8.475648731	7.046567454	6.925150874	7.116504079	6.692442542	6.731843058	6.876534136	7.766450063	6.983284365	7.248463679	7.187704414	7.283509753	7.54056979	7.222876995	7.328701851	7.347901244	7.009356131	7.688693017	7.393231699	b0076	EG10531	84368-85312
b0076071000000074	BLOCK2	6.396226292	6.835655059	7.351689276	7.626704142	7.136349316	8.653906621	6.836802759	6.428574572	6.739293217	7.023173278	6.665178136	6.611358313	7.503912377	6.952657391	7.478439592	6.752260208	7.289113306	7.541511742	7.013190891	7.343422924	7.499226431	6.698212921	7.71316034	7.302616078	b0076	EG10531	84368-85312
b0077071000000075	BLOCK1	13.82205162	14.06025623	13.40896162	13.63599592	13.603599	13.89985252	13.72009404	13.67632647	13.69781698	13.78292997	13.74163855	13.73861452	13.17757777	13.41604612	13.75898948	13.87698143	14.04792086	13.87924079	14.23190827	14.20137511	13.78890657	14.01417141	14.02724409	13.89525881	b0077	EG10500	85630-87354
b0077071000000075	BLOCK2	13.80719866	13.97937189	13.31399346	13.6201899	13.53708598	13.77592023	13.74476184	13.64275462	13.61210921	13.78695049	13.75371041	13.68082067	13.11788507	13.44227218	13.65820597	13.76091867	13.95588329	13.84730205	14.10741237	14.26064767	13.7731653	13.99141273	13.90164065	13.90356929	b0077	EG10500	85630-87354
b0078071000000076	BLOCK1	12.49372173	12.43375229	11.94818411	11.79801786	12.16879981	12.01250862	12.59057136	12.50355369	12.38905474	12.62968486	12.53542946	12.59972873	12.3270461	11.98303599	12.24569236	12.83988515	12.51563004	12.21936485	12.31710369	12.75022359	12.6147386	12.09190987	12.72758333	12.60868826	b0078	EG10499	87357-87848
b0078071000000076	BLOCK2	12.4014704	12.338414	11.94367567	11.66960407	12.07289995	12.03568569	12.53639867	12.37031756	12.30325328	12.56825843	12.42342023	12.58360896	12.28492436	11.96318401	12.23548523	12.74875271	12.37633006	12.29822531	12.35862456	12.79188764	12.65105965	12.14411318	12.71418577	12.45339946	b0078	EG10499	87357-87848
b0080071000000077	BLOCK1	9.780740369	9.844292902	9.797747923	10.03349624	7.928836932	8.154859618	9.612359871	9.444851317	9.406760501	9.726543453	9.399705809	9.523397683	8.900797086	8.496717988	10.2312291	10.00237919	10.13774583	10.05364016	10.24951823	10.50163539	10.12632065	9.91330667	10.37022292	9.968196185	b0080	EG10338	88028-89032
b0080071000000077	BLOCK2	9.88704541	9.815707185	10.0426033	9.998160519	7.830953732	7.977630822	9.525048185	9.364481604	9.478309339	9.549718643	9.591261647	9.464146069	9.369096733	8.681641467	10.24692618	10.02914143	10.17353036	10.16029689	10.32461453	10.65575529	10.22951619	10.0237592	10.47720597	10.0988685	b0080	EG10338	88028-89032
b0081071000000078	BLOCK1	11.56716822	11.69314519	12.06812761	12.07792241	11.23593781	10.44116785	11.53900605	11.69655578	11.43268303	11.69376031	11.80494033	11.74841037	12.35066321	12.09214155	12.3020753	12.11314146	11.87511758	12.07794717	11.96176443	12.19033833	12.16325527	11.8964101	11.79721673	12.02510979	b0081	EG11084	89634-90092
b0081071000000078	BLOCK2	11.7148721	11.88660627	12.24818109	12.30332444	11.50599233	10.2800229	11.72079318	11.72646959	11.60771253	11.86055033	11.90025225	11.82680149	12.424448	12.14127788	12.61495445	12.26066166	12.02390104	12.25959616	12.151134	12.31847621	12.13450818	11.91128183	12.02756276	12.09568916	b0081	EG11084	89634-90092
b0082071000000079	BLOCK1	12.09710065	11.95459718	12.45973706	12.41579626	11.89528353	10.49295924	11.76768513	11.9701348	11.69696509	12.07879934	12.07086314	12.25692384	12.34166078	12.06393993	12.95989479	12.23211946	12.12162621	12.63484353	12.30142263	12.55709772	12.18640092	12.13104914	12.41879884	12.46863934	b0082	EG11085	90094-91035
b0082071000000079	BLOCK2	12.15483051	11.96490542	12.54913721	12.34827016	11.84062519	10.52247551	11.72554149	11.95295443	11.71231849	12.15207799	12.00313874	12.21309015	12.35727089	12.18267644	12.96338543	12.35911346	12.07393682	12.52544214	12.21543587	12.58901492	12.21042025	12.08813239	12.40363529	12.4902624	b0082	EG11085	90094-91035
b0083071000000080	BLOCK1	13.36759475	12.92970443	13.91900481	13.72054152	13.65046692	13.00406376	13.29207965	13.54243627	13.26236149	13.5439933	13.53357116	13.64708187	14.19529944	14.32475469	14.06861311	13.64716553	13.31398244	13.85277646	13.53521876	13.51174002	13.44675717	13.52466263	13.47869205	13.8069071	b0083	EG11086	91032-91397
b0083071000000080	BLOCK2	13.36472266	13.04064266	13.89574901	13.6203511	13.61481436	12.74307343	13.1838718	13.41506753	13.26740791	13.50925692	13.43792669	13.50137082	14.15369867	14.04242633	14.01169496	13.56647493	13.30867426	13.83883542	13.3040805	13.49331985	13.32186619	13.35890328	13.44148946	13.72941299	b0083	EG11086	91032-91397
b0084071000000081	BLOCK1	9.041008834	9.522048489	9.848171597	9.834493172	7.679620843	7.960593374	9.362565665	9.342317616	9.401580979	9.164851882	9.428039771	9.289698699	10.01128317	9.137274498	9.93261679	9.924230707	9.618254809	9.598797111	9.75571965	10.09105939	9.936754086	9.437071234	9.768920871	9.518414359	b0084	EG10341	91413-93179
b0084071000000081	BLOCK2	9.136346752	9.465146799	9.843393798	9.842592972	7.80552721	8.01647682	9.439125671	9.452504423	9.408517417	9.289017832	9.491998561	9.389600797	10.08542452	9.184566196	9.86366377	10.01855211	9.755084523	9.748234788	9.800214781	10.05414247	9.923536817	9.504279539	9.775980248	9.681410435	b0084	EG10341	91413-93179
b0085071000000082	BLOCK1	10.9991583	11.24764642	10.88754728	11.39744484	9.303970204	9.421478316	11.17692254	10.86144257	10.83740552	10.57683832	10.77289937	10.79029726	10.65144865	10.65741448	11.11330591	11.24746782	11.20486051	11.11137703	11.40622659	11.34099152	11.01135649	11.39419433	11.0908068	10.96666925	b0085	EG10621	93166-94653
b0085071000000082	BLOCK2	10.93025301	11.23888846	10.92091486	11.38761037	10.05482623	9.647831644	11.04797101	10.92713498	10.78340198	10.60410729	10.83454192	10.7782568	10.71470462	10.78345494	11.03511332	11.23485131	11.11724205	11.05867129	11.44641903	11.46247477	11.11597525	11.44401693	11.11422873	10.9263602	b0085	EG10621	93166-94653
b0086071000000083	BLOCK1	10.13885081	10.38442783	10.02296336	10.35005009	8.69239895	8.383644251	10.50027495	10.35433975	10.20382943	10.02358693	10.26644667	10.01326125	10.06965397	9.990651148	10.34738263	10.59331408	10.33847511	10.24159246	10.62611256	10.51972077	10.4714342	10.46622506	10.23437294	10.28441361	b0086	EG10622	94650-96008
b0086071000000083	BLOCK2	10.10352098	10.3143681	10.01009838	10.36007781	8.838435931	8.503047347	10.37596124	10.38682873	10.25733704	10.08893502	10.11396702	10.15285357	10.19078348	9.668212397	10.25480365	10.47293123	10.23059908	10.17945009	10.58062725	10.48294294	10.28149669	10.33714843	10.12777178	10.12999504	b0086	EG10622	94650-96008
b0087071000000084	BLOCK1	10.49472781	10.66426905	10.6726465	10.84596034	10.02099952	9.923049915	10.7937952	10.72552049	10.51216001	10.18515233	10.44805899	10.64658229	10.80030329	10.78868881	10.44216234	10.72190159	10.75884914	10.35718458	10.91349674	10.9303313	10.53939507	10.90732349	10.78984791	10.50196961	b0087	EG10604	96002-97084
b0087071000000084	BLOCK2	10.48982539	10.84004813	10.58709791	10.8226861	9.730958991	9.517753231	10.74504207	10.67876728	10.50800568	10.2658288	10.56550483	10.58614107	10.85267369	10.71420559	10.40168774	10.80246047	10.78122118	10.45590274	10.81201048	10.78599822	10.56908869	10.74634619	10.62387226	10.3698489	b0087	EG10604	96002-97084
b0088071000000085	BLOCK1	9.545518808	10.14017165	9.740404968	10.34326246	7.670557824	7.779094216	9.861920481	9.491857905	9.747401163	9.247299994	9.266825184	9.305862479	9.389136124	9.367178396	9.435649011	10.01612131	10.05645713	9.754315487	10.15441866	10.2570408	9.899496805	10.14885583	10.0390867	9.486804056	b0088	EG10620	97087-98403
b0088071000000085	BLOCK2	9.792800053	10.12530174	9.804774926	10.4388327	7.755652729	7.933451071	9.902911088	9.645035832	9.598759341	9.229805877	9.378502736	9.490493918	9.45200108	9.138207537	9.551873379	10.0101861	10.08817977	9.59318717	10.12717721	10.39819087	9.894678488	10.1717714	9.926507713	9.526141211	b0088	EG10620	97087-98403
b0089071000000086	BLOCK1	11.22056201	11.53628841	11.66328635	11.94320123	10.47971267	10.74981195	11.56903356	11.22508962	11.13147734	11.13773975	11.37376994	11.1676509	11.65013119	11.58495724	11.37797143	11.64920309	11.51101679	11.51353595	11.91054361	11.7633255	11.46465642	11.75537608	11.61888811	11.53584461	b0089	EG10344	98403-99647
b0089071000000086	BLOCK2	11.46338459	11.49564305	11.63992581	11.9643613	10.39037417	10.68114378	11.551597	11.21778471	11.20544359	11.13258417	11.35779209	11.12454249	11.54240253	11.59938317	11.38537301	11.59483137	11.49105338	11.52426671	11.90523336	11.87299616	11.41145638	11.81290292	11.69753954	11.46519196	b0089	EG10344	98403-99647
b0090071000000087	BLOCK1	12.38769752	12.32135801	12.7235819	12.86131477	12.07558584	11.90653615	12.22683841	12.20863065	12.35523347	12.18307063	12.42940876	12.45950283	12.16964955	12.70848642	12.71464566	12.76346127	12.63876532	12.58340445	12.86825348	12.6712107	12.37551214	12.67101336	12.67086414	12.53745192	b0090	EG10623	99644-100711
b0090071000000087	BLOCK2	12.28352697	12.38409542	12.66966018	12.73496548	12.16506523	11.87393786	12.27936807	12.11016971	12.29039592	12.23764677	12.41449907	12.46320246	12.11325824	12.41727287	12.62834656	12.79941722	12.52554741	12.62711485	12.76100405	12.68629696	12.45780457	12.5000691	12.65544347	12.58886304	b0090	EG10623	99644-100711
b0091071000000088	BLOCK1	10.61255754	10.86469495	10.55784046	11.167499	8.831240729	8.584866694	10.45559272	10.52084405	10.24818696	10.20435888	10.36181594	10.42702564	9.943752727	9.906077799	10.66419561	10.79057608	10.51697887	10.69048641	10.82381105	11.21178629	10.39798902	10.79319897	10.66327692	10.5154505	b0091	EG10619	100765-102240
b0091071000000088	BLOCK2	10.64638122	10.95088019	10.70850257	11.179269	9.029447088	8.835336407	10.61181502	10.52342719	10.36742447	10.43859851	10.47896554	10.40729709	10.11450198	9.898828543	10.75606647	10.71519635	10.49411145	10.67715804	10.95136632	11.35811693	10.763222	10.78850024	10.69109748	10.58484875	b0091	EG10619	100765-102240
b0092071000000089	BLOCK1	12.4795401	12.03933494	12.66274113	12.4039948	12.33849815	11.3851063	12.34630546	12.47063219	12.48369654	12.9070142	12.721393	12.65680339	12.80541931	12.49414521	13.4305509	12.75862642	12.50737146	12.97694252	12.56572554	12.71271313	12.72270601	12.40991398	12.72385163	13.00091283	b0092	EG10214	102233-103153
b0092071000000089	BLOCK2	12.29930955	12.10148492	12.74909266	12.36397316	12.35461332	11.16149037	12.30501701	12.55904116	12.47799102	12.8785869	12.81751716	12.80745865	12.7450647	12.41159292	13.53783828	12.7559443	12.43752114	12.93908105	12.43159408	12.54080754	12.62299457	12.44391002	12.75767331	13.01615353	b0092	EG10214	102233-103153
b0093071000000090	BLOCK1	12.5988599	12.4332025	12.40277274	12.22864282	12.53562556	11.12151791	11.97952273	12.05270002	11.75653001	12.65697562	12.19276448	12.69065869	12.13815604	12.56449552	12.99432281	12.07101313	11.80611284	12.48882705	12.36476963	12.76678225	11.73983258	12.16376394	12.14157859	12.26210348	b0093	EG10342	103155-103985
b0093071000000090	BLOCK2	12.4043447	12.44514004	12.20546555	12.19846033	12.38570381	10.57665789	11.92569099	11.99683585	11.53303561	12.68342963	12.11582115	12.59563284	12.12019948	12.48099475	12.98652428	11.99097038	11.79612915	12.34830225	12.36438368	12.84110169	11.61754773	12.04893283	12.09561872	12.32242349	b0093	EG10342	103155-103985
b0094071000000091	BLOCK1	11.79252344	11.56546347	11.80348138	11.65122121	11.59533526	9.429259431	11.15493801	11.49395439	11.29170306	11.90669293	11.60793677	11.91371603	11.14679165	10.40093706	12.24996447	11.6830851	11.48286139	11.87152577	11.68909255	12.12146802	11.54538757	11.34993989	11.69090636	11.79335092	b0094	EG10339	103982-105244
b0094071000000091	BLOCK2	11.68453097	11.44455878	11.74408615	11.77813682	11.36749174	9.004321044	11.03316741	11.49569716	11.15166415	11.91211181	11.52527923	12.00711675	10.96874756	10.45853611	12.15405486	11.52151716	11.36730379	11.90826332	11.65170287	12.02943418	11.5863538	11.31527056	11.60995677	11.63231762	b0094	EG10339	103982-105244
b0095071000000092	BLOCK1	14.34191147	14.39818239	14.40176437	14.50946517	14.31461792	14.32578961	14.31225597	14.22362928	14.27488758	14.11247787	14.13293213	14.15991097	14.17111176	14.53753645	13.97810265	14.22231941	14.10435679	14.15913099	14.46373803	14.14747925	14.06248569	14.4034029	14.16328019	14.08299625	b0095	EG10347	105305-106456
b0095071000000092	BLOCK2	14.30657482	14.47127721	14.4245343	14.5762903	14.18069753	14.27278647	14.33069607	14.2652885	14.31332989	14.1277239	14.13369498	14.16760229	14.20984755	14.55146671	14.21228741	14.14961487	14.3180893	14.20536845	14.24085487	14.14786518	14.16662869	14.44469848	14.2605064	14.15041051	b0095	EG10347	105305-106456
b0096071000000093	BLOCK1	10.31100328	11.0245026	10.60426522	11.226786	8.174164697	7.790720568	10.45122904	10.06238012	10.39958737	9.854855608	10.10625016	10.01042922	11.1045618	10.51295305	10.31530583	10.68793918	10.9676085	10.25268423	10.58989622	10.62383843	10.7447274	10.59603066	10.44630131	10.32551257	b0096	EG10265	106557-107474
b0096071000000093	BLOCK2	10.23417915	11.05707628	10.48295292	11.21543781	8.177107543	8.111015136	10.56771855	10.1286624	10.4575472	10.00324003	9.986159181	9.82968532	11.04903878	10.32912472	10.13275406	10.74982192	11.11484063	10.44572753	10.5525425	10.75487773	10.76757378	10.67738474	10.59655728	10.35687558	b0096	EG10265	106557-107474
b0097071000000094	BLOCK1	10.12923896	10.65351285	10.19790642	10.84826872	8.487049349	8.306363416	10.21938648	10.1338178	10.36022423	9.955926797	10.40260835	10.1589006	10.05863998	9.345807726	10.40726734	10.84324994	10.72756799	10.52393199	10.57710296	10.77617293	10.88191793	10.60150302	10.89467523	10.54941379	b0097	EG11087	107705-108217
b0097071000000094	BLOCK2	10.09874707	10.62510169	10.35896333	10.82632174	7.907818431	8.029711276	10.3438768	10.24576173	10.42792395	9.899146017	10.27153469	10.37104161	10.054605	9.719588012	10.44921376	10.6946444	10.81912281	10.54255484	10.63060651	10.79114791	10.82969562	10.47585206	10.86895062	10.51350328	b0097	EG11087	107705-108217
b0098071000000095	BLOCK1	11.81272784	12.00669179	11.76404952	11.85573604	11.50650823	10.77732806	11.93570555	11.87702533	11.80192216	11.83080106	11.65677294	11.95138384	11.66312723	11.88750989	11.75239445	11.70268689	11.90969957	11.85332706	11.92683342	11.95236655	11.77188892	12.13841347	11.70320368	11.97123519	b0098	EG10936	108279-110984
b0098071000000095	BLOCK2	11.63116086	11.92261309	11.69522364	12.13010766	11.44362887	10.62805424	11.95961723	11.90376103	11.86097579	11.76386401	11.85664573	11.86684266	11.62991073	11.87652078	11.88130438	11.69496975	11.89683401	11.98366181	12.04857324	11.85008813	11.81747888	12.1804436	11.81390686	12.17975471	b0098	EG10936	108279-110984
b0099071000000096	BLOCK1	7.629214529	8.11743272	7.813197583	7.913923396	6.854176472	8.462001997	8.190246436	8.163466026	8.167510977	8.071565332	7.588516017	7.250463288	7.867942783	6.880103874	7.78023791	8.156897634	8.234119022	8.005423568	8.802800999	8.829145224	8.24205558	7.404750734	8.033223654	8.20084271	b0099	EG10626	111044-111433
b0099071000000096	BLOCK2	7.511984257	8.177609393	7.401858259	7.642348507	6.830369425	8.426221976	7.941426796	7.937394419	7.995521829	7.72762508	7.555311553	7.767155541	7.909704711	6.56736443	7.504320859	8.175638368	8.252864558	7.962295673	8.617506402	8.849290932	8.166602479	7.412337811	7.962783823	7.923741662	b0099	EG10626	111044-111433
b0101071000000097	BLOCK1	8.372113706	8.819567603	8.525424104	9.04195122	7.983522086	9.114390712	8.876976694	8.921810298	8.970256625	8.392826999	8.654860828	8.514098189	8.765916254	7.675657175	8.539838114	8.675928461	8.987981059	8.787096775	8.908688335	9.019004636	8.751435602	8.566616922	8.589445166	8.681116454	b0101	EG12314	111649-111846
b0101071000000097	BLOCK2	8.256141212	8.784801678	8.408272839	8.906018102	7.878336051	8.770009701	8.833083626	8.891070988	8.817332259	8.242362894	8.658291472	8.459502932	8.785319718	7.659249564	8.578828168	8.588875759	8.908373705	8.736168849	8.800579301	8.948083922	8.703554447	8.691700255	8.433052077	8.821909796	b0101	EG12314	111649-111846
b0102071000000098	BLOCK1	9.008075609	9.215746537	8.711432958	8.99566004	7.557236988	7.472863018	9.374890591	9.422139843	9.357667679	9.140170504	8.995866624	9.157666264	8.599088635	7.840242281	9.296119867	9.399278352	9.395881112	9.382822208	9.2359795	9.235039864	9.48740917	9.084787132	9.337762597	9.041535956	b0102	EG12313	111856-112599
b0102071000000098	BLOCK2	8.772292137	9.167198087	8.541184917	8.861174086	7.414197279	7.278423438	9.205965239	9.195950646	9.227282364	9.016499106	8.858773949	8.885237261	8.043975458	7.533658341	9.212975866	9.247825714	9.179608829	9.258195243	9.217822022	9.047360615	9.336635984	9.10841808	9.188091543	9.113013082	b0102	EG12313	111856-112599
b0103071000000099	BLOCK1	8.520234434	9.042484017	8.784382924	8.80314888	7.10763452	6.968741662	9.181919005	9.125768353	9.27439749	9.245201853	9.229393971	9.055548171	8.9302119	8.289964918	9.526265455	9.550143035	9.272538345	9.817024248	8.883964405	9.342888039	9.88326966	8.989545219	9.478907109	9.42047756	b0103	EG12312	112599-113219
b0103071000000099	BLOCK2	8.52150779	9.038751945	8.376526118	8.744417784	7.117534019	6.949613135	9.048561255	8.994452725	9.18219867	9.01210351	9.139641134	8.95907663	8.734439005	8.130585492	9.497024694	9.455107717	9.332810852	9.69283725	8.995720238	9.291284683	9.742510035	8.803820825	9.432319111	9.369297871	b0103	EG12312	112599-113219
b0104071000000100	BLOCK1	11.58120637	12.16179074	11.03730891	11.36058255	10.74090075	11.40810307	12.22546609	11.57963499	11.93750922	11.30443118	11.71752683	11.31990962	11.35241989	11.39548792	11.68214706	12.11199523	12.17824132	11.80999159	12.56243112	12.08463329	12.02169406	12.24008015	11.9923309	11.79202841	b0104	EG10422	113444-114487
b0104071000000100	BLOCK2	11.64228902	12.28224988	11.02265501	11.48229627	10.820289	11.38379548	12.30634	11.54545051	12.085551	11.55068537	11.76892298	11.30073549	11.5292814	11.52746308	11.6939379	12.10991477	12.42600683	11.80141466	12.33224247	12.16855996	12.16726493	12.32590577	12.03783931	11.7817346	b0104	EG10422	113444-114487
b0106071000000101	BLOCK1	6.840119514	7.147966019	6.825187772	7.157503577	7.432813294	9.89584244	6.891543133	6.700446654	6.777918063	6.980129293	6.804386617	7.057680955	6.915296209	6.614484589	6.965247502	7.226285982	6.939371169	6.985531169	6.890483173	7.074221759	6.926319718	6.967069442	7.080552143	7.181400762	b0106	EG11798	114522-115724
b0106071000000101	BLOCK2	6.840782958	7.424220048	7.197539113	7.326834823	7.376246097	9.146452594	6.67030217	6.665708269	6.987821083	6.969972403	6.879068566	7.135111053	7.165706973	6.847822821	6.958065452	6.927110672	6.964693195	6.885376688	7.018559625	7.10684033	7.041581403	7.018730971	7.40956914	7.06863212	b0106	EG11798	114522-115724
b0107071000000102	BLOCK1	6.652655708	6.82180969	6.742603167	6.951914117	6.716541011	8.35369865	6.787684507	6.400725768	6.28213396	6.281987502	6.649912876	6.944678098	6.389897162	8.308660301	6.511045758	7.159014545	6.784917468	6.755977127	7.10070964	6.945322095	6.38944119	7.525532554	6.690366807	6.551563697	b0107	EG12106	115714-117099
b0107071000000102	BLOCK2	6.940038688	6.650511836	6.898556647	6.904173367	6.665677007	8.434330068	6.598954694	6.822942968	6.492869037	6.326233519	6.467091957	7.261829779	6.647711685	8.488365577	6.821930837	7.238416204	7.011459857	6.340081528	7.046124315	6.733937267	6.475135156	7.222115771	6.561923317	6.46197213	b0107	EG12106	115714-117099
b0108071000000103	BLOCK1	8.068880365	7.029930981	7.727220714	7.050187135	7.709040376	9.367044474	7.738002384	7.503406779	7.717993027	7.536286076	8.492434065	8.707182408	8.290453894	10.6369983	7.767144283	8.38320531	7.156971938	7.463811249	8.242079406	6.778120508	6.704219064	8.656510672	7.278011705	7.405338916	b0108	EG12107	117109-117549
b0108071000000103	BLOCK2	7.817153794	7.180087177	7.577687886	7.235305829	8.190033537	9.420879419	7.752323774	7.211058932	7.853275866	7.848373185	8.089384271	8.978603504	7.798955804	10.69239712	8.062011048	8.619017507	7.330028586	7.662949589	8.159800209	7.088063132	6.906995187	8.849851368	7.140332856	7.575737391	b0108	EG12107	117109-117549
b0109071000000104	BLOCK1	9.40228346	9.486742324	9.573673883	9.267807542	8.686162225	9.379320312	9.58815	9.514001307	9.411111385	9.266879517	9.342417629	9.470942912	9.374188338	8.618250404	9.683572073	9.626992453	9.539675297	9.612615865	9.568026213	9.512366163	9.709920574	9.49394689	9.771077236	9.339926811	b0109	EG11546	117752-118645
b0109071000000104	BLOCK2	9.281637518	9.56654234	9.065717972	9.260136715	8.485616812	9.044183984	9.46071349	9.220264165	9.243821622	9.321980392	9.185357896	9.230970788	8.995083652	9.045360511	9.551036642	9.330373525	9.651758331	9.616276268	9.391072776	9.632205314	9.759667352	9.604304141	9.555512495	9.567478139	b0109	EG11546	117752-118645
b0110071000000105	BLOCK1	10.09597899	10.10690823	10.08441259	9.875680862	9.435033876	8.896159815	10.34200464	10.33880623	10.55713645	10.66948941	10.21946296	10.29555957	10.77064606	9.959411697	10.1511136	10.08180709	10.11345008	10.13209096	9.895560439	9.783077465	10.46096817	9.863720444	10.08442455	10.24665582	b0110	EG10041	118733-119284
b0110071000000105	BLOCK2	10.06647458	10.14164353	9.96331054	9.972109026	9.366961886	8.612645535	10.48706563	10.26146594	10.44317916	10.62451328	10.27247233	10.29896892	10.44987683	10.03248798	10.06054949	10.02568898	10.20386527	9.952706453	9.824282249	9.854698397	10.35194584	9.756802477	10.14724106	10.14672013	b0110	EG10041	118733-119284
b0111071000000106	BLOCK1	11.1597811	11.15031761	11.37651863	10.89980318	11.00323869	11.44145365	11.1086256	10.89350275	10.98171797	10.98164947	11.14443494	10.95023736	11.45341135	11.22227284	10.26855229	10.55859128	10.96865549	10.64521106	11.11061544	10.73298006	10.51885435	11.03065879	11.02606725	10.97448629	b0111	EG10042	119281-120135
b0111071000000106	BLOCK2	10.99510768	11.03258412	11.25360761	11.05330069	10.99972172	11.6612067	10.98233281	10.80031397	10.81283231	10.90235152	11.02779834	10.83646187	11.25651925	10.898863	10.43453639	10.64233686	10.8555644	10.66114201	10.83558377	10.83364106	10.58878939	11.04734971	10.82554031	10.86718158	b0111	EG10042	119281-120135
b0112071000000107	BLOCK1	13.61777596	13.50884821	13.16144826	12.8628526	13.58814247	13.46920991	13.44616296	13.52357998	13.48321177	13.33591345	13.50679943	13.50567213	14.03592518	14.33125222	12.71728723	12.86071242	13.33691532	13.11289305	13.37326301	13.00338961	12.99656292	13.47499764	13.16576111	13.32516458	b0112	EG10084	120178-121551
b0112071000000107	BLOCK2	13.49383168	13.56269811	13.23085754	12.9400819	13.5565008	13.15680533	13.53203647	13.40593192	13.44477684	13.41530731	13.63037053	13.53736288	14.00858975	14.39620293	12.72474947	12.88022286	13.24231762	12.87532915	13.41495874	12.99747148	12.98595965	13.45204465	13.15337324	13.35475013	b0112	EG10084	120178-121551
b0113071000000108	BLOCK1	9.436154342	9.532080803	9.561336639	9.813082918	7.80064498	7.633045345	9.654048628	9.309328552	9.019833381	8.781977973	9.384794109	9.705546169	8.614325565	9.121126294	9.506455364	9.713864184	9.528355649	9.497181616	9.696611328	9.727451332	9.409170696	9.704804717	9.285297019	9.305819169	b0113	EG11088	122092-122856
b0113071000000108	BLOCK2	9.266186386	9.528988502	9.480127156	9.868431045	7.665414091	7.999603768	9.537417219	9.473205285	9.031675016	8.857626807	9.502454526	9.617703824	8.695060867	9.066912853	9.245987588	9.609242651	9.45277497	9.303664323	9.676663393	9.697825067	9.464336427	9.613178192	9.267259555	9.155123827	b0113	EG11088	122092-122856
b0114071000000109	BLOCK1	14.9810555	14.97186141	14.30042921	14.65042322	14.72335443	14.58573563	14.81797397	14.82288485	14.47859277	14.65625715	15.02515329	15.10428243	13.03797453	13.43276145	14.72913769	14.55880414	14.50654798	14.73315767	15.05105737	14.85812097	14.44448889	14.62546985	14.6582551	14.58004003	b0114	EG10024	123017-125680
b0114071000000109	BLOCK2	15.05082526	14.92021013	14.33948682	14.74426324	14.70390136	14.50391012	14.76467153	14.84845405	14.47464092	14.82386551	15.00459998	15.17580156	13.2058208	13.42073948	14.72894147	14.64076662	14.4955271	14.74729586	14.97365234	14.80835215	14.46821545	14.79062909	14.5719297	14.71400188	b0114	EG10024	123017-125680
b0115071000000110	BLOCK1	13.31342763	13.70378254	12.40416721	13.23506217	11.56971669	12.92434461	13.39745829	12.78898473	12.73703895	11.98501948	12.94627015	12.6630995	11.54612773	11.62397753	11.74206905	12.96614969	13.05274933	12.00981816	12.77842667	13.28647018	12.63314511	12.93237542	12.88533914	12.29738813	b0115	EG10025	125695-127587
b0115071000000110	BLOCK2	13.31848328	13.82552006	12.42257086	13.27362747	11.72930392	13.08989818	13.34688495	12.75398372	12.70701009	12.02751362	12.97975459	12.70119178	11.41621791	11.47105559	11.75022222	13.00406894	13.08632798	11.91887404	12.70630686	13.33437219	12.76355434	12.84533464	12.91481104	12.34806192	b0115	EG10025	125695-127587
b0116071000000111	BLOCK1	15.1958141	15.06026228	15.27848981	15.28791743	15.27935451	15.19027193	15.14233677	15.0784672	15.09979593	15.28621205	15.1985476	15.28005987	14.98025245	14.97247269	15.37583751	15.28764896	15.20744	15.35956529	15.41183968	15.22198552	15.28802667	15.41242501	15.29839678	15.38542992	b0116	EG10543	127912-129336
b0116071000000111	BLOCK2	15.25482522	15.20829319	15.31762637	15.37102757	15.32952935	15.20836109	15.1444041	15.17891384	15.135618	15.28445828	15.27723957	15.32047418	14.84833135	14.96835053	15.48643217	15.34242941	15.26240761	15.58010818	15.44657062	15.27068048	15.28632374	15.42062473	15.28213219	15.42694118	b0116	EG10543	127912-129336
b0117071000000112	BLOCK1	7.087503151	7.065586313	6.878218936	7.013296988	7.603219069	9.344650767	6.600187969	6.743545935	6.54644538	6.778683	6.976274267	7.095868525	6.568316419	7.616378283	7.046599101	6.931699602	6.953662182	6.861108003	7.150017346	6.963114561	6.887000005	7.052228937	6.858684759	6.883998301	b0117	EG12315	129407-131260
b0117071000000112	BLOCK2	6.710886313	7.015121744	6.580055012	7.430090369	7.395434739	9.379352156	6.609221593	6.528127441	6.483810941	6.815732959	7.0246909	7.040102282	6.650063717	7.516569923	6.801325529	6.764046199	6.675852619	6.811835768	7.251537324	7.038641395	7.034707639	7.341229699	6.969715749	6.527428524	b0117	EG12315	129407-131260
b0118071000000113	BLOCK1	13.8617143	14.03307147	14.19302836	14.52781129	13.41653089	13.6142483	13.63410197	13.13487807	13.83774983	13.26193148	13.23044429	13.02912371	12.78955736	13.15565588	13.61480092	14.19980169	14.79185269	14.13272036	14.45891522	14.40650568	14.4115535	14.5848532	14.315932	14.11328608	b0118	EG12316	131615-134212
b0118071000000113	BLOCK2	13.68015183	14.12751924	14.09850726	14.47642277	13.1450424	13.48939949	13.50467389	13.03826474	13.60805035	13.16757906	13.08233186	12.95279813	12.66343155	13.08830353	13.59273639	14.11158705	14.47870802	14.07846906	14.45907762	14.20379498	14.22657619	14.48572926	14.24923755	13.97121892	b0118	EG12316	131615-134212
b0119071000000114	BLOCK1	9.106554042	9.408351185	9.19244694	9.379106266	8.443566042	9.174477579	9.089217142	9.20360813	9.192055798	9.175947438	8.984516154	9.137984769	9.317684394	9.066285933	9.46504045	9.527955284	9.601687232	9.323098908	9.586800015	9.974765469	9.601220157	9.264438847	9.636675911	9.405225724	b0119	EG12605	134388-134750
b0119071000000114	BLOCK2	9.407298573	9.382686272	9.346957554	9.426502528	8.702233302	9.336024465	9.208064103	9.430008384	9.378377015	9.32664565	9.017730983	9.4094444	9.295205978	8.730044823	9.643964568	9.815071826	9.609770288	9.441114509	9.818154418	10.0503149	9.708424538	9.29170876	9.790829044	9.503654433	b0119	EG12605	134388-134750
b0120071000000115	BLOCK1	12.50641408	12.50222783	11.98559158	11.7838062	12.59935218	11.42028464	12.89995574	12.81964609	13.11008784	13.02815725	12.82386153	12.72391399	12.4442628	12.07790422	13.10768646	12.7007452	12.81122034	12.91695928	12.73899647	12.63554163	12.82837987	12.55278872	12.81259455	12.74320021	b0120	EG10962	134788-135582
b0120071000000115	BLOCK2	12.55326829	12.39191676	11.9555842	11.65841819	12.7534795	11.62347299	12.86623304	12.92589217	13.02320749	13.11129275	12.88254676	12.7456834	12.39562777	12.13234003	13.11335703	12.79841131	12.7190315	12.83182249	12.71766051	12.68995131	12.83750345	12.58530463	12.82880145	12.81316096	b0120	EG10962	134788-135582
b0121071000000116	BLOCK1	14.11289361	14.185494	13.64472724	13.70428315	14.21246841	13.73261451	14.01290364	13.87040299	13.85162303	14.40329571	14.15844071	14.23862466	13.36030781	12.96463243	14.57630863	13.92297853	13.87746313	14.23822697	14.04288927	14.48405273	13.98242537	13.69307781	14.11490324	13.98553199	b0121	EG10963	135598-136464
b0121071000000116	BLOCK2	14.03414572	13.99555269	13.52950601	13.60843523	14.03747326	13.58909498	13.91271107	13.86908052	13.92234742	14.36834742	13.94735418	14.05676097	13.27899731	13.02470948	14.44932951	13.81874365	13.83451607	14.13656075	14.00412651	14.28243236	13.90723894	13.64958104	13.88866939	13.99675928	b0121	EG10963	135598-136464
b0122071000000117	BLOCK1	7.877036837	8.173715108	8.340906702	8.339484385	7.046675489	8.280834785	8.199538374	8.260690001	8.58387857	8.297750848	8.286921797	8.269357211	9.13795071	8.34645168	7.814527993	8.263101561	8.314702416	8.512618801	8.110270316	8.2116299	8.687379183	8.238743399	7.982399267	8.39149236	b0122	EG11089	136570-136917
b0122071000000117	BLOCK2	7.576619634	8.14203607	8.087037926	8.394836932	7.099841162	8.157072519	8.299144355	8.263658406	8.501328072	8.139256644	8.245166193	8.246070272	9.156950708	8.433346746	8.224619151	8.287374865	8.454036438	8.404884394	7.992711225	8.282016702	8.638284939	8.159750266	8.041653677	8.375805768	b0122	EG11089	136570-136917
b0123071000000118	BLOCK1	12.96753927	12.61566315	11.32476482	11.48248006	12.83836748	11.67911423	12.63813651	12.80201913	12.40890026	13.04601803	12.5246531	12.88018897	11.89378933	12.22552231	12.12636663	11.66285059	11.76367847	12.05384075	12.24237713	12.26134899	11.69750296	12.07634087	11.95454185	12.07532615	b0123	EG12318	137083-138633
b0123071000000118	BLOCK2	12.95500204	12.75094123	11.34922726	11.52830783	12.84400898	11.83911271	12.63617214	12.82977757	12.50882568	13.24021153	12.60930167	12.8786545	12.04698587	12.0455058	11.97226246	11.67050016	11.75179697	12.05804961	12.06457798	12.2255293	11.68803262	12.10204144	11.90927358	11.99482001	b0123	EG12318	137083-138633
b0124071000000119	BLOCK1	11.47020434	11.54308858	9.156689614	9.259992242	11.16570459	11.07014322	11.57992155	11.33160787	11.01487872	10.8772961	10.93151095	11.17643405	10.91820762	11.34570202	8.727672385	8.82239843	9.294452808	8.870332659	9.414601525	9.307784829	8.860814475	9.40240541	9.257768032	8.947854896	b0124	EG10369	138835-141225
b0124071000000119	BLOCK2	11.51157967	11.630845	9.13036386	9.314445935	11.27173007	11.13543008	11.52587434	11.30866366	10.99681304	10.94772956	11.07314676	11.22078012	10.96674206	11.53172611	8.609096349	8.951883528	9.269158245	8.814023864	9.397925933	9.146038848	8.718539041	9.396016881	9.19321264	9.124080719	b0124	EG10369	138835-141225
b0125071000000120	BLOCK1	11.66425269	11.36213018	12.37902553	11.53514583	11.99926276	10.9090657	11.969767	12.09879443	12.04708788	11.87179742	12.05840782	11.9375898	12.99067435	12.47088273	11.95783579	11.97431649	12.00845979	11.98547923	11.68129297	11.4011648	11.89645873	11.87774137	11.9385449	12.15895271	b0125	EG20098	141431-141967
b0125071000000120	BLOCK2	11.62920073	11.2284718	12.35517937	11.51016783	11.85780889	11.06659566	11.99541837	11.94806355	12.09001755	11.82775469	11.9507233	11.99701092	12.89633825	12.60354549	11.725772	11.93329836	11.98213212	11.94082575	11.73301219	11.33724964	11.94333067	11.75011744	11.934351	12.08625829	b0125	EG20098	141431-141967
b0126071000000121	BLOCK1	13.17729802	13.21038693	13.59152964	13.20226109	13.25622475	12.87260322	13.4705475	13.60456914	13.70674165	13.5187787	13.91066986	13.4597383	14.2560322	13.4067253	13.90894848	13.7644528	13.6557308	13.9222518	12.9258971	13.18808844	14.09199443	13.20537463	13.71406808	13.92577005	b0126	EG12319	142008-142670
b0126071000000121	BLOCK2	13.146642	13.16216142	13.43873125	13.18343825	13.25689562	12.64045346	13.34912338	13.54143603	13.68095541	13.45305405	13.85377941	13.42305214	14.19519821	13.62832272	13.77645056	13.80109615	13.64836304	13.97227411	13.13110845	13.09317674	14.07197569	13.21864227	13.65309043	13.82062194	b0126	EG12319	142008-142670
b0127071000000122	BLOCK1	12.56878999	12.39682877	12.60906601	12.07167198	13.03231898	12.32170288	12.47658808	12.75488999	12.75732692	12.96649684	12.89441494	13.16739376	12.56654534	12.51333914	13.08097285	12.43667696	12.41610987	12.90400531	12.56851568	12.44423644	12.62170735	12.37651714	12.58110497	12.84459885	b0127	EG12320	142779-143705
b0127071000000122	BLOCK2	12.53456681	12.14085232	12.48877685	12.15120784	12.98975461	12.49673866	12.43121395	12.76072342	12.6409308	13.01346081	12.87793815	13.12816744	12.50537402	12.27211559	13.02317952	12.41616556	12.39882154	12.88232691	12.57579604	12.30309542	12.69072226	12.27978931	12.57478665	12.82553356	b0127	EG12320	142779-143705
b0128071000000123	BLOCK1	12.07497201	11.58397665	12.12275809	11.61386206	12.67761053	12.256106	11.88576359	12.21063503	12.12024783	12.39908963	12.31640919	12.61851919	12.18224958	12.11274476	12.09696019	11.5996928	12.11132884	12.1965736	11.80699557	11.67423474	11.80857989	11.76708758	11.97574481	12.07685691	b0128	EG12321	143702-144472
b0128071000000123	BLOCK2	12.0736291	11.60695313	11.94039047	11.4097277	12.56758856	11.80213694	11.80877293	12.0820397	11.93993621	12.30832927	12.26509668	12.51005075	12.06084972	11.95281505	11.9158749	11.53952414	11.87938862	12.05812915	11.81383016	11.61297752	11.76933385	11.78176111	11.9782872	11.94327029	b0128	EG12321	143702-144472
b0129071000000124	BLOCK1	8.364015994	8.650038219	8.60303394	8.779408461	7.381401054	8.38837081	8.687917664	8.393314513	8.828106329	8.298236277	8.656929986	8.535568163	8.233639807	8.131588455	8.396221581	8.551549854	9.106959643	8.503308183	8.832859009	8.822173736	8.978914338	8.471073221	8.918047467	8.671090231	b0129	EG12322	144577-145017
b0129071000000124	BLOCK2	8.247012251	8.472401662	8.841359604	8.67480771	7.518331341	8.275503447	8.6263256	8.480450133	8.814755483	7.951029379	8.170120854	8.376156219	8.583834203	7.805333734	8.18250162	8.521250617	8.899352995	8.639140979	8.701691476	8.758297846	8.935719327	8.304283321	9.116189806	8.474578813	b0129	EG12322	144577-145017
b0130071000000125	BLOCK1	8.199338131	8.081391294	7.890935453	7.529593751	7.912094138	9.596540136	8.295986527	8.360765018	8.450414524	8.426172067	8.429300445	8.273158249	8.569782333	8.389366758	8.141716839	8.010975601	7.798641577	7.878050913	8.128529012	7.784302431	8.042189594	7.871020565	7.787982852	7.895136576	b0130	EG11749	145081-146310
b0130071000000125	BLOCK2	8.112415527	7.955322104	8.012277021	7.669436435	8.095123228	9.541552783	8.166042037	8.569244991	8.384996092	8.291421681	8.308606609	8.496961601	8.747907637	8.449053701	7.867642611	7.866405444	7.652616274	7.836415876	7.980405238	7.925991114	7.897440719	7.89963184	7.793476509	7.852678063	b0130	EG11749	145081-146310
b0131071000000126	BLOCK1	7.069284341	7.397450458	7.56975006	7.640170449	6.430072801	6.650205924	7.474267297	7.499162637	7.921317307	6.829915504	7.630225619	7.670873611	7.924737695	8.852340675	7.267132184	7.877931935	7.722763823	7.508870711	7.560329012	7.334111462	7.885565823	7.452512248	7.561977524	7.467342255	b0131	EG11747	146314-146694
b0131071000000126	BLOCK2	6.976999372	7.50606316	7.620660449	7.551586766	6.122770027	6.360197451	7.305329444	7.407343403	7.677999346	6.885886687	7.453171021	7.825835861	7.884822561	8.780862882	7.290067704	7.9133143	7.58397933	7.378201202	7.369958466	7.231523611	7.861641539	7.444344882	7.696818034	7.334375198	b0131	EG11747	146314-146694
b0132071000000127	BLOCK1	7.282589923	7.092533057	7.841363064	7.719879562	7.737402169	9.477651426	7.252839491	7.167827562	6.757124616	7.168017179	7.149768455	7.032500924	7.562362262	6.89810796	7.059880876	6.865393045	7.533518964	7.244874694	7.44221782	7.405111673	7.071293949	6.742046645	7.341189662	7.454377442	b0132	EG11748	146968-147870
b0132071000000127	BLOCK2	7.381032402	6.972343424	7.74189299	7.593448643	7.432487616	9.732052413	6.792556061	7.156182203	7.059339052	7.004142921	6.974049711	6.628433875	7.778487861	6.690232696	7.321947932	6.811540389	7.513888632	7.386453159	7.21095182	7.452857318	7.036165918	6.82050449	7.440692297	7.431668085	b0132	EG11748	146968-147870
b0133071000000128	BLOCK1	11.76569088	11.87015489	11.58767951	11.83028492	10.85678001	10.55868665	11.76932116	11.62084901	11.39029731	11.39514353	11.40344178	11.39577398	10.92980438	11.10253708	11.61011932	11.80983443	12.01109074	11.60634848	11.97568653	11.97040821	11.73217404	11.96625359	11.76930091	11.62423115	b0133	EG11746	147944-148795
b0133071000000128	BLOCK2	11.73898927	11.9875106	11.67043607	11.77797841	11.02372234	10.76618749	11.84460856	11.55966919	11.44845401	11.59000747	11.42734349	11.38706856	11.06056956	11.05893458	11.76680417	11.82255593	11.87463792	11.71211468	11.99835557	11.94622686	11.81700989	11.86495852	11.78005398	11.83809429	b0133	EG11746	147944-148795
b0134071000000129	BLOCK1	11.96345787	12.12896337	11.6090255	11.96128599	10.95749089	10.45882788	12.1639214	11.94021984	11.91011022	11.82536863	11.9262699	11.81196714	10.89010624	11.02362311	12.13394482	12.24503989	12.03593441	12.14042805	12.25799196	12.19469543	12.1731533	12.21458951	12.12929184	12.08203947	b0134	EG11675	148807-149601
b0134071000000129	BLOCK2	11.80166285	12.08493638	11.62771558	12.01219858	10.86860536	10.76820054	12.1097594	11.83141556	11.75694117	11.69417464	11.92984765	11.76116391	10.91372762	10.95109919	12.09288598	12.15951563	12.25618197	12.20630903	12.20356265	12.31966871	12.19044535	12.22849958	12.08399259	11.96057003	b0134	EG11675	148807-149601
b0135071000000130	BLOCK1	7.780460372	7.325616675	8.147658781	8.319722242	9.39592951	10.69408264	7.832979863	8.427168672	8.26206242	8.861467231	8.627367901	8.051603758	9.358234045	8.001968274	8.466765771	7.97840902	7.95654866	8.624523155	7.454578962	7.449479664	8.284516447	7.488620244	8.127973692	8.441173451	b0135	EG11678	149715-150953
b0135071000000130	BLOCK2	7.840721914	7.73338756	8.076988176	8.062156799	9.825552875	10.91058172	7.826880205	8.402147	8.386741982	8.862128063	8.548584586	8.402914846	9.638009016	7.729566365	8.500940246	7.899010635	7.746385329	8.640956346	7.657425643	7.579226167	8.420494192	7.691814693	8.154009467	8.737440704	b0135	EG11678	149715-150953
b0136071000000131	BLOCK1	5.937487995	6.367101933	6.179817551	6.607898402	6.189025915	6.996318689	6.271349102	6.113796331	6.283547719	6.63757692	6.017262749	5.562334021	6.776144794	5.262549669	6.165315046	5.477670852	6.188638295	6.456474344	5.84452626	6.487393091	6.536133739	5.342192035	6.431193363	6.673915357	b0136	EG12325	151003-151599
b0136071000000131	BLOCK2	6.490862105	6.364595193	6.547048751	6.869460594	6.316558503	7.306756204	6.658689921	6.47251864	6.728827978	6.754250171	5.919583213	5.929483304	6.506695554	5.322908794	6.486490744	5.673118235	6.793256045	6.570895493	6.256684239	6.374083112	6.422562683	5.794020696	6.699210129	6.559169037	b0136	EG12325	151003-151599
b0137071000000132	BLOCK1	7.916074712	8.085167024	7.902576505	7.804368546	8.058157366	10.15172071	7.845654383	8.007068206	7.732066323	8.65046265	7.841982551	8.238044498	8.546281377	7.661568625	8.41061289	7.647074136	8.096165904	8.288951872	7.386099596	7.806209973	8.106430507	7.230587312	8.169467575	8.282362886	b0137	EG12326	151626-152231
b0137071000000132	BLOCK2	8.015698824	8.146993721	7.645066103	7.833327818	7.913803751	9.566555278	7.875740752	8.128011855	7.920276029	8.689929154	7.904856766	8.044721421	8.599109841	7.692969028	8.403626903	7.723853405	7.702578592	8.203604459	7.37271099	7.558804105	8.155878227	7.446530018	8.137679751	7.822173736	b0137	EG12326	151626-152231
b0138071000000133	BLOCK1	7.258136341	7.247944598	7.173435293	7.133481328	7.633949894	9.435598385	7.27793455	7.691657688	7.580564601	8.176309307	7.297569286	7.787969144	8.182469342	7.317533813	7.601980957	7.013158503	7.329126288	7.892442029	6.982019284	7.144285031	7.555420464	7.001384548	7.513873634	7.703296614	b0138	EG12327	152243-152812
b0138071000000133	BLOCK2	7.210941109	7.427369	7.013209878	7.197058406	7.997404761	9.030439542	7.21994872	7.572739632	7.357343503	8.04333138	7.162338958	7.206424428	8.248239747	7.303878446	7.694949123	7.178795298	7.260042598	7.662518847	6.757055259	6.886103809	7.278255227	7.230613248	7.373775216	7.802321192	b0138	EG12327	152243-152812
b0139071000000134	BLOCK1	6.121396753	6.127065747	6.037004366	5.908491099	6.72034414	7.423386561	5.873116777	6.234656511	5.88387737	5.906347078	6.085367291	5.418800501	6.438299506	5.901407566	6.229389885	5.244190654	5.543257683	5.977389839	6.185384906	6.340045911	5.830830807	6.273689316	6.137794493	6.160857682	b0139	EG11972	152829-155426
b0139071000000134	BLOCK2	6.0562085	6.136248817	6.052263721	5.806151316	6.673707639	7.324779107	5.760904867	6.053448071	6.135146974	6.037935647	6.08512293	6.183778279	6.744473287	5.912913281	5.987789256	6.047706327	6.200702473	6.801621714	5.856363275	6.40696007	6.330499243	5.856261173	6.179988685	5.921198274	b0139	EG11972	152829-155426
b0140071000000135	BLOCK1	5.561866817	5.615483981	6.378839314	5.841890116	6.286910711	7.387624474	5.553627758	6.07618281	6.255525281	5.843742705	5.539980758	5.254510901	6.646719981	5.366546033	6.057040801	5.130564385	5.85380108	6.036929661	5.5192022	6.141361259	5.958030641	5.441918321	6.001444226	6.203299056	b0140	EG11973	155461-156201
b0140071000000135	BLOCK2	5.451577098	6.056325572	5.834966506	6.498321085	6.453217947	7.408061347	5.985452613	6.235369022	6.285727713	5.745035599	6.091352869	5.162596766	6.47422673	5.456566337	5.66751466	5.404804369	6.143017838	6.062417493	5.862396837	6.307610672	6.469387848	6.122801082	5.960641443	6.356601624	b0140	EG11973	155461-156201
b0141071000000136	BLOCK1	5.95064804	5.963608214	6.64325446	6.821183392	6.446315789	7.374953389	6.443316558	5.98681365	6.250993776	6.155832195	6.283532903	5.852116226	6.857230847	6.012725091	6.306934791	6.271040896	6.243549131	6.344587081	5.95269699	6.228056746	6.211148511	6.0397679	6.291399118	6.758646965	b0141	EG12328	156299-156883
b0141071000000136	BLOCK2	6.081047701	6.586814273	6.301583989	6.549390399	6.215298072	7.003553891	5.67577642	5.798325337	5.832074788	5.868019977	5.828446257	5.870899774	6.303346048	5.783165886	6.314511646	5.990784721	6.253556317	6.133801873	5.921529162	6.002459501	6.268643985	5.915320114	6.311214271	6.354646096	b0141	EG12328	156299-156883
b0142071000000137	BLOCK1	7.133764891	7.468836614	6.94292028	7.473006756	6.917212136	7.315965575	7.679649694	7.366439374	7.483673919	7.277894576	7.395613819	7.498629844	7.10033855	7.051820155	7.474611259	7.792237182	7.674244536	7.451112181	7.332109073	7.325840604	7.84695897	7.705140232	7.761552562	7.470274918	b0142	EG11374	157253-157732
b0142071000000137	BLOCK2	7.247852529	7.49096717	7.24820084	7.218781168	6.964826017	7.365056459	7.828580176	7.620631127	7.565128742	7.48073124	7.255905726	7.448409565	7.219498657	7.035649201	7.55518806	7.969518912	7.836241018	7.659391582	7.436602451	7.639606249	7.966295485	7.566433124	7.706181025	7.705229413	b0142	EG11374	157253-157732
b0143071000000138	BLOCK1	11.34768066	11.8907705	11.28566403	11.75917436	10.57072865	9.988698602	11.75276975	11.39423448	11.58236529	11.3723215	11.47070605	11.36142076	10.80104885	10.43284095	11.76541764	11.82279956	11.84645155	11.87766109	11.83981657	11.91977581	12.04740404	11.87656686	11.86191292	11.65062896	b0143	EG10690	157729-159126
b0143071000000138	BLOCK2	11.41660343	11.83476612	11.23016602	11.78326945	10.38685987	10.14504499	11.62165727	11.37276436	11.59032777	11.44624806	11.5396373	11.36714634	10.68487202	10.59454183	11.79291959	11.81979202	11.9673849	11.76981219	11.87032715	11.9149773	11.98524464	11.88336796	11.81510966	11.60805499	b0143	EG10690	157729-159126
b0144071000000139	BLOCK1	9.658404127	9.893928686	9.271073121	9.465031876	8.038270454	8.74885466	9.548210415	9.479975641	9.54495072	9.81132588	9.669580288	9.541005597	8.87441891	8.978397579	9.838176053	9.751770655	9.762371407	9.753343293	10.29020516	10.47467179	9.818543833	9.82542758	9.781944706	9.765034092	b0144	EG11362	159186-160082
b0144071000000139	BLOCK2	9.741048612	9.715682173	9.252866923	9.589259759	8.27919222	8.945695774	9.552751507	9.459311321	9.532408917	9.671642786	9.534729888	9.667794398	8.867782823	8.921183989	10.04003418	9.735179605	9.73454282	9.689148697	10.08441179	10.18829138	9.597056231	9.82345641	9.718300656	9.596554112	b0144	EG11362	159186-160082
b0145071000000140	BLOCK1	11.57533734	11.98924618	13.1716044	13.39128283	11.89449562	12.44290035	12.49991182	12.49713785	11.99298474	11.41773012	12.03590047	11.88468693	12.99048326	13.10800683	12.11625252	12.55814121	12.24105236	12.18679657	12.2552063	12.30700702	12.13686875	12.40925454	11.76481973	12.35046266	b0145	EG10230	160149-160604
b0145071000000140	BLOCK2	11.72121649	12.01812655	13.28548165	13.65472669	12.12963106	12.36301821	12.51320149	12.70761695	12.19946338	11.59431303	12.18212438	12.0564047	13.25523385	13.24832691	12.24976483	12.60420481	12.42920141	12.30363998	12.42596633	12.40244919	12.45187519	12.58623993	11.93605821	12.56940458	b0145	EG10230	160149-160604
b0146071000000141	BLOCK1	10.18020233	10.26268567	10.79392132	10.76419137	9.745778846	8.094018551	10.01740418	10.49785643	10.24658005	10.25863457	10.38169489	10.42000809	11.27709592	10.28774169	10.9109789	10.45237191	9.919192277	10.28511169	10.2632091	10.56129558	10.12909017	9.960534298	10.02639411	10.31646494	b0146	EG10949	160782-161486
b0146071000000141	BLOCK2	10.33591765	10.27573157	10.66503775	10.59518483	9.455719695	8.108654084	10.17319491	10.48593796	10.21964397	10.49563461	10.31605702	10.55524348	11.32254714	10.19573317	10.85332273	10.36164128	9.998668697	10.34133724	10.32472646	10.53872235	10.12618421	10.02867481	9.996946824	10.24792407	b0146	EG10949	160782-161486
b0147071000000142	BLOCK1	9.031305312	8.795178279	9.226020276	8.933756445	7.694733966	7.678526198	9.3266816	9.20097754	9.04455013	8.944969396	9.019105857	9.234926138	8.953666546	10.93978605	9.534759258	9.613858882	9.488237223	9.637118061	9.54409759	9.409840011	9.579467743	9.884095863	9.3606779	9.337616327	b0147	EG12330	161501-162031
b0147071000000142	BLOCK2	9.099191565	8.74224408	9.4249181	9.201840646	7.644811659	7.772995425	9.220435889	9.218175721	9.148441245	8.934018986	9.049042048	9.276904413	8.683357142	10.6801894	9.540507411	9.725548266	9.408354157	9.482426615	9.608384206	9.443512585	9.569852761	9.892109564	9.202109372	9.421661134	b0147	EG12330	161501-162031
b0148071000000143	BLOCK1	8.525371247	8.663984268	8.462010998	8.45729961	7.098464827	7.143935185	8.487596081	8.46275255	8.405133803	8.405583992	8.119584952	8.341708279	7.786721808	7.586466027	8.670472847	8.662321233	8.630646454	8.514216569	8.815844692	9.064576259	8.69775332	8.439744465	8.833987437	8.514523523	b0148	EG12329	162105-164534
b0148071000000143	BLOCK2	8.377132427	8.643110845	8.582653469	8.708976598	7.196830284	7.326785398	8.604988659	8.634649895	8.441659423	8.175298039	8.380445913	8.440713057	8.033315621	7.828370725	8.521164228	8.58064223	8.705263287	8.633877987	8.868640162	9.311319643	8.638569859	8.469302775	8.924714836	8.488263537	b0148	EG12329	162105-164534
b0149071000000144	BLOCK1	8.51659159	8.84178164	9.081083929	9.481226477	7.304051913	7.394632464	8.481427713	8.487501222	8.044889141	8.250613455	7.959930665	8.187390182	8.433221122	9.242391955	8.594137956	8.371483938	8.650576457	8.341812336	9.082672788	8.987996118	8.273717286	9.130483818	8.386110376	8.336113754	b0149	EG10605	164730-167264
b0149071000000144	BLOCK2	8.458768318	8.842736268	9.217950188	9.502662568	7.326356676	7.269592382	8.263577662	8.119006979	8.228522908	8.134684031	7.791290544	8.429530187	8.315329831	9.041029375	8.615713125	8.49477	8.564761505	8.260577103	8.972118793	9.029332785	8.323765909	9.025201865	8.403244285	8.3030848	b0149	EG10605	164730-167264
b0150071000000145	BLOCK1	11.48714982	11.77943292	10.52056565	10.88179239	10.42976083	10.77601283	11.80377841	11.65429921	11.7973991	11.26131713	11.20369946	11.28284675	12.09539514	12.35766301	11.00907678	11.34211613	11.29258633	11.12349724	11.26366738	11.15622753	11.18250429	11.32354644	11.09034085	10.65967236	b0150	EG10302	167484-169727
b0150071000000145	BLOCK2	11.50282688	11.70618331	10.51594244	11.03626704	10.7513997	10.77105891	11.91406393	11.68317193	11.73835277	11.23401798	11.36665154	11.34919679	11.94788977	12.25898783	11.14864531	11.35644036	11.32145723	11.16137624	11.30286274	11.1143041	11.23914775	11.3035141	11.16316534	10.95972988	b0150	EG10302	167484-169727
b0151071000000146	BLOCK1	9.579992243	9.865512752	8.366680221	8.901447994	7.6423875	8.318117508	9.802188692	9.803618079	9.806893218	9.364522095	9.316568006	9.196685231	9.647323325	9.413091155	8.936292829	9.671626865	9.7725729	9.222323988	9.420531667	9.496725177	9.41280502	9.27491343	9.659916355	9.114827425	b0151	EG10304	169778-170575
b0151071000000146	BLOCK2	9.576162704	9.740390462	8.404834166	9.195042903	7.710696936	8.024092467	9.894718347	9.63653599	9.69129337	9.328685248	9.216428915	8.962391408	9.680273891	9.113297831	9.036704976	9.560583134	9.634779837	9.268002482	9.461136025	9.534914658	9.495031137	9.340643712	9.506203033	9.000145953	b0151	EG10304	169778-170575
b0152071000000147	BLOCK1	7.781202976	7.779800761	7.00727849	7.272038124	6.574325587	7.034318076	7.904472055	7.869780125	7.882099491	7.375357484	7.563740827	7.462823699	7.66529754	7.956046195	7.496559817	7.61688035	7.757408012	7.526374037	7.456015932	7.843110151	7.56270035	7.477202934	7.604349366	7.284252229	b0152	EG10305	170575-171465
b0152071000000147	BLOCK2	7.79820284	8.045457169	7.159053914	7.685701922	6.94943805	7.496429593	8.156036545	8.023522062	8.329639393	7.520274514	7.721613271	7.634000736	7.66330263	8.023159968	7.594549296	8.010345712	7.891657955	7.657036136	7.442597705	8.007027267	7.680185792	7.84690696	7.815888551	7.43237904	b0152	EG10305	170575-171465
b0153071000000148	BLOCK1	8.685848015	8.794438286	8.052782673	8.209523062	7.579063963	8.817724933	8.963382508	8.785221291	8.429070248	8.131474763	8.378476943	8.181686489	9.148761026	9.327829929	7.736062274	8.252704219	8.359954641	8.062523268	8.627831877	8.517976396	7.927923113	8.355614942	8.406315569	8.007936621	b0153	EG10303	171462-173444
b0153071000000148	BLOCK2	8.630766202	8.801850601	8.268974685	8.105580657	7.972815554	8.852827537	8.953247194	8.84101075	8.200847123	8.148535051	8.398793277	8.456153964	9.074471987	9.281741363	7.864312452	8.474354512	8.591053278	7.923564003	8.610430624	8.869682669	8.057470309	8.538524196	8.453084574	8.19038226	b0153	EG10303	171462-173444
b0154071000000149	BLOCK1	11.43561813	11.47836107	11.2161629	11.44389731	10.79973824	9.819037761	11.40420474	11.25058521	11.32121226	11.32564394	11.2300026	11.27197815	10.68228227	10.93688472	11.26149626	11.26446213	11.35176651	11.26616834	11.74283959	11.69349301	11.30904411	11.58174159	11.33485153	11.40605275	b0154	EG10432	173602-174882
b0154071000000149	BLOCK2	11.27703127	11.35294116	11.19446909	11.25400368	10.4360526	10.07024293	11.38214721	11.40549784	11.28704264	11.32531327	11.22443966	11.1664219	10.74769285	10.99484154	11.31922829	11.10128711	11.2570833	11.30788072	11.58492117	11.61385861	11.24763147	11.572299	11.40329505	11.26016948	b0154	EG10432	173602-174882
b0155071000000150	BLOCK1	9.565078652	9.746699559	9.442682917	9.310316488	9.062477397	9.242496043	9.841399549	9.932885589	10.01164938	9.861204799	9.791526122	9.87180115	10.52160937	10.33653557	9.079818618	9.151185288	9.334469952	9.257550255	9.571565896	9.376111277	9.196138078	9.530361856	9.390016723	9.26187302	b0155	EG12331	175107-176528
b0155071000000150	BLOCK2	9.780640154	9.761899731	9.45205237	9.308150148	9.222342828	9.357483387	9.895902256	10.04192207	9.968213324	9.809197368	9.933025948	9.964344911	10.54234589	10.40530934	9.258357564	9.243821147	9.438216531	9.417331448	9.365008326	9.279475939	9.433134933	9.396404417	9.523710726	9.293374163	b0155	EG12331	175107-176528
b0156071000000151	BLOCK1	9.582838034	9.720478047	10.50919256	10.56007886	9.82344622	10.94945629	9.918432153	10.12623223	10.38748996	9.921854769	10.28145113	10.07565911	10.84641723	10.65342211	9.893422736	10.2029718	10.09235889	10.1426853	10.08212482	9.689599341	10.34240018	10.13507231	9.934941776	10.20061543	b0156	EG12332	176610-176954
b0156071000000151	BLOCK2	9.825325174	9.822808685	10.69078181	10.65865645	9.875335755	10.90039219	10.13370916	10.22448121	10.53315157	9.83291833	10.25094133	10.13319912	10.88432463	10.70150323	9.994384271	10.25615112	10.13311575	10.20719092	10.23357139	9.807785573	10.3980336	10.22978509	9.89095004	10.37629071	b0156	EG12332	176610-176954
b0157071000000152	BLOCK1	9.012620908	8.850100555	9.207476592	9.397585224	8.975428136	11.22972688	9.075101245	8.550079914	8.475090559	8.558911223	8.584727292	8.738276724	8.690521858	8.488126937	8.659706254	8.724088485	9.006349083	8.546706203	9.426696869	9.228313659	8.511175065	9.336274907	8.892058852	8.726591474	b0157	EG12333	177001-177624
b0157071000000152	BLOCK2	8.748335434	8.783845237	9.261042046	9.437264365	8.712778719	11.00933905	8.860697171	8.550178444	8.360586827	8.485940776	8.810100513	8.525701673	8.751919914	9.031316065	8.736199297	8.650793634	8.804499555	8.619321665	9.336274237	9.288438392	8.305236861	9.139046065	8.915170701	8.948628879	b0157	EG12333	177001-177624
b0158071000000153	BLOCK1	10.82494936	10.89628229	10.77244696	10.84206641	10.60034782	11.70213896	10.66858489	10.57047223	10.18106278	10.62381932	10.5914986	10.80326183	10.11819319	10.50212749	10.68483311	10.99958207	10.83358454	10.70310035	11.06853176	11.22881484	10.50240331	10.65644542	10.99172272	10.81677776	b0158	EG12334	177662-178462
b0158071000000153	BLOCK2	10.78388885	10.82771726	10.79130455	10.78090282	10.58186669	11.55727668	10.53885667	10.49597152	10.2683869	10.62964049	10.39931617	10.76963638	10.16493721	10.15681258	10.51508025	10.76419419	10.90587366	10.75603944	10.84548088	11.08245551	10.4791305	10.67765358	10.8846563	10.78011731	b0158	EG12334	177662-178462
b0159071000000154	BLOCK1	10.65263151	10.71066061	10.47611047	10.8241804	9.018105573	8.829575922	10.35244494	10.07328054	10.09224365	10.0754841	10.04992613	10.27965283	9.783560767	10.1916004	10.24072683	10.35831274	10.55504595	10.3990041	10.8675881	10.91814059	10.36970072	10.63799218	10.53405323	10.39609493	b0159	EG11090	178455-179153
b0159071000000154	BLOCK2	10.66559609	10.7759517	10.68874301	10.82976388	9.356828056	8.979881012	10.3173805	10.19782879	10.18735987	10.26824325	10.120438	10.2826593	9.673437702	10.11543582	10.32090127	10.5212461	10.55808612	10.3527401	10.86835326	10.99099753	10.22599968	10.65323418	10.54890801	10.50637037	b0159	EG11090	178455-179153
b0160071000000155	BLOCK1	9.314650761	9.676476874	9.220314717	9.56746635	8.271745003	8.433867068	9.336749332	9.460004894	9.466406066	9.345146625	9.248603144	9.23758475	8.755991476	8.154827727	9.742067198	9.713436351	9.856101781	9.851450323	9.900911778	9.990204396	10.01512077	9.880016299	10.08887408	9.720056961	b0160	EG10225	179237-180754
b0160071000000155	BLOCK2	9.364142536	9.650328009	9.350542331	9.461093244	8.061207538	8.225709701	9.375902835	9.257398451	9.489390198	9.356257837	9.25613083	9.191091548	8.539804001	8.084027049	9.596183605	9.727528254	9.887683361	10.00768579	9.764260886	9.928510825	9.916551285	9.931222392	10.05049544	9.699454812	b0160	EG10225	179237-180754
b0161071000000156	BLOCK1	10.28285943	10.34552656	10.97642357	11.20529311	9.707658167	9.167939429	10.43792826	10.18490125	10.25548232	9.707569654	10.05796032	10.0206847	9.026986746	9.014456562	10.27240876	10.30194768	10.47952019	10.41963432	10.46243786	9.889487993	10.32259485	10.70170187	10.24030491	10.27213356	b0161	EG10463	180884-182308
b0161071000000156	BLOCK2	10.36815731	10.48806697	11.17768818	11.12282347	9.33662929	9.204855009	10.4515124	10.17150359	10.29391359	9.937245804	10.09851115	10.1263715	9.055856416	9.359367865	10.39861299	10.28231157	10.52811474	10.44263907	10.4959863	10.0764482	10.4288913	10.81261735	10.42402054	10.29828474	b0161	EG10463	180884-182308
b0162071000000157	BLOCK1	8.522321803	8.369577281	9.075221607	8.932807066	7.638504698	7.937916954	7.936637939	7.710070093	8.3133479	8.37601987	7.902210484	8.194418545	8.119759233	7.595329102	9.263938859	8.543663296	8.634375091	9.006392846	8.759981365	8.9755081	8.509404091	8.756423889	8.783009999	8.932109905	b0162	EG12335	182463-183620
b0162071000000157	BLOCK2	8.464079684	8.35342122	8.883950968	8.964886072	7.606536243	7.748165337	7.706863423	7.804663461	8.125396422	8.289268727	7.722441433	8.005192237	8.018923432	7.615932672	9.060674048	8.479732173	8.705315824	9.005770495	8.835402102	8.908472485	8.673921715	8.736025733	8.702119687	8.544376806	b0162	EG12335	182463-183620
b0163071000000158	BLOCK1	6.207305271	6.889446772	6.719328579	6.839579218	5.819504696	6.352181176	6.766369889	7.046480147	7.245041136	6.869411239	6.606495529	6.668921849	7.560450538	6.855508885	6.896488624	6.838375733	6.988639247	6.842466006	6.517154414	6.767113156	7.213274367	6.674284089	6.979393183	6.894674699	b0163	EG12336	183709-184095
b0163071000000158	BLOCK2	6.694331419	6.676916159	6.848997179	7.087432078	5.889836118	6.329699483	6.9868273	6.968679464	7.235691643	6.479595975	6.438149773	6.824056257	7.609389308	6.659793295	6.677829557	6.920264713	7.042168248	6.975593504	6.598648071	6.658132918	7.161626724	6.873645891	6.843316845	6.942559076	b0163	EG12336	183709-184095
b0164071000000159	BLOCK1	8.998081236	8.715844305	9.180917132	8.586609764	9.639727787	10.81352982	8.820114806	8.728235159	8.733272644	9.20131309	8.921700528	9.2007672	8.63872732	8.408368382	9.244241088	9.049620422	9.031776178	9.10975101	9.451059003	9.219113329	8.915115713	8.962992278	9.113579919	9.132753159	b0164	EG12337	184257-185069
b0164071000000159	BLOCK2	9.005793228	8.760573924	8.970229298	8.756320468	9.234914885	10.98790889	8.702864597	8.746208619	8.739621314	8.887565176	9.113876794	9.125484247	8.506194105	8.653539092	9.051186097	8.948465647	8.934898001	9.17858344	9.36705649	9.244136649	9.043711957	9.074687924	9.279018757	9.187123649	b0164	EG12337	184257-185069
b0166071000000160	BLOCK1	10.63398775	10.74371355	10.77960635	10.77836235	10.5159447	10.62023715	11.30677625	10.9148589	11.23427551	10.65837592	10.87695598	10.50629955	11.0401821	10.74213939	10.64981644	10.99124058	11.17292199	10.98742675	11.35363867	10.98073653	11.19347984	11.18639303	10.98043708	10.93184975	b0166	EG10207	185123-185947
b0166071000000160	BLOCK2	10.5925231	10.83817156	10.78695095	10.59606953	10.52573035	10.56753661	11.38375639	11.01752667	11.15875376	10.70899987	10.87057425	10.6152078	10.86763813	10.67658671	10.60873561	10.88126174	11.1816463	11.0808104	11.4401154	11.08814577	11.2410684	11.17366771	10.96555856	10.88966625	b0166	EG10207	185123-185947
b0167071000000161	BLOCK1	9.955016901	10.16311199	9.61095838	9.962802184	9.175423801	10.12707129	9.891428301	9.557308606	9.713407824	9.834542946	9.576512501	9.861488943	8.878967752	9.22586078	10.05788345	10.0874757	10.13610844	9.760748219	10.09319187	10.34583522	9.974937651	9.678745194	10.16927088	9.692068656	b0167	EG11411	185978-188650
b0167071000000161	BLOCK2	9.888481318	10.19525556	9.232268615	9.907378174	8.805838329	10.70297452	9.864602949	9.427230073	9.602390253	9.510974772	9.575138716	9.74394306	8.727296626	9.293058899	9.823942929	10.05655508	9.946554693	9.681263013	9.994205199	10.37199614	9.797410572	9.66986494	10.09754075	9.606543646	b0167	EG11411	185978-188650
b0168071000000162	BLOCK1	12.41038444	12.60382412	12.66589678	12.61591996	11.98720374	11.99404853	12.72836072	12.49902976	12.50296081	12.43727386	12.4600104	12.27702174	13.18221868	13.01463042	12.31620886	12.63262993	12.65120028	12.3699685	12.40752483	12.54783222	12.64757207	12.65973225	12.70789724	12.55725812	b0168	EG10570	188712-189506
b0168071000000162	BLOCK2	12.50967125	12.68561564	12.67934387	12.61761141	12.06167668	12.00231744	12.79695565	12.70670479	12.44269217	12.32784733	12.56077993	12.32716576	13.18760857	12.79447667	12.14956541	12.73758423	12.53085069	12.46236163	12.53971196	12.37947601	12.68101819	12.52674538	12.67926502	12.58170459	b0168	EG10570	188712-189506
b0169071000000163	BLOCK1	14.14367674	14.47811591	14.58920992	14.65730796	14.29966897	14.51313082	14.62137033	14.45380266	14.49944578	13.90643564	14.25083758	14.10469853	14.72648964	14.42109818	13.81468505	14.49271402	14.58132417	13.9847004	13.88166184	14.2344099	14.61882923	14.10769465	14.36020436	14.11568793	b0169	EG10901	189874-190599
b0169071000000163	BLOCK2	14.24100976	14.67032336	14.6021914	14.76082022	14.26506524	14.53759213	14.61081862	14.4988691	14.5430564	14.0581361	14.23750578	14.30059695	14.88032048	14.60783042	13.74740946	14.56073785	14.56117899	13.98150411	14.10789062	14.07553078	14.58206525	14.20121239	14.38006483	14.13065441	b0169	EG10901	189874-190599
b0170071000000164	BLOCK1	12.27897132	13.3074905	12.4850692	13.15476108	11.54637284	12.57216089	13.03330247	12.28839611	12.67692951	11.66478072	12.19992765	11.90969646	12.97031379	12.81592529	11.48200382	12.77338918	13.20157587	11.76267865	12.21367584	12.59743087	12.87987769	12.47861346	12.76240216	12.00383038	b0170	EG11033	190857-191708
b0170071000000164	BLOCK2	12.29376559	13.32957531	12.3612517	12.99937739	11.51575951	12.39094938	13.01436051	12.19309397	12.58464899	11.46759618	12.22970153	11.78462789	12.84207313	12.98209009	11.28455907	12.68633848	13.13043874	11.67334176	12.20666886	12.50642048	12.64572467	12.27112443	12.7617606	11.89737529	b0170	EG11033	190857-191708
b0171071000000165	BLOCK1	13.14200021	13.48293465	12.843219	13.19969228	12.73868499	12.7358075	13.29859301	12.9974959	12.89840158	12.965203	13.01021637	12.94608093	12.4587735	12.41999688	13.02005114	13.17776731	13.10533411	13.02782244	13.77029846	13.88094718	13.07787048	13.1056032	13.09327715	12.82588411	b0171	EG11539	191855-192580
b0171071000000165	BLOCK2	13.1492974	13.63873441	12.86123427	13.33737043	12.70715387	12.68301137	13.25103051	13.11456422	12.85741867	12.95046637	12.89602692	13.01510599	12.4479137	12.49066331	13.03132423	13.22219986	13.11279597	13.03153099	13.81394855	13.79817541	13.16108977	13.22498056	13.12097459	12.79062929	b0171	EG11539	191855-192580
b0172071000000166	BLOCK1	11.47886106	11.72669105	11.25280845	11.23065197	11.42079833	9.742730308	11.72035765	11.75624286	11.87904045	11.76135193	11.68340232	11.84230363	11.8814006	11.38415641	11.59465328	11.64733192	11.47386974	11.75103455	11.53620243	11.67914327	11.80749435	11.43806107	11.42452545	11.66856686	b0172	EG10335	192872-193429
b0172071000000166	BLOCK2	11.56256895	11.66513869	11.29344021	11.27454175	11.32793724	9.632252036	11.7558894	11.80843726	11.81059634	11.82957216	11.5913741	11.82171627	11.99099264	11.31218662	11.72122183	11.7648087	11.4459284	11.64325708	11.50646806	11.60535094	11.79382315	11.38152743	11.41876546	11.63018042	b0172	EG10335	192872-193429
b0173071000000167	BLOCK1	10.95998317	11.08803212	10.56748613	10.83145095	9.93201406	9.977693208	10.97222515	10.82196335	10.81879066	10.70110733	10.79330881	10.74385338	10.40273401	10.45486104	10.6447903	11.01990675	10.78363762	10.74703059	11.0954412	11.16150416	10.68645439	10.98309871	10.81777361	10.78798775	b0173	EG12715	193521-194717
b0173071000000167	BLOCK2	10.85353702	11.0566514	10.48998911	10.84625965	10.03030725	9.79734653	10.90373094	10.74097873	10.77597128	10.5696371	10.78573575	10.72221616	10.27946166	10.33431139	10.70449662	10.92682605	10.85501288	10.63670101	11.05392846	11.11676917	10.72467738	10.94968003	10.88544144	10.79877205	b0173	EG12715	193521-194717
b0174071000000168	BLOCK1	13.48358687	13.37216743	13.97967438	13.8599394	13.74159999	13.35863211	13.55920458	13.63707153	13.48806703	13.73523505	13.68645591	13.6419926	14.19079418	14.39857563	13.83457445	13.58110634	13.55221278	13.83833401	13.76191384	13.60106013	13.49674643	13.89246577	13.52955661	13.93160284	b0174	EG13329	194903-195664
b0174071000000168	BLOCK2	13.57279046	13.39176196	14.2028655	14.01863543	13.74205704	13.5227065	13.60909672	13.80245546	13.6309779	13.68583695	13.76956653	13.76043165	14.26747845	14.4870658	13.87854616	13.6442487	13.57442395	13.75648554	13.87483503	13.70234371	13.54485285	13.87212514	13.70451643	14.0060569	b0174	EG13329	194903-195664
b0175071000000169	BLOCK1	13.48662813	13.27040104	13.99367068	13.89688781	13.8987301	12.80399276	13.38236943	13.74794305	13.28535401	13.49974829	13.44823877	14.04931476	13.978741	14.03575459	13.84053046	13.52595667	13.35267201	13.61164397	13.52797804	13.61141225	13.37829816	13.51125441	13.40840627	13.65653001	b0175	EG10139	195677-196534
b0175071000000169	BLOCK2	13.5327241	13.26114377	13.85518746	13.81554118	13.80654394	12.63519415	13.27270323	13.60046689	13.21526368	13.58505145	13.42009208	13.94067959	13.89632597	13.90391799	13.77224361	13.480362	13.22072484	13.5221396	13.42147862	13.43934453	13.32746184	13.39797807	13.30772573	13.47573663	b0175	EG10139	195677-196534
b0176071000000170	BLOCK1	12.96684703	12.76098057	13.28129623	12.95815213	13.16053488	11.96097539	12.86601579	12.99185593	12.74221075	13.14576776	13.03341321	13.25169609	13.25651209	13.1960485	13.45605874	12.9287655	12.71872754	13.14545496	13.08347521	12.96636736	12.93732946	13.1239292	12.81876354	13.17940767	b0176	EG12436	196546-197898
b0176071000000170	BLOCK2	12.92319719	12.71830918	13.22219798	13.01563998	13.22933378	12.134963	12.78113372	13.03250452	12.81087573	12.92979653	12.95765053	13.2173845	13.20587659	13.08814607	13.35063879	12.78428828	12.83399232	13.06477051	13.08113532	12.945437	12.90888992	13.05623177	12.85216524	13.05077253	b0176	EG12436	196546-197898
b0177071000000171	BLOCK1	14.0814444	14.03338718	13.59107934	14.0020618	14.03919923	13.65780057	13.67844664	13.71233757	13.44168166	13.769978	13.50077755	13.88867687	13.0952676	13.35829796	13.73178017	13.49122539	13.68339543	13.55251969	14.05978808	13.86926832	13.31374755	14.08482739	13.821264	13.83575902	b0177	EG12676	197928-200360
b0177071000000171	BLOCK2	13.93300884	13.92427392	13.52530846	13.87567125	13.8599702	13.58103026	13.57830846	13.58640839	13.2850808	13.62107026	13.55076315	13.64847609	12.90589714	13.31339466	13.72102329	13.38306806	13.65082189	13.59486592	13.89302434	13.84254477	13.26167187	13.95782998	13.64510371	13.71891471	b0177	EG12676	197928-200360
b0178071000000172	BLOCK1	12.33488971	12.37138167	12.08210143	12.2619014	12.08446757	11.07783548	12.37242906	12.42647008	12.48634787	12.48742186	12.41958413	12.42116517	12.79525618	12.75842905	12.35190078	12.23619745	12.11403318	12.45590565	12.44976816	12.29411511	12.19679706	12.39162825	12.06940016	12.34456597	b0178	EG10455	200482-200967
b0178071000000172	BLOCK2	12.13223443	12.45137634	11.9826541	12.33235057	12.17720103	10.90571274	12.25445197	12.43657213	12.35410951	12.25782845	12.36120878	12.29476877	12.67354748	12.67266796	12.24302786	12.16290981	12.13734591	12.30373946	12.42266333	12.35580886	12.24953251	12.42140778	12.01585919	12.32883324	b0178	EG10455	200482-200967
b0179071000000173	BLOCK1	12.66437895	12.67376072	12.51711176	12.51105226	12.69341807	11.78066435	12.6951857	12.81326862	12.54679638	12.81771638	12.56611913	12.74418763	12.98408447	12.99541664	12.60972419	12.49077295	12.51583553	12.55606329	12.9306315	12.90258063	12.46386593	12.63032078	12.44374357	12.60025809	b0179	EG10316	200971-201996
b0179071000000173	BLOCK2	12.58934989	12.56998592	12.40529868	12.41208546	12.78008848	11.6205339	12.67835927	12.58716283	12.60717522	12.72749298	12.55563596	12.74110871	13.02837416	12.95358365	12.69079239	12.42832711	12.50277978	12.53633518	12.80586194	12.86009572	12.41380625	12.58951356	12.32896349	12.56274485	b0179	EG10316	200971-201996
b0180071000000174	BLOCK1	12.61476544	12.72156765	12.6435081	12.62577308	12.59462765	11.89735381	12.86691845	12.83414352	12.86986368	12.92391696	12.88103136	12.81216409	13.58766639	13.50991802	12.84923815	12.98968957	12.78032864	12.8327899	12.86333074	12.96864903	12.86970198	12.62592975	12.80102825	12.95109539	b0180	EG11284	202101-202556
b0180071000000174	BLOCK2	12.7009675	12.67649113	12.73879238	12.66228549	12.65275003	12.10203619	12.8690385	12.91179804	12.86500646	12.86189777	12.78339801	12.85668551	13.67424624	13.53815195	13.02738273	13.05978663	12.83448409	12.88768595	12.72981281	13.00504342	12.95316278	12.58927392	12.85976385	12.82461401	b0180	EG11284	202101-202556
b0181071000000175	BLOCK1	12.00998292	12.32199665	11.94572244	12.53615762	11.03871087	10.43365606	11.94705459	11.63259059	11.76819553	11.3176996	11.71439489	11.64064971	12.30393619	12.83842571	11.56110881	11.96180168	12.15531699	11.95910243	12.45081939	12.43644588	11.8623546	12.27003439	12.1243124	11.96141044	b0181	EG10545	202560-203348
b0181071000000175	BLOCK2	12.04993494	12.37915463	12.01778421	12.62024771	11.3351511	10.47562026	12.05466543	11.75067559	11.90450231	11.80951795	11.74582821	11.71457726	12.36863111	12.84835038	11.71922982	12.14601319	12.22432437	11.95170693	12.6311753	12.65584065	12.0678333	12.32977339	12.16451667	11.97862163	b0181	EG10545	202560-203348
b0182071000000176	BLOCK1	11.98268041	12.17757688	11.81785302	12.2654846	10.73113673	10.56589301	11.68667087	11.64019816	11.60522258	11.53606369	11.63496171	11.50304516	11.02714423	11.0604631	11.46215654	11.81326983	11.94075893	11.75586721	12.30596032	12.80003609	11.63623748	11.99036443	11.98614261	11.68476177	b0182	EG10546	203348-204496
b0182071000000176	BLOCK2	12.03871351	12.08966932	11.75732346	12.22713833	10.74153036	10.77433359	11.77828403	11.66289647	11.65266969	11.44359349	11.72766158	11.57747476	10.97059975	11.04838981	11.4921694	11.99541572	11.9327919	11.70179638	12.38789637	12.70912124	11.73140881	11.99934705	12.06312721	11.71519301	b0182	EG10546	203348-204496
b0183071000000177	BLOCK1	12.12335193	12.24698622	11.87786715	12.20554195	11.21001632	10.72079626	11.87574643	11.90308973	11.81269764	11.938129	11.99803651	12.14736782	10.84154682	11.36987397	11.86569809	12.45665224	12.05818311	12.08942062	12.75796379	13.16552319	12.09160837	12.2519739	12.25664756	12.11452473	b0183	EG10861	204493-205089
b0183071000000177	BLOCK2	12.10437064	12.19887429	11.94928589	12.22466123	11.33652157	11.00430932	11.88921319	11.95897933	11.79730705	11.8102351	12.16121539	12.15778634	10.87913889	11.44699362	12.00264922	12.37659886	11.99904922	12.30586368	12.75736003	13.31242627	12.12696582	12.27911179	12.39436079	12.20128267	b0183	EG10861	204493-205089
b0184071000000178	BLOCK1	10.8507431	10.93045069	10.92255326	11.02989386	9.522978291	9.050140053	11.12612973	11.0885061	11.03227203	10.8416068	11.04388492	10.88884148	11.2011737	10.9639358	10.85821269	11.24426172	11.24122253	11.11831917	11.37645682	11.17337839	11.27335544	11.25626189	11.15010476	11.15461998	b0184	EG10238	205126-208608
b0184071000000178	BLOCK2	10.73096901	10.97704783	10.88198176	11.1633262	9.586819526	9.19389689	11.17678339	10.95115312	11.09425164	10.91135244	11.12678654	10.8666395	11.38487239	11.26201114	10.91585989	11.27113401	11.23933353	11.12437829	11.32234208	11.28374703	11.40996413	11.29288094	11.41804091	11.18571909	b0184	EG10238	205126-208608
b0185071000000179	BLOCK1	11.89857369	12.21865771	11.87782479	12.29353479	11.58191949	10.81107288	12.10405361	11.80036744	12.08699717	11.91891115	12.03927537	11.96068814	12.29954807	12.40500559	12.04358012	11.76736269	12.24059772	12.0929555	12.50756519	12.18391605	11.99492135	12.44125862	11.82150483	12.08556341	b0185	EG11647	208621-209580
b0185071000000179	BLOCK2	12.19000908	12.24605729	11.98930483	12.19788836	11.80235007	11.22966855	12.14896009	11.9054755	12.18164568	11.95481481	12.00054383	11.99287579	12.27710932	12.62640706	11.94596134	11.89487705	12.38688562	12.11190521	12.42094632	12.16815668	12.06979691	12.49488945	11.98351268	12.05788071	b0185	EG11647	208621-209580
b0186071000000180	BLOCK1	12.57527994	12.01365647	10.56078458	10.44458767	12.21123169	11.11054138	11.91779595	12.02229873	11.97136892	12.60605449	12.08924936	12.43201491	11.0379987	11.07218159	10.78800121	9.902109013	9.73271675	10.06269217	10.39293655	10.53153596	9.535592851	9.984063224	9.994549885	10.01237369	b0186	EG13219	209679-211820
b0186071000000180	BLOCK2	12.39335632	12.12379712	10.48515046	10.45671879	12.29189474	10.82521473	11.99704505	12.07957528	11.87023285	12.5296719	11.9337896	12.42440212	10.88036771	11.09105212	10.76660783	9.850928314	9.72146597	9.914911433	10.27632451	10.46823812	9.494622415	10.07831188	9.978923773	9.960817491	b0186	EG13219	209679-211820
b0187071000000181	BLOCK1	9.804495522	10.31133531	9.808020727	10.56759241	7.747467294	8.424876751	10.17297273	9.580058404	9.903204162	9.669482852	9.809903149	9.427059486	9.004916501	7.856282964	9.750433828	10.01352088	9.949220185	9.415937564	9.584505575	9.938366959	9.737823123	9.410318206	9.815053888	9.312242674	b0187	EG13224	211877-212266
b0187071000000181	BLOCK2	9.929641005	10.10415539	9.907792599	10.48161812	7.820269607	8.753283616	10.06824946	9.83465734	10.09585864	9.551509673	9.560144221	9.45225854	8.847971233	8.056134242	9.64591867	10.11294807	9.75086724	9.215465535	9.625349038	9.845581001	9.624361394	9.275956391	9.628163353	9.167468326	b0187	EG13224	211877-212266
b0188071000000182	BLOCK1	8.948016737	9.672662589	9.442447588	10.32093376	7.1039686	7.583688309	9.644702443	8.982648541	9.072641512	8.533712843	8.651653765	8.550169207	8.552992179	8.533605784	8.902562939	9.605112038	9.59567391	9.099107911	9.604198859	9.935523837	9.532635086	9.70447189	9.515490711	8.967521974	b0188	EG13220	212331-213629
b0188071000000182	BLOCK2	8.88343723	9.717245264	9.517916377	10.27070191	6.894512219	7.495173082	9.68132715	8.874718904	9.117959135	8.502435232	8.754341379	8.651226814	8.344062838	8.69955892	8.935513376	9.579711917	9.56189793	8.828853686	9.7318926	9.83631109	9.450791639	9.593550791	9.535797919	8.996183084	b0188	EG13220	212331-213629
b0189071000000183	BLOCK1	6.895465012	7.282006042	7.680457986	8.12874242	6.024386174	6.417195981	7.685850468	8.022373362	7.809613804	7.247575339	6.752970651	6.690492525	7.959755088	5.405614624	7.34338206	7.391913755	7.673181851	7.750653397	6.901759916	7.65733846	7.898895187	6.784793173	7.523874767	7.72552509	b0189	EG13221	213678-213932
b0189071000000183	BLOCK2	7.22567211	7.217475992	8.030483409	7.896012039	5.974178232	6.272211728	7.891171871	7.982480842	7.813130229	7.300380933	6.837144747	6.875884478	8.036541796	5.768541645	7.294389164	7.498214161	7.697595918	7.565542343	6.980822768	7.521240801	7.844023402	6.586512565	7.363590751	7.832539422	b0189	EG13221	213678-213932
b0190071000000185	BLOCK1	11.5018838	11.29756676	11.90060424	11.69882762	11.48649552	12.30075494	11.37670767	11.4754516	11.41877115	11.5565015	11.52857386	11.678492	11.20819125	11.07468344	12.14675325	11.94474796	11.86003572	12.05973378	11.86163747	11.78257758	11.7861778	11.72490329	11.87959535	11.90578625	b0190	EG13223	214291-214836
b0190071000000185	BLOCK2	11.35367566	11.21064766	11.88213446	11.67634975	11.40108409	12.43962901	11.41784967	11.39572471	11.40668967	11.53917122	11.52411575	11.59327762	11.14457833	11.04138325	11.88599975	11.97645568	11.77931546	12.07959612	11.8210645	11.8824799	11.8827875	11.63637163	12.0384344	11.84425198	b0190	EG13223	214291-214836
b0191071000000186	BLOCK1	10.66705777	10.38974802	10.99538544	10.43074545	10.32094752	9.353293294	10.72309391	10.76127688	10.70284062	11.00089816	10.98414634	11.11585674	10.70851559	10.4923219	11.28132588	11.01792539	10.73718184	10.88763234	10.88568501	10.75682682	10.68695532	10.50064642	11.02951169	11.05246209	b0191	EG12354	214833-215255
b0191071000000186	BLOCK2	10.77825951	10.46302404	11.06682583	10.35472476	10.52249199	9.510880054	10.61849131	10.86010709	10.81092632	10.8880438	10.97234824	11.16289304	10.77593656	10.49629107	11.25443549	10.94507887	10.74360501	10.89135349	10.91818972	10.851694	10.92738339	10.68675832	10.99945741	11.00566132	b0191	EG12354	214833-215255
b0192071000000187	BLOCK1	10.62883191	10.49569606	10.99492595	10.49282428	10.42743113	8.7588508	10.60171304	10.94606	10.58332915	10.94769304	10.95111202	11.01924315	11.1586432	10.71809632	11.16980772	10.76182096	10.39731611	11.02655546	10.6266629	10.65235679	10.62525588	10.46525784	10.53088033	10.69337588	b0192	EG12137	215269-215979
b0192071000000187	BLOCK2	10.60399114	10.41145877	10.86743945	10.38732172	10.14897769	9.009575039	10.65662329	11.04812752	10.54233419	11.00153409	10.77812634	11.05686027	11.21664705	10.75631096	11.14065866	10.69835689	10.37768155	10.85331673	10.54183975	10.55694416	10.70028035	10.40847039	10.46411655	10.83354201	b0192	EG12137	215269-215979
b0193071000000188	BLOCK1	7.216631408	6.932916289	7.085518136	6.942685742	8.318343507	9.295217919	6.896153153	7.282142302	7.33491861	7.164486624	7.052837546	6.489976373	7.742971593	7.723639786	7.125777134	7.057708028	7.12581742	7.344494764	6.873029393	6.9290098	7.236593068	7.163798592	7.161883652	7.128840866	b0193	EG12138	216179-217003
b0193071000000188	BLOCK2	6.869664164	6.655535016	7.116963537	6.925270768	8.447906444	9.677929777	7.091146554	7.087904069	6.94603133	6.811271927	7.062583708	6.959104749	7.810708508	7.627390885	7.069983513	6.965509569	7.023474934	7.028839853	6.976757711	6.888365786	7.136142158	6.757790008	7.135828288	6.898549392	b0193	EG12138	216179-217003
b0194071000000189	BLOCK1	10.61839257	11.06547948	10.05677141	10.5672045	9.221433902	9.277592182	10.74090193	10.5280016	10.64470983	10.28740038	10.23070066	10.22256248	10.26919811	10.37735447	10.3718558	10.48594882	10.72538398	10.52236202	10.52835369	10.59075367	10.61154192	10.92117253	10.55467192	10.64423963	b0194	EG10770	217057-218775
b0194071000000189	BLOCK2	10.74746125	11.10023551	10.11495454	10.6247558	9.285149494	8.811445662	11.0032408	10.47744379	10.57569032	10.34359581	10.19128196	10.4500895	10.27530312	10.62041193	10.47116978	10.4970214	10.81818942	10.50964626	10.63462331	10.74079217	10.63616428	10.92136998	10.68801001	10.6817221	b0194	EG10770	217057-218775
b0195071000000190	BLOCK1	9.038056131	9.055402836	8.963579028	9.065086761	7.585249508	7.529854515	9.478052036	9.202778154	9.134105914	8.672294857	8.915783495	8.837015722	8.52059786	8.475488233	8.865328703	9.443887157	9.402195402	9.260307993	9.308910989	9.014265736	9.602158797	9.121576772	9.567620358	9.056449678	b0195	EG11503	218887-219594
b0195071000000190	BLOCK2	9.112909121	9.097240226	9.176664604	9.036335185	7.51910625	7.733330612	9.493471213	9.082168206	9.365661702	8.624351341	9.218651381	8.947921504	8.645320143	8.84524634	8.83487994	9.604877127	9.531456713	9.248019103	9.29338359	9.197266339	9.645628534	9.339993152	9.664258646	9.224703551	b0195	EG11503	218887-219594
b0196071000000191	BLOCK1	11.49746702	11.87437165	11.56565129	11.75505739	10.69849415	11.54227958	12.04233791	11.55816501	12.02787238	11.14541342	11.69166292	11.36332579	11.55321812	11.1074281	11.14647977	12.0640927	12.24222827	11.44460516	11.58997326	11.6432914	12.30935425	11.6299801	12.07182363	11.62606135	b0196	EG11502	219591-219995
b0196071000000191	BLOCK2	11.40093423	11.84053574	11.52812075	11.53849558	10.72977885	11.57782622	11.96690745	11.60133908	12.12966618	11.0812261	11.69311626	11.38143853	11.63767794	11.01888735	11.03367793	12.14284577	12.26480144	11.67047356	11.62934505	11.555243	12.32213938	11.66344976	12.08143877	11.59596826	b0196	EG11502	219591-219995
b0197071000000192	BLOCK1	14.99059035	15.04848497	15.27182184	15.07706859	15.37385951	15.19527603	15.29578302	15.4532234	15.24196006	15.3257914	15.22565003	15.28598414	15.63268696	15.45711909	15.43573523	15.16729954	15.16638221	15.16014214	14.84761842	14.85184651	15.16402829	15.18062967	15.04938586	15.34628208	b0197	EG11504	220113-220928
b0197071000000192	BLOCK2	15.06154726	15.12216213	15.41027735	15.08795209	15.42868888	15.11592558	15.33213699	15.44636514	15.25903472	15.30362379	15.27339427	15.34810591	15.74523901	15.5391519	15.37358047	15.3533906	15.11457535	15.45228632	14.82375489	14.82185794	15.23519028	15.1938267	15.0602026	15.29562706	b0197	EG11504	220113-220928
b0198071000000193	BLOCK1	13.67511393	13.42486884	14.21996653	13.92162571	13.78917736	13.54563237	13.86867541	13.98990885	13.78607299	13.69717479	13.93429538	13.93829976	14.01293168	14.16647162	14.1680487	13.97410237	14.07173067	14.06046164	13.87456237	13.59792527	13.91448971	14.02711559	14.01681838	14.19005615	b0198	EG11737	220968-221621
b0198071000000193	BLOCK2	13.79568936	13.55587892	14.31964857	14.04330247	13.95518562	13.69076502	14.00513835	14.03404057	13.72863187	13.89231236	13.90534818	14.032732	14.06077338	14.17383201	14.1290754	14.02401085	14.18587388	14.04189822	13.86296521	13.70746541	14.06990661	14.11394357	14.04460586	14.1789336	b0198	EG11737	220968-221621
b0199071000000194	BLOCK1	13.37943086	13.56779846	13.92884277	14.11521697	13.23636542	13.09308069	13.63894035	13.5653515	13.32854087	13.37201779	13.51801675	13.39564908	13.42635272	13.69640898	13.71975746	13.82037075	13.76210436	13.74138875	13.72741323	13.66755276	13.80808127	13.79371692	13.77923619	13.64861359	b0199	EG11621	221614-222645
b0199071000000194	BLOCK2	13.36635872	13.52284346	13.8906022	14.12614003	13.12779447	13.20686766	13.68550166	13.62645931	13.32668038	13.32710321	13.52899954	13.4108545	13.34633447	13.61908018	13.69068763	13.79000158	13.80615601	13.75317575	13.83317411	13.6557599	13.64389012	13.63998	13.77560616	13.57942241	b0199	EG11621	221614-222645
b0200071000000195	BLOCK1	10.80132116	10.94240593	11.21587143	11.43278955	10.30741555	9.849976279	10.94293523	10.98164298	10.84562185	11.19557392	10.9467954	11.11995605	11.14222183	11.19715506	11.69095012	11.40381152	11.15871508	11.63441702	11.68835921	11.64222642	11.41851634	11.46250974	11.25152685	11.28516302	b0200	EG11736	222833-223408
b0200071000000195	BLOCK2	11.18892834	11.13486407	11.46284011	11.59919378	10.54724844	9.899395596	11.07884556	11.20612597	11.01151234	11.3614127	11.09361629	11.29405235	11.06841655	11.31182663	11.93034054	11.64780773	11.32419613	11.77291998	11.66530931	11.60044232	11.41929586	11.59891381	11.48479501	11.42367281	b0200	EG11736	222833-223408
b0207071000000196	BLOCK1	9.700168841	9.488972446	9.630171003	9.345876014	8.837953646	9.975139914	9.765803403	9.959365036	9.797816972	9.829117786	9.525374575	9.930728912	9.786008024	8.684334159	10.57240218	10.15312625	9.85321722	10.43324606	10.06247564	10.44313315	9.890463869	9.667321099	9.696029991	10.05429106	b0207	EG11648	229167-229970
b0207071000000196	BLOCK2	9.515165627	9.369435293	9.631553417	9.451229042	9.122821008	9.846514941	9.6499795	9.913163931	9.865497905	9.936527819	9.610449634	10.03474739	9.630248739	8.664945342	10.52811581	10.11472867	9.54176107	10.15047933	10.11212565	10.29032533	9.924093203	9.600498168	9.726681893	9.948870481	b0207	EG11648	229167-229970
b0208071000000197	BLOCK1	8.572707047	9.122146727	9.221814986	9.201003279	7.84514188	8.955076493	9.255361697	9.033954278	9.09523692	9.065238396	9.000824524	8.858614212	8.565153881	8.025309021	9.292331757	9.199257142	9.260861684	9.360106128	9.320636305	9.602654702	9.631490485	9.242564161	9.392028211	9.229004065	b0208	EG11649	229967-230881
b0208071000000197	BLOCK2	8.819500864	9.094430595	9.344729761	9.353441952	7.85988509	9.263614044	9.276801615	9.118629147	9.081481574	9.104942286	8.905357519	8.84154139	8.783207475	7.913917414	9.289028902	9.285970399	9.334790819	9.514618792	9.328207715	9.685909847	9.634493804	9.072845935	9.526104816	9.31880534	b0208	EG11649	229967-230881
b0209071000000198	BLOCK1	9.543833396	9.6776372	10.34634264	10.41058703	8.370962408	8.373216225	9.77289434	9.727610956	9.817546197	9.137672067	9.471622789	9.757095106	9.553971929	9.59848636	9.900611748	10.23950867	10.10328676	10.01033312	10.00082185	9.790536662	10.17800597	10.03576204	9.843669068	9.787365855	b0209	EG11650	231122-231922
b0209071000000198	BLOCK2	9.479777435	9.742793454	10.29117369	10.46552478	8.113169662	8.4401844	9.858095878	9.715358711	9.857028782	9.236780316	9.659660235	9.593356946	9.681122781	9.46761798	9.883516655	10.25537633	10.14537431	10.0628129	9.917921601	9.84184374	10.05163271	10.00746856	9.948078664	9.894800184	b0209	EG11650	231122-231922
b0210071000000199	BLOCK1	6.165166287	7.037328405	7.126114886	7.795014915	5.973588317	6.863566829	7.141407244	6.92532181	7.106275027	6.062434763	6.569791825	6.686719016	7.141861906	7.377384945	6.208006046	7.008792752	7.486888908	6.819928703	7.052208283	7.271622696	7.343763122	7.083139955	7.041010751	6.956265791	b0210	EG11651	231926-232549
b0210071000000199	BLOCK2	6.467613701	7.045321736	7.348613973	7.83121539	6.200502392	6.6594765	7.172636522	7.12687067	7.404806923	6.312233143	6.536565836	6.537387708	6.924455051	7.162733708	6.265646924	6.783660943	7.508868335	6.930792916	6.984152967	7.310814518	7.425532317	6.86094294	6.987990436	7.238680831	b0210	EG11651	231926-232549
b0211071000000200	BLOCK1	11.45172261	11.55481627	11.45509734	11.41503952	11.3136718	9.09134176	11.81994355	11.83045781	11.7443542	11.87097065	11.71686725	11.73302206	13.15943561	12.77451908	12.10693253	11.69221001	11.73650214	11.83821025	11.74744241	11.95317308	11.96425454	11.51225287	11.4363035	11.76762418	b0211	EG10246	232597-233955
b0211071000000200	BLOCK2	11.40370949	11.38607938	11.51920657	11.55964099	11.34622101	9.139341072	11.79214769	11.82417208	11.72359175	11.75063879	11.62352763	11.74075182	13.12301749	12.76954101	12.10178646	11.67385177	11.60576317	11.84263948	11.83192339	11.72393141	11.76168411	11.46340631	11.38477086	11.78964339	b0211	EG10246	232597-233955
b0212071000000201	BLOCK1	10.38709216	10.11718282	10.20522412	10.20135586	9.851407376	8.689325023	10.24517856	10.71590538	10.60633655	11.05627015	10.65888179	10.72662085	10.40042767	9.410786069	11.10158869	10.15084764	10.23917616	11.02957153	10.16502442	10.23835637	10.66246411	10.07363469	10.59913467	10.89671611	b0212	EG13330	234027-234782
b0212071000000201	BLOCK2	10.38973748	9.979444917	10.13385812	9.972756115	9.694245741	8.4971353	10.18123402	10.7678567	10.46147034	11.00860881	10.54992537	10.64238317	10.41495821	9.434028718	10.90869989	10.24632732	10.11731648	10.87372293	10.03688695	10.28997725	10.54321031	9.912802682	10.57482056	10.80800777	b0212	EG13330	234027-234782
b0213071000000202	BLOCK1	8.572993851	8.784883125	8.799007629	8.758262197	7.428422988	7.991441348	8.813532064	8.737835457	8.842118676	8.391078148	8.474529738	8.480543842	8.261060151	7.908398025	9.217275557	9.108429581	9.168327886	9.295832288	8.904975048	8.993623418	9.264316623	8.931826634	9.21036792	9.050092154	b0213	EG13331	234816-235538
b0213071000000202	BLOCK2	8.451385461	8.53304467	8.944973494	8.823418195	7.23438827	8.157381297	8.895191421	8.590242708	8.804255598	8.581313582	8.330719278	8.502263364	8.405031661	8.190000438	9.242694672	9.163589804	9.085692332	9.084751795	8.751638785	9.049848549	8.992184087	8.651482641	9.092545213	9.089903809	b0213	EG13331	234816-235538
b0214071000000203	BLOCK1	8.863510768	9.012174482	9.630567102	9.272852295	8.459369729	8.709445044	9.489272774	9.170631148	9.245790125	9.17094805	9.084384019	9.117687252	9.571383486	9.006476723	10.10089436	9.879343853	9.66150681	9.982206008	9.269819568	9.610784574	9.737499518	9.037812133	9.728654885	9.715238918	b0214	EG10860	235535-236002
b0214071000000203	BLOCK2	9.160314418	8.946176996	9.703939554	9.285873561	8.395660513	8.528913121	9.497266659	9.568365826	9.348337556	9.183748014	9.370509565	9.394432897	9.792759391	8.964179693	10.07398688	9.984322039	9.666821377	10.01225607	9.465124142	9.242805168	9.725695322	9.197604964	9.932611771	9.830052139	b0214	EG10860	235535-236002
b0215071000000204	BLOCK1	9.955764679	9.87024819	10.04405663	9.752603432	8.491383342	8.002388612	10.14555226	9.984577531	10.13418448	9.804666526	9.595866512	9.734202387	9.775436785	10.57532188	9.418084298	9.620582562	10.05605117	9.822049582	10.22214005	9.680977438	9.736844989	10.45680533	9.863465856	9.722459194	b0215	EG10243	236067-236798
b0215071000000204	BLOCK2	9.792770288	9.57753967	9.821666692	9.766732627	8.381618653	8.299687463	10.0907943	9.837336369	10.0393324	9.561347905	9.51065124	9.480711451	9.589239718	10.0529754	9.462509839	9.541183562	9.903544776	9.838015438	10.21781621	9.715404704	9.614349309	10.33669746	9.883540023	9.596801933	b0215	EG10243	236067-236798
b0217071000000205	BLOCK1	7.585568756	7.366515435	8.28477414	7.606417058	9.590491803	10.36892448	7.601813122	7.905269057	7.888218426	8.213545104	7.768318661	7.63368767	8.408020574	8.554587701	8.343902553	7.710570212	7.594364917	8.277853672	7.813166793	7.520684676	8.043199029	8.018018752	7.788393384	8.529724139	b0217	EG13332	237335-238120
b0217071000000205	BLOCK2	7.36543359	7.489288431	8.211165063	7.599679315	9.678619504	10.69318218	7.74331434	8.057807111	7.905404456	8.334732282	7.697808563	7.912732487	8.503085919	8.3637966	8.330046966	8.019333856	7.73622467	8.420214996	7.758735564	7.634448062	7.826195079	7.74636047	7.838542769	8.263699245	b0217	EG13332	237335-238120
b0218071000000207	BLOCK1	5.97619635	6.016351455	6.550238867	6.52332201	7.614028083	8.679872037	6.174236619	6.314266916	6.696093997	6.7343113	6.217312156	5.837193956	7.119764938	5.759973378	6.911914439	6.361636785	6.0094166	6.990934445	6.318036591	6.640904303	6.532996375	5.760936793	6.687256693	7.100004173	b0218	EG13333	238746-239102
b0218071000000207	BLOCK2	5.928289776	6.140940173	6.805515602	6.621750067	7.501431183	8.618908889	5.654226431	6.455789138	6.423278979	6.888005277	6.488524649	6.042793151	7.009868917	5.880024261	7.077685227	6.466685845	6.235872547	6.974080695	6.299600012	6.603872583	6.893586704	5.973946427	6.983398385	7.21459209	b0218	EG13333	238746-239102
b0219071000000209	BLOCK1	7.730354649	8.008049269	7.51243629	7.476378447	6.651545425	6.958458756	8.30153049	8.186707047	8.483775478	8.137873884	7.721243451	7.790326339	7.807652447	7.429635211	7.696692867	7.592400225	7.792788343	7.834538048	7.65078466	7.596098793	7.815033548	7.602092342	7.802091733	7.595997384	b0219	EG13334	239419-240189
b0219071000000209	BLOCK2	7.311778281	7.935687803	7.279268844	7.466400356	6.707450247	6.709585652	8.07652596	7.99179222	8.245493761	7.810381405	7.747057035	7.501935086	7.525427628	7.493194179	7.730902117	7.441337397	7.492454094	7.717866942	7.403601767	7.37956205	7.566117987	7.405698857	7.554910353	7.630603502	b0219	EG13334	239419-240189
b0220071000000210	BLOCK1	10.43189212	10.65413431	12.55152051	12.27124991	10.80688935	10.39760993	11.21369096	11.38936826	11.43436515	10.41313327	10.79991968	10.77444636	11.99831265	11.1469726	12.00060921	11.87933995	11.58356755	11.47832077	11.2523674	10.70430173	11.86374882	11.39812149	10.98205438	11.34092962	b0220	EG13547	240343-240816
b0220071000000210	BLOCK2	10.2796541	10.58671296	12.45815422	12.43613352	10.71513714	10.43037812	11.13566472	11.2712821	11.32639842	10.36670011	10.70509564	10.6041439	11.96484688	11.139522	11.97588973	11.78253745	11.46234547	11.55378838	11.19877191	10.83038147	11.78230568	11.43679783	10.90971964	11.22091026	b0220	EG13547	240343-240816
b0221071000000211	BLOCK1	11.73849503	11.76584483	10.98695497	11.08859573	11.23390495	10.44268561	10.58220701	10.27569002	10.98356398	11.24007446	10.33383941	10.49371177	10.9656918	11.21853545	10.63407672	10.56156853	10.92562846	11.04156785	11.43951344	11.46018945	10.69491596	11.47155802	11.02247046	10.97888088	b0221	EG13145	240859-243303
b0221071000000211	BLOCK2	11.7529398	11.64297326	10.97977293	11.01039243	11.53017109	10.70710871	10.5691638	10.25307217	10.96399987	11.41330344	10.2279403	10.50735592	10.77168556	11.15996125	10.5672973	10.58489628	10.90824632	10.88816872	11.42320627	11.4496176	10.70684038	11.36542604	11.06998787	11.06679906	b0221	EG13145	240859-243303
b0222071000000212	BLOCK1	9.61279461	9.912052061	9.965196988	10.16995393	8.515548071	7.117324141	9.79640762	9.984578385	10.03821983	10.09177123	9.661672118	9.854530417	9.919702081	8.906656439	10.36218647	10.26608446	9.961449116	10.47099668	10.03018446	10.32073264	10.24919572	9.988306782	10.00768355	10.11817398	b0222	EG13146	243543-244121
b0222071000000212	BLOCK2	9.840293902	9.791823837	10.20282137	10.13768257	8.683687332	7.211659586	9.912198952	10.13730242	10.10913199	10.16456971	9.940558504	9.948842016	10.02004765	9.288701844	10.38435444	10.29334128	10.06567853	10.32046403	10.00543831	10.38240528	10.37280554	9.962330381	10.24982751	10.14185054	b0222	EG13146	243543-244121
b0223071000000213	BLOCK1	9.857585599	9.904353732	10.24256166	10.32370388	8.77243368	9.089052377	9.973264708	9.677292231	9.758646299	9.462299402	9.827148956	9.85593303	9.459214378	9.53925111	9.752734544	10.21124113	10.25455519	10.0320121	9.960122007	10.16153049	10.16372778	9.96390106	10.28921269	9.957685968	b0223	EG13147	244327-245094
b0223071000000213	BLOCK2	9.826672732	9.95044873	10.37699606	10.40631727	9.00191312	8.68456069	10.02472192	9.832769468	9.907306513	9.576203717	9.646364118	9.88802096	9.467710488	9.5132582	9.950457333	10.21607394	10.26827215	9.951844052	10.10454332	10.17547869	10.25832965	10.13787299	10.15661896	9.964281946	b0223	EG13147	244327-245094
b0224071000000214	BLOCK1	11.33182852	11.55474424	11.51211763	11.37425095	10.85909477	11.1674835	11.59837684	11.38824105	12.16781198	11.31028666	11.86569256	11.46436349	12.78489923	12.45313881	10.84631035	11.45192383	11.97167729	11.36367003	11.30737245	11.0374974	11.89524748	11.27743823	11.9241124	11.5824463	b0224	EG13148	245065-245805
b0224071000000214	BLOCK2	11.37890427	11.67535778	11.47994145	11.31608995	10.91920248	11.01757038	11.68214434	11.45121812	12.20769416	11.39595633	11.85569256	11.37914088	12.74813097	12.5564	10.77072657	11.39110092	11.83858957	11.47452223	11.30513863	11.17811543	11.84321138	11.37774672	11.94622558	11.50470549	b0224	EG13148	245065-245805
b0225071000000215	BLOCK1	8.119770643	8.074257088	8.663575182	8.808375397	7.561762973	7.946648993	8.438630528	8.630571106	8.764064783	8.655689205	8.668413461	8.696507181	8.695642072	9.042781116	9.379338292	9.088757768	8.654671827	9.125361548	8.484038612	8.440134555	9.261095656	8.396023305	8.765995129	9.196101676	b0225	EG13154	245961-246239
b0225071000000215	BLOCK2	8.140343083	8.01460859	8.853841929	8.360702259	7.73191296	7.920125937	8.444006884	8.715789062	8.6969345	8.674300334	8.436594123	8.802903078	8.748243175	8.915781105	9.327287882	9.270512123	8.683388024	9.167680065	8.381102938	8.234734579	8.774872038	8.066860934	8.727705055	8.982383864	b0225	EG13154	245961-246239
b0226071000000216	BLOCK1	10.79621949	10.92789364	12.33383949	12.70401227	11.29612446	10.89406682	11.22424297	12.4311629	11.19412745	10.92310542	11.77827438	11.47222064	12.36191385	11.33449509	11.01687596	11.23604344	10.76018875	10.68309945	10.77542205	10.84858961	11.33233194	10.66659959	10.67744543	11.6617838	b0226	EG13142	246242-246502
b0226071000000216	BLOCK2	10.74922057	11.00542336	12.40342823	12.66257501	11.41448409	10.44257801	11.39909118	12.35994424	11.11774555	11.09170334	11.83769061	11.63227221	12.3020425	11.17390839	11.05778532	11.23792265	10.81798237	10.71354684	10.9908593	10.99436369	11.26842767	10.68573039	10.84037967	11.61707469	b0226	EG13142	246242-246502
b0227071000000217	BLOCK1	6.181188044	6.467215888	6.275506241	6.575533196	6.310018314	6.909404704	6.309279888	6.31977507	6.487865753	6.186391607	6.269689618	6.467145771	6.230923489	7.552977966	6.415435876	6.613329791	6.042515207	6.20784601	6.393189646	5.885261974	6.613704023	6.948297139	6.340341504	6.208378743	b0227	EG13149	246712-247461
b0227071000000217	BLOCK2	6.408317851	6.596134582	6.556798779	5.90493201	6.306010636	6.76264381	6.647393666	6.428125637	6.497163649	6.439250781	6.409051439	6.802614588	5.967140934	7.548896642	6.46600384	6.496422402	6.141099628	6.037784135	6.535088709	6.197240287	6.199911793	6.60378507	5.824818759	6.049735307	b0227	EG13149	246712-247461
b0228071000000218	BLOCK1	8.593126651	8.187567348	9.263215201	8.718095806	9.577592538	10.49088075	8.629583572	8.890861602	8.7055847	9.11868235	8.897284904	8.919410404	9.658478749	7.189450991	9.576016222	9.19636508	9.113152468	9.466360791	9.006818629	9.02159743	9.352406317	8.390813402	9.301088021	9.423640145	b0228	EG13150	247637-248134
b0228071000000218	BLOCK2	8.481439823	8.309656424	9.436079782	8.656244649	9.550755057	10.52363429	8.740955885	8.821198383	8.674410157	9.186752847	8.934720531	8.980804207	9.575693529	7.451767473	9.622976093	9.353161385	9.185538037	9.468570692	8.75269976	9.083949689	9.477031273	8.416973553	9.293344962	9.39117011	b0228	EG13150	247637-248134
b0229071000000219	BLOCK1	6.418776893	5.772756636	6.396147499	5.912618731	6.364983822	6.77704354	6.430965976	5.855145055	6.284130978	5.814888756	6.2385576	6.249407415	5.913286771	6.790667793	6.355585433	6.535388921	6.290085219	5.902886374	6.146795722	5.881791853	5.834076586	6.623748368	5.161476577	6.059526172	b0229	EG13144	248358-250070
b0229071000000219	BLOCK2	6.454799369	5.947285097	6.184671071	5.717481766	6.507748663	6.855334457	6.193836781	6.507634508	6.188790586	5.892245292	6.218017779	6.761648295	6.268657084	6.918035537	6.519936554	6.611319948	5.495420155	5.517001618	6.32833205	5.44993438	5.757660687	6.817251025	6.098985842	5.9827974	b0229	EG13144	248358-250070
b0230071000000220	BLOCK1	6.161744615	6.009969662	5.539590004	5.879610204	6.086722209	6.027925896	5.81828562	5.750488598	6.46959298	6.068447253	5.850446906	6.543144756	5.426217782	7.209697044	6.560488752	6.605814318	6.088398168	5.680929104	6.436343431	5.678412814	5.721014402	6.703866208	5.965823525	5.51623267	b0230	EG13143	250072-250827
b0230071000000220	BLOCK2	6.265448148	5.899477772	6.278126035	5.737010678	6.221411184	6.313945984	6.106097015	5.911065959	5.999082244	5.881209423	6.36746892	6.507601211	5.963423259	7.096487467	6.241763929	6.287782551	6.082926077	6.010773126	6.081556936	5.556901448	5.551792841	6.662628503	5.673027754	6.130037143	b0230	EG13143	250072-250827
b0231071000000221	BLOCK1	8.963188562	9.06984392	9.496214257	9.365820025	8.880917202	9.30017041	9.047518213	8.876773846	8.969195109	9.056337766	8.975643942	9.085778095	8.219798715	9.332235087	9.222655818	9.427272402	9.282342961	9.214704759	8.858152927	9.055133006	9.183828141	9.411719009	8.994765536	8.951781266	b0231	EG13141	250898-251953
b0231071000000221	BLOCK2	9.085308595	8.984247262	9.254707647	9.003131924	8.651942155	8.798139643	9.033146	8.905134248	8.810409041	8.953331889	8.815738402	9.034297164	8.18366168	9.465213544	8.869864622	9.304759029	9.174861034	8.859005753	8.782643469	8.965977593	8.851236825	9.076275287	9.030747682	8.870903472	b0231	EG13141	250898-251953
b0232071000000222	BLOCK1	8.452283254	8.81328097	8.831512469	8.692222477	8.101627492	8.613102479	8.754966648	9.034400894	8.972829336	9.099545329	8.750663445	8.842482349	8.7975273	7.911703564	9.044072756	9.096862974	9.109065627	9.099993394	8.243519141	8.46304612	9.224080079	8.166052083	8.920468981	8.839853485	b0232	EG13151	252005-252298
b0232071000000222	BLOCK2	8.469546991	8.546499015	8.899260841	8.619729189	8.487044122	8.459623829	8.658922299	9.015604054	8.971341505	8.853828832	8.761905547	8.734610389	8.944148341	7.803777243	9.034902932	9.064287119	8.821111625	8.808587771	8.209382691	8.454037672	9.219124464	8.049642747	8.937011519	9.055591822	b0232	EG13151	252005-252298
b0233071000000223	BLOCK1	8.308421858	8.313382368	8.598201416	8.112218459	8.756985565	9.671613421	8.590586301	8.781625932	8.908764281	8.841219003	8.671201007	8.788202818	8.588009229	7.794285238	8.920902732	8.662040253	8.524567963	8.825954127	8.05444098	7.880695932	8.630059945	8.069725256	8.641376592	8.717471141	b0233	EG13152	252301-252699
b0233071000000223	BLOCK2	8.408338233	8.37389786	8.479006578	8.273480456	8.884729779	9.890261541	8.686661596	8.865186397	8.712756369	8.914387225	8.469853831	8.836367902	8.742345145	8.037496438	8.79803204	8.664651719	8.495793082	8.810845046	7.971927455	8.203146819	8.718684587	7.877219706	8.566403821	8.74216019	b0233	EG13152	252301-252699
b0234071000000224	BLOCK1	6.597465623	6.864649219	6.608389381	6.82859985	6.826664152	8.418578742	6.832607775	6.887265709	6.946844297	6.719339532	6.74362133	6.54795873	6.475581048	6.592358363	6.709573246	6.629358077	7.03478686	6.789073213	6.663412938	6.721587298	7.228390627	6.561278779	6.872407707	6.425264587	b0234	EG13153	252709-253161
b0234071000000224	BLOCK2	6.666259515	6.677079711	6.353637347	6.828570656	6.92796399	8.395068371	7.077281459	6.619110706	6.850684427	6.918011677	6.513874424	6.402923371	6.98918216	6.776346172	6.744545942	6.637608797	6.661240816	6.786900812	6.381852654	6.776783053	7.220506024	6.456945748	6.731928568	6.737126987	b0234	EG13153	252709-253161
b0235071000000225	BLOCK1	6.045469182	5.84796685	6.242733966	6.491061	5.916407374	6.44537744	6.024773996	6.305624028	5.498317894	5.611665197	6.05060835	7.058645524	5.948890479	7.091710411	5.643004749	6.348372305	6.22527493	5.302150861	6.014002611	5.734162241	5.849166118	6.210231042	5.899052339	5.597149742	b0235	EG14368	253479-253685
b0235071000000225	BLOCK2	6.460113459	5.753219424	6.396496896	6.149265463	6.034803364	6.249048963	6.711805989	6.12763947	6.24889721	6.090523198	6.007182043	6.60889793	6.190075526	7.120604921	6.021861671	6.231399766	5.882870439	6.064475484	6.221890611	6.040287529	5.934193298	6.030976055	5.989216228	5.606507373	b0235	EG14368	253479-253685
b0236071000000226	BLOCK1	6.069697871	5.872454497	5.985126957	5.979762428	6.773755065	7.036592346	6.184317988	6.280924773	6.424925446	6.662867722	6.192273085	5.992383238	6.581551608	6.991394861	6.432311385	6.040329179	6.239100123	6.442281694	6.388254987	6.399897387	6.607686874	6.395179362	5.624957716	6.406589389	b0236	EG11496	253702-254202
b0236071000000226	BLOCK2	6.619035853	5.817367438	6.322508663	6.323953659	7.171328942	7.281752953	6.516905522	6.502472229	5.937158393	6.625042493	6.317052573	6.172593522	6.759206444	7.043605887	6.471094768	5.93239194	5.885725654	6.137837518	6.515606809	6.013732461	6.365153595	6.680441107	6.262162514	6.282895672	b0236	EG11496	253702-254202
b0237071000000227	BLOCK1	12.15425902	12.38167559	12.24715129	12.43421227	11.54385934	10.84141858	12.21447826	12.05841503	12.40264209	11.90184113	12.09431608	12.13845494	11.39412487	11.61884008	12.03472129	12.18800924	12.38532938	12.35866411	12.66534105	12.42394341	12.20769767	12.41392397	12.23730794	12.2496839	b0237	EG10695	254259-255716
b0237071000000227	BLOCK2	12.04931734	12.39920958	12.11072283	12.43564055	11.36688913	10.97743993	12.18107099	12.06382075	12.25853288	11.86833022	12.00877626	12.02075626	11.44773224	11.58638927	11.91731512	12.0636173	12.35833769	12.23448737	12.58714462	12.27416913	12.26005001	12.37541972	12.09483141	12.14584113	b0237	EG10695	254259-255716
b0238071000000228	BLOCK1	9.361723187	9.531609544	10.07519459	9.86752756	9.85945636	10.38591793	10.17357296	10.20420504	10.37095685	9.561515932	9.949348894	9.469871938	10.94048414	9.944184074	9.412610703	10.04298516	10.13328673	9.860526628	9.799387512	9.387680474	10.27223798	9.835223331	9.782764018	9.916767274	b0238	EG10414	255977-256435
b0238071000000228	BLOCK2	9.451544748	9.657302906	10.10207058	9.694089697	9.949936842	10.49770616	10.03030987	10.22202156	10.32479227	9.680448491	10.01390857	9.523261429	10.76593316	10.01595509	9.467636319	9.958484566	10.07537392	9.781353812	9.78066935	9.443354481	10.26476688	9.652644953	9.74428995	9.778601531	b0238	EG10414	255977-256435
b0239071000000229	BLOCK1	10.69432959	11.17460747	10.5632346	10.77379618	10.01034711	9.26124425	10.91365949	10.76566966	10.56073329	10.68701116	10.65349117	10.61017018	9.621305013	9.523747573	10.91011397	10.86848128	10.93830432	10.98575159	11.1881961	11.41016973	10.86126925	11.10498545	11.07316658	10.97976007	b0239	EG11091	256527-257771
b0239071000000229	BLOCK2	10.70992075	11.16380394	10.49850699	10.73501735	9.610999338	9.299127866	10.78498345	10.76125136	10.65400601	10.67458838	10.63838288	10.51421045	9.889242779	9.538259755	10.94235689	10.84632422	10.89432069	11.02606227	11.16730172	11.44850904	10.8180674	10.99928369	10.96774581	10.84455035	b0239	EG11091	256527-257771
b0240071000000230	BLOCK1	10.95175963	10.98869626	13.07106138	12.99122589	11.08210871	9.800986912	11.56513265	11.95008106	12.15917864	11.3722791	12.02288179	11.59330545	12.9229301	12.75505192	12.31122188	12.31261362	12.26787026	12.4498973	12.1576362	11.43071848	12.59224083	12.36851473	12.02922213	12.67187035	b0240	EG11092	257829-258230
b0240071000000230	BLOCK2	10.8414906	11.07579466	13.00316558	12.99658933	11.16879207	10.02085247	11.40574283	11.91664152	12.24294476	11.3296705	11.93237836	11.50618443	12.87214183	12.77237716	12.33826671	12.30046725	12.3277875	12.46832649	12.01715847	11.45250072	12.63499197	12.38791436	11.9872655	12.58835073	b0240	EG11092	257829-258230
b0241071000000231	BLOCK1	7.115870784	6.922545157	7.65389122	7.788223703	6.935990053	7.69417817	7.379087199	7.266575742	7.526258998	7.476733245	6.968839561	7.53436592	7.670699441	8.088404529	7.497118131	7.236733685	7.288807027	7.19372247	7.493046833	7.428087103	7.499835525	7.560989254	7.12935515	7.29011656	b0241	EG10729	258269-259324
b0241071000000231	BLOCK2	7.0274029	7.170711256	7.571911123	7.624698237	7.062879394	7.547772154	7.451882015	7.489926614	7.060782383	7.012186496	7.167459293	7.18033686	7.476418143	7.952483257	7.240104398	7.292149512	7.109383545	7.286954131	7.50790482	7.153188209	7.407697747	7.311949892	7.327522106	7.194346145	b0241	EG10729	258269-259324
b0242071000000232	BLOCK1	12.09256678	12.48152721	11.98101564	12.51786073	11.26972959	10.53157884	11.85500217	11.79719549	11.91044681	11.7304059	11.88163449	11.68315337	10.825469	11.08914291	11.74416555	12.0055816	12.25669792	12.02228465	12.47338999	12.59620024	12.22580124	12.4190919	12.25803072	11.90946512	b0242	EG10768	259612-260715
b0242071000000232	BLOCK2	12.12308999	12.41860662	12.23412762	12.51010254	11.06488501	10.78791374	12.05914423	11.80290752	12.0854455	11.71304909	11.84928659	11.89552189	11.02438119	11.04460586	11.82195861	12.22835419	12.33052272	12.26516494	12.62706272	12.65129423	12.26725189	12.36665339	12.32548702	11.95709152	b0242	EG10768	259612-260715
b0243071000000233	BLOCK1	11.32529382	11.51208498	11.16282017	11.42875691	10.5197589	9.480460231	11.33136362	11.32709506	11.25963241	11.13568672	11.24463784	11.24664293	10.65342838	10.28089254	11.23931832	11.24899799	11.34294747	11.50540275	11.58995356	11.59816726	11.29850236	11.53929226	11.3925344	11.35384335	b0243	EG10767	260727-261980
b0243071000000233	BLOCK2	11.25780356	11.52877089	11.15267424	11.4450655	10.72214733	9.585815843	11.4173795	11.28081571	11.36141977	11.27072498	11.30577705	11.15927061	10.77477652	10.2951604	11.17433513	11.21390884	11.31495104	11.49632298	11.52908009	11.48405866	11.40812245	11.38908384	11.44266218	11.22665597	b0243	EG10767	260727-261980
b0245071000000235	BLOCK1	7.257000243	7.154193312	7.895309287	8.051323155	6.641160161	7.421663448	6.977664591	7.144266674	7.087477692	6.980146434	6.984490236	7.206868823	6.937011225	7.207496603	7.500156711	7.345525004	7.544972931	7.318727174	7.487503232	7.533279889	7.34783128	7.018558513	7.454569915	7.257365212	b0245	EG14333	262552-262893
b0245071000000235	BLOCK2	6.964521085	7.084157833	7.868494787	7.787297937	6.712224329	7.037559034	7.104081859	7.325210997	7.042468148	6.775562876	6.577078309	6.917140514	7.105458087	7.043266847	7.034982692	7.450681752	7.407651016	7.271827157	7.337540734	7.665028868	7.011273108	7.047731407	7.331654167	7.284357737	b0245	EG14333	262552-262893
b0246071000000236	BLOCK1	7.084038745	7.484564334	8.130784184	8.417873185	7.585944251	8.476084741	6.932440368	7.072110089	7.063810302	6.985321676	7.121369813	7.261968898	6.873122931	7.907623779	7.481858349	7.739470102	7.495132299	7.395209359	7.865095437	8.033980149	7.711174808	7.83215899	7.636929077	7.413337669	b0246	EG13335	262914-263231
b0246071000000236	BLOCK2	7.436595789	7.488839527	8.337053185	8.363354206	7.516849594	8.542553292	7.044326355	7.275661738	7.247613313	7.212086804	7.091463949	7.416061956	6.788065751	8.07113088	7.506231402	7.736091372	7.681636196	7.589376999	7.858209818	7.999960551	7.678441689	7.720568508	7.753904665	7.284531715	b0246	EG13335	262914-263231
b0247071000000238	BLOCK1	6.914235622	6.483004739	7.282949403	7.056527172	6.208109474	6.707345326	6.808727406	6.542996236	6.080195023	6.589212186	7.055881084	7.301402908	6.56535955	7.787178419	7.262605103	7.147346389	6.569117367	6.728702836	7.050049968	6.754136571	6.557227796	6.972899395	6.403209768	6.66970287	b0247	EG14331	263480-263956
b0247071000000238	BLOCK2	6.442183808	6.27953444	6.703841297	6.926551002	6.007415298	6.28786195	6.544156143	6.065040164	6.258686626	6.312951913	6.780911097	7.092134481	5.872053041	7.830036606	6.841798305	7.036551687	6.355854961	6.299180538	6.976084052	6.559211874	6.230652632	7.063213857	6.228420452	6.245940542	b0247	EG14331	263480-263956
b0248071000000239	BLOCK1	8.714636023	8.579568246	9.527296756	9.304200256	9.438225057	11.17636666	8.41992311	8.420947191	8.459449652	8.318680181	8.340671304	8.242950182	8.430646153	8.623348198	8.497219946	8.971767413	8.93085263	8.728890205	9.110957996	9.08920999	8.546206508	8.685058512	8.852299159	8.558411146	b0248	EG13336	263972-264430
b0248071000000239	BLOCK2	8.651211384	8.704508894	9.338298049	9.259631233	9.178036102	11.04532413	8.120469623	8.125466166	8.141591681	8.073497326	8.188442962	7.831774658	8.417492218	8.479456126	8.377089469	8.712628106	8.782618244	8.593298115	9.087254643	9.052678083	8.391693838	8.845474369	8.714363676	8.644928075	b0248	EG13336	263972-264430
b0249071000000240	BLOCK1	8.199250761	8.022801666	8.597061075	8.425291866	8.082309273	9.174215392	7.354033347	7.306526559	7.47989422	7.349550168	7.601355559	7.842080009	7.61090672	8.856371057	7.712842674	8.142461942	8.108353519	7.369225665	8.428269295	8.184743462	7.484270275	8.518836062	7.977551262	7.803342649	b0249	EG14283	264528-264767
b0249071000000240	BLOCK2	8.122354869	7.977819116	8.39554913	8.525410792	8.152930741	9.199609042	7.316242607	7.354916681	7.256735182	7.235489654	7.776871203	7.674425341	7.635368422	8.911298202	7.482358645	8.012188173	8.010411175	7.268360468	8.296053084	8.372778888	7.510764168	8.459160678	7.920347496	7.653085103	b0249	EG14283	264528-264767
b0250071000000241	BLOCK1	9.22694293	9.171344206	9.712762558	9.607466993	8.975373391	10.79159327	8.766668368	8.588147189	8.603244295	8.458278641	8.471306162	8.474088388	9.168299551	8.961357371	8.228430072	8.622578636	9.161553164	8.522024746	9.407565196	9.207795995	8.571788663	9.234083326	9.006087316	8.669287252	b0250	EG13548	264844-265311
b0250071000000241	BLOCK2	9.24850329	9.047747218	9.65199147	9.596792058	9.177274763	11.23912137	8.611733426	8.639171012	8.836912558	8.329977028	8.332276045	8.450649588	9.243694783	9.14478237	8.361373599	8.71905027	9.193686992	8.477578981	9.550623863	9.236179745	8.623058425	9.209349546	9.127909227	8.799152729	b0250	EG13548	264844-265311
b0251071000000242	BLOCK1	9.328927096	8.992494841	9.712067122	9.278999715	9.719520934	11.04030308	8.904676766	9.050698944	8.97348213	9.214051687	9.125265448	9.244390714	9.446263055	9.202356988	8.879698109	9.148858623	9.204481401	8.918484927	9.210454375	9.02629547	9.27990002	9.111981473	9.42326427	9.017852054	b0251	EG13337	265334-265777
b0251071000000242	BLOCK2	9.199524142	8.905987727	9.753085012	9.230117253	9.798533363	10.62421095	9.047840991	8.997190492	8.942110377	9.100301489	8.813219713	9.146055655	9.536210103	9.167024174	8.984360636	9.195238329	9.256784236	8.872969083	9.167254547	9.059148122	9.143981088	9.019905085	9.270527774	9.061036033	b0251	EG13337	265334-265777
b0252071000000245	BLOCK1	7.233776879	6.8564828	6.938312848	6.889985745	8.741581588	9.340864208	6.908674827	6.745245401	6.914275094	6.924784006	7.418264173	6.87255669	7.324457806	7.344365156	7.149688191	7.250059607	6.923962072	6.961272566	7.331157009	7.067865626	6.771127595	7.152941892	6.865924999	6.987581228	b0252	EG13338	266408-267229
b0252071000000245	BLOCK2	7.103649748	6.612884711	6.710102475	6.599119886	8.477011838	9.308087561	6.880108773	6.678225465	6.685288434	7.055904938	7.546323441	7.243869928	6.639043999	7.564117472	7.258527404	7.096215461	6.864977243	6.899449978	7.095605895	7.084172718	6.939009076	7.254533577	6.682802212	6.804307878	b0252	EG13338	266408-267229
b0253071000000246	BLOCK1	6.574672235	7.075420317	6.34070112	6.809629238	6.613650989	6.624409467	6.82334431	6.679216872	6.750475199	6.590760687	6.664191257	6.487134186	6.578982476	7.101538727	6.52079309	6.661910606	6.864136609	6.525511413	7.10749957	6.758176568	6.712932755	7.014427828	6.949475403	6.634694904	b0253	EG13339	267321-268184
b0253071000000246	BLOCK2	6.875620355	6.791657814	6.515250404	6.838066824	6.526937361	6.581286463	6.403378511	6.791898703	6.78174001	6.742736539	6.706559561	6.764728309	6.554631825	7.412925449	6.456929325	6.468123849	6.860821302	6.752466286	6.990067648	6.987110495	6.894484329	6.962446069	6.84127751	6.63839247	b0253	EG13339	267321-268184
b0254071000000247	BLOCK1	7.832722956	7.519856375	7.528200127	7.190015259	9.28477067	10.83850976	7.536304728	8.065896459	7.97195044	8.123889635	8.065359045	8.021520258	8.431926693	7.089455778	8.188870681	7.681655872	7.39815709	7.942442955	7.36639391	7.558263041	7.603420867	7.295839633	7.517256793	7.798294876	b0254	EG13340	268513-269406
b0254071000000247	BLOCK2	8.067891971	7.384893378	7.681113994	7.386773879	9.600907513	10.87938919	7.625754862	7.914544194	7.856032664	8.502192542	8.167773381	8.091643775	8.53893153	7.571604006	8.237985724	7.838006926	7.506682068	7.918870987	7.242052721	7.392858332	7.727015084	7.127729222	7.991857963	7.777129701	b0254	EG13340	268513-269406
b0256071000000249	BLOCK1	10.08065167	9.935225173	10.47986755	10.33165641	10.85652521	10.38823109	9.822698445	10.1194969	9.954968353	10.59128278	10.3773023	10.44198615	9.995461341	8.807869756	11.41638218	10.84144633	10.48361608	10.97008151	10.20621183	10.49909505	10.88003819	10.04183476	10.84118936	10.87551991	b0256	EG40009	269827-270978
b0256071000000249	BLOCK2	10.14224443	9.980837616	10.3204356	10.34994199	10.34388268	10.15948198	9.925640776	10.18042712	9.911668066	10.4947716	10.41014476	10.48429626	9.799780083	8.970167164	11.41958534	10.57447669	10.35858703	11.15307773	10.15534991	10.41364739	10.64544543	10.10303912	10.74928637	10.96714086	b0256	EG40009	269827-270978
b0258071000000250	BLOCK1	7.933558476	7.905773277	7.400286017	7.678250822	7.480226339	7.607133502	7.871810389	7.46903531	7.451888607	7.700046391	7.458258952	7.790895819	7.163443382	7.944144533	7.360249257	7.61240337	7.700620737	7.508170326	7.756097256	7.900006367	7.366979584	7.716894894	7.689777184	7.320235542	b0258	EG13341	272071-273178
b0258071000000250	BLOCK2	7.643473103	7.822338834	7.442030329	7.720901574	7.122097017	7.278730071	7.71297745	7.422196832	7.474189408	7.489563005	7.326859984	7.399840151	7.172257476	7.918687957	7.180385598	7.359491301	7.665261293	7.48453775	7.715040842	7.801997354	7.393018849	7.609827343	7.625591231	7.006713177	b0258	EG13341	272071-273178
b0259071000000251	BLOCK1	14.15216865	14.38738683	14.55647438	14.73679986	14.36699597	14.96884002	13.965299	13.71786368	14.08592362	14.16970843	13.96501575	14.00562816	13.73097624	13.92791857	14.81321209	14.7090841	14.78693461	14.75464395	14.85740687	15.05499844	14.63808588	14.68165163	14.86037891	14.5684774	b0259	EG40008	273325-274341
b0259071000000251	BLOCK2	14.12876098	14.42053511	14.4449129	14.70596526	14.29402636	14.9153416	13.98882008	13.67182389	14.08168749	14.12540496	13.93498156	13.90157119	13.65659946	13.95344406	14.7020178	14.6365856	14.8244697	14.74128104	14.94367513	14.99613138	14.58889266	14.66240454	14.78678397	14.57838725	b0259	EG40008	273325-274341
b0260071000000252	BLOCK1	12.50400619	12.10434829	13.16347345	12.79745443	12.69922245	12.87694455	12.75514999	12.81403154	12.49259444	12.46090814	12.68829724	12.50552609	12.92741389	13.23517372	12.62118022	12.79114577	12.85367213	12.80994299	12.53503197	12.25906898	12.55052601	12.75492123	12.93548671	12.74456192	b0260	EG13342	274549-275952
b0260071000000252	BLOCK2	12.50990269	12.02624273	13.279526	12.84417799	12.77075566	13.21748151	12.7761246	12.76459758	12.42936377	12.32294644	12.67948978	12.63581603	12.91927354	13.31488499	12.76270702	12.81350755	12.88428717	12.82366355	12.46120168	12.24583373	12.67474549	12.90485993	12.81136504	12.73848365	b0260	EG13342	274549-275952
b0261071000000253	BLOCK1	10.01468836	10.09363597	10.55151035	10.8210558	9.398695815	8.767857365	10.51390866	10.32715144	10.09123649	9.881039606	10.00332479	9.843570932	10.19703505	10.79163755	10.14301031	10.41832374	10.4965028	10.5618882	10.61537142	10.2084858	10.23918404	10.73472063	10.31275433	10.36016617	b0261	EG13343	275939-276871
b0261071000000253	BLOCK2	9.939722008	10.13779488	10.57043874	10.8326251	9.101232735	8.635600233	10.4986108	10.17826572	10.02080261	10.0354349	10.12588818	9.831401467	10.16974991	10.39438488	10.26279793	10.3324929	10.39360443	10.39797159	10.57384758	10.07736385	10.21128335	10.63210241	10.29587005	10.18645351	b0261	EG13343	275939-276871
b0262071000000254	BLOCK1	7.058361958	6.789311926	7.2831041	7.688811889	7.185590068	7.576255311	7.207639109	6.756296114	6.9613374	6.285511342	6.390211957	7.107380301	6.595566318	7.374803888	7.179318957	7.119578209	7.23972549	6.841994498	7.236826466	7.239613803	6.675128568	7.345530327	6.851221831	6.918228789	b0262	EG12340	276980-278026
b0262071000000254	BLOCK2	6.976361344	6.959731908	7.63634838	7.360531961	7.183453762	7.653866863	6.971959634	6.932985952	7.026159334	6.555724144	6.958778889	7.542329254	6.800999527	7.535174268	6.554556621	7.212114048	7.255255228	6.847089928	7.485546778	7.274345536	7.040061722	7.151946061	6.953303658	6.986611169	b0262	EG12340	276980-278026
b0263071000000255	BLOCK1	7.150265178	6.697110746	8.219486556	8.034193151	8.779955682	9.08813497	7.158516787	6.90543033	6.996629402	6.956122883	7.319527618	7.334798862	7.358698667	7.844794253	7.448631742	7.589003146	7.257021936	7.463378053	7.483344205	7.306896524	7.236715511	7.929341269	7.708017513	7.545885764	b0263	EG14277	278038-278385
b0263071000000255	BLOCK2	6.961544617	6.988792601	8.12277365	8.061268033	8.850304062	9.417448546	6.816324503	7.030753199	7.146574785	7.290172788	7.508740009	7.489347044	7.009076149	8.148248784	7.412611338	7.703647533	7.51327123	7.563015471	7.529806114	7.451432033	7.608997697	7.90108893	7.628158248	7.632436181	b0263	EG14277	278038-278385
b0264071000000256	BLOCK1	9.198752702	9.275291823	9.98310719	10.02394975	10.25481392	11.7199976	8.854207022	8.986698194	9.211858127	9.069094991	9.530241671	9.212613839	9.615447932	9.412885448	9.219140683	9.368295607	9.423167397	9.442501914	9.093418093	9.270143456	9.641551448	9.368542692	9.365765358	9.286431159	b0264	EG40002	278402-278905
b0264071000000256	BLOCK2	8.910662816	9.111705853	9.894822007	9.762891419	10.35404338	11.09038571	8.633605942	8.896402342	9.016925258	9.020143517	9.365890215	9.035390498	9.520729849	8.653120582	9.182193703	9.229127394	9.416799849	9.356028453	9.04031767	9.233398223	9.534891903	9.255111682	9.152191533	9.258958865	b0264	EG40002	278402-278905
b0265071000000257	BLOCK1	9.49050154	9.100642104	10.23693215	10.03856705	11.62788754	12.63841616	8.757140621	9.048234006	9.131236031	9.31053576	9.59952739	9.509860693	10.11738363	9.06660723	9.556342808	9.462607582	9.417055016	9.62099999	9.32572662	9.367315583	9.548961356	9.658859657	9.307966475	9.540577539	b0265	EG40001	278824-279099
b0265071000000257	BLOCK2	9.396860548	9.022362819	10.334301	9.795031155	11.52036268	12.67137337	8.801331673	9.138343741	9.126751185	9.464640089	9.722416841	9.455019947	10.17942832	9.170787105	9.585441441	9.592143609	9.318707518	9.489543538	9.300753622	9.302180341	9.583213864	9.56902639	9.416714995	9.633980944	b0265	EG40001	278824-279099
b0266071000000259	BLOCK1	6.808028452	7.334947205	7.534868565	7.735232418	6.188385099	6.059439646	7.07360497	7.003760754	7.039449891	6.857763331	6.853123631	7.09658445	6.971146902	7.421682801	7.457415356	7.40916433	7.755551924	7.466724177	7.100551965	7.5654936	7.799287451	7.244997388	7.417078652	7.017305069	b0266	EG12339	279609-279959
b0266071000000259	BLOCK2	6.823955663	7.251573301	7.629469554	7.62363206	6.167426175	5.95724137	7.151329152	6.975215164	7.235840962	6.660935745	6.745266917	7.184623469	7.127632248	7.126475275	7.229721535	7.362674145	7.563624154	7.56219586	7.162367158	7.607456082	7.797132981	7.123989964	7.605229108	7.413004178	b0266	EG12339	279609-279959
b0267071000000260	BLOCK1	7.520358599	6.389532396	6.688141185	6.567788797	6.70816102	6.156653467	7.074441212	7.437050421	7.086612886	6.827413845	7.440605099	8.112533338	7.137363141	9.585949695	7.388866288	8.050734038	6.893476282	6.602977914	7.452445531	6.206025821	6.706040085	7.873677878	6.686525739	6.771044377	b0267	EG12338	280053-281207
b0267071000000260	BLOCK2	7.512137585	6.830207146	7.018384921	6.432700567	7.229969502	6.509372814	7.476653869	7.016058337	6.623822976	7.051553732	7.443655547	8.311604833	6.961523781	9.552083064	7.535402919	7.840629399	6.417580824	6.553504889	7.566989393	6.12234762	6.560175371	8.009148389	6.626201102	6.712045449	b0267	EG12338	280053-281207
b0268071000000261	BLOCK1	8.846801366	9.206460082	7.903641477	8.429816789	7.784554366	8.142201021	8.2241387	7.942235323	8.656501733	8.433352588	8.118827417	8.227121083	7.030430989	8.153608269	8.487054978	8.862361809	8.676158432	8.460852301	9.187079841	9.629418553	8.719838502	8.765814838	8.905884867	8.2812638	b0268	EG13344	281481-282410
b0268071000000261	BLOCK2	8.742871582	9.304510357	7.913372349	8.572611938	7.660938597	7.712349533	8.273696309	7.726741318	8.67935553	8.393282332	8.083987173	8.005966377	7.13612062	8.326282064	8.217792463	8.940623688	8.721619081	8.421245184	9.053000523	9.559262359	8.599237443	8.821229959	8.928091351	8.037779743	b0268	EG13344	281481-282410
b0269071000000262	BLOCK1	7.755676093	7.823450041	7.548965978	7.557938459	7.135054603	6.883248121	7.892789291	7.545907381	7.851826483	7.887168208	7.843828113	8.752433837	7.611745596	10.57147877	8.253360124	8.582554874	7.653573843	7.372495962	8.48116168	7.806126176	7.684345381	8.918945206	7.326999262	7.471841826	b0269	EG13345	282425-284392
b0269071000000262	BLOCK2	7.460572208	7.532398787	7.448965356	7.326122039	6.736089342	6.676021935	7.564542033	7.415710506	7.481330429	7.315070744	7.669629889	8.523158886	7.159462683	10.01019407	7.904625591	8.577664852	7.719611968	7.248915232	8.298296772	7.4181832	7.347855192	9.034920259	7.216831205	6.902440238	b0269	EG13345	282425-284392
b0270071000000263	BLOCK1	8.1157262	8.534122705	7.596868073	7.600382014	6.886741567	6.890856436	7.728460003	7.520347597	7.422824189	7.722136735	7.572352346	7.802586156	6.96340245	8.228202528	7.668059541	7.744286922	7.77008703	7.090197126	8.006172894	8.305022484	7.20497602	7.694849556	7.754276899	7.347189049	b0270	EG13346	284619-286001
b0270071000000263	BLOCK2	8.241882598	8.517248524	7.44817331	7.729366508	6.850546919	6.946199809	7.859401226	7.609281441	7.203823684	7.460518149	7.586488546	7.787409609	7.077898815	7.560002601	7.740307646	7.839134487	7.863945263	7.294642803	7.988884605	7.978391287	7.438581462	7.603069929	7.857883361	7.251096062	b0270	EG13346	284619-286001
b0271071000000264	BLOCK1	7.554192056	7.308841383	7.080488188	6.853167306	6.373785654	6.254276567	7.411922765	7.194870099	7.111406965	6.857828012	7.407446231	7.685540746	6.459444734	8.777018217	7.874444731	7.647253341	7.096700398	7.144991605	7.673587516	7.393559495	6.598265445	7.943767815	6.948889311	6.921229224	b0271	EG13347	286013-287623
b0271071000000264	BLOCK2	7.57927822	7.499295007	6.950618881	7.28903213	6.647459866	6.459534899	7.271699256	7.267542352	7.208409959	7.490866918	7.476109455	7.786272895	6.748231768	9.150524137	7.92582085	7.917954411	7.097678211	7.169852865	7.816624024	7.189953012	7.294380892	7.688215334	7.158119871	7.087229445	b0271	EG13347	286013-287623
b0272071000000265	BLOCK1	8.479974227	8.610921111	8.13069668	8.448443431	7.223803833	6.657064013	8.894878683	8.682891029	8.603117789	8.454216616	8.566283557	8.46615683	8.035755308	7.971332595	8.283023048	8.869041951	8.657991134	8.659742284	9.337337795	9.2147861	8.617009697	8.763306994	8.667185006	8.394905939	b0272	EG13349	287628-288386
b0272071000000265	BLOCK2	8.376352468	8.470498633	8.268609835	8.314201647	7.065571235	6.642531187	8.803238663	8.657813258	8.567169697	7.913962278	8.615007553	8.245622581	7.659308799	8.054898931	8.208624065	8.716330079	8.629093195	8.396005317	9.176479861	8.980412664	8.582093044	8.627432838	8.651207078	8.104081859	b0272	EG13349	287628-288386
b0273071000000266	BLOCK1	12.11562802	12.13130964	11.34697932	11.60305045	11.44418713	10.88477548	12.24894505	12.26572351	11.84445553	12.24196787	11.96826334	11.89980326	11.22576675	11.86920474	11.90135507	11.93632	11.79079456	12.15204674	13.00577413	12.70659198	11.80804833	12.06976049	11.78801064	11.72284185	b0273	EG10067	288525-289529
b0273071000000266	BLOCK2	12.09418902	12.15515097	11.3785586	11.67063682	11.43503601	10.80920509	12.18384392	12.23607092	11.96487727	12.14881507	11.96975341	11.88441763	10.97332032	11.71935938	11.87450713	11.90485861	11.83055874	11.98507503	12.79756554	12.63682295	11.83405276	12.05744916	11.80076933	11.67238702	b0273	EG10067	288525-289529
b0276071000000269	BLOCK1	7.023197679	7.051911489	7.570857554	7.648986658	7.138662952	7.047680156	7.237595265	7.202316823	7.454287777	7.070916288	7.359613409	6.088669533	8.412144279	7.451392468	6.655357554	6.736044681	7.20565838	7.084397042	6.723437058	6.812634274	7.545803154	6.786371577	6.880863035	7.139042738	b0276	EG13549	290724-291455
b0276071000000269	BLOCK2	6.937793987	6.435815252	7.393875207	7.364364942	6.731776547	6.985851043	6.855168732	7.057661462	7.157434859	6.952187938	6.974590112	6.580428929	8.137676678	7.00665596	6.466615701	6.635795014	7.006213857	6.904870611	6.631465202	6.486835022	7.136024208	6.496078807	6.865087393	7.194642616	b0276	EG13549	290724-291455
b0277071000000270	BLOCK1	7.034882579	6.822415321	7.646979847	7.187281793	7.328744929	7.459893863	6.349735034	7.0762074	6.928700755	6.874440428	6.601114092	6.664209749	7.297250121	6.624397769	6.520491396	6.485694087	6.828748349	7.028831015	7.002687895	7.148486751	7.023188806	6.845766018	6.768970313	7.230629578	b0277	EG13550	291546-292172
b0277071000000270	BLOCK2	6.80596437	6.464382379	7.123735507	7.334086427	7.406142916	7.57728304	7.029007773	6.76346602	6.621670956	6.922051525	6.748661146	6.430166493	7.533712843	6.437853588	6.717855978	6.472801296	7.214944639	7.209240845	7.144663341	7.003070347	6.946822078	6.438227969	6.764825158	7.032855724	b0277	EG13550	291546-292172
b0278071000000271	BLOCK1	6.467998366	6.62954751	7.430054397	7.244127847	6.624289556	6.360769846	6.568027543	7.124222659	6.645358695	6.984579097	6.701913566	6.855353147	6.860977691	6.238781129	7.0321284	6.49183386	6.763513824	7.423306716	6.83055577	6.833221543	7.199869598	6.495931755	6.840179954	7.615991507	b0278	EG13551	292444-293142
b0278071000000271	BLOCK2	6.564172359	6.539244129	6.968179477	7.210953768	6.594061797	6.361998148	6.498975225	6.9488426	6.370225322	7.188347511	6.330361199	6.3445498	7.056445885	6.400729183	7.044262959	6.096972313	6.63815495	7.345768037	6.717717544	6.907277667	7.313475337	6.724498846	6.85084067	7.473776361	b0278	EG13551	292444-293142
b0279071000000272	BLOCK1	5.787403732	6.124034437	6.644329316	6.331803729	6.518259729	6.182646617	6.038668827	6.489157549	6.385399974	6.671432086	6.224893071	6.18949448	6.528227481	6.441666062	7.044505596	6.177297938	6.689536794	7.201852405	6.259052111	6.221297103	6.893613398	6.022343398	6.693376835	7.286849736	b0279	EG13552	293169-294023
b0279071000000272	BLOCK2	6.697971154	6.541521034	6.836109703	6.714588976	6.841144136	6.500660262	6.342688072	7.039647284	6.583228722	6.872220533	6.537386155	6.652473588	7.026140517	6.068488098	7.184383454	6.577779262	6.68808522	7.401391545	6.332149363	6.961100048	7.127535267	6.1532399	6.939456977	7.385733868	b0279	EG13552	293169-294023
b0280071000000273	BLOCK1	8.987128407	9.166251224	10.12031669	10.18441395	7.615138173	6.588038471	9.036574489	9.689207766	9.681375294	9.356770847	9.5731878	9.330097849	10.57310409	9.010741802	9.592442087	9.69527145	9.639372909	9.677441645	9.482835782	9.226799188	10.05068793	9.245125063	9.707567583	10.27027196	b0280	EG13553	294363-294803
b0280071000000273	BLOCK2	8.873836263	9.041265437	9.919183039	10.08882414	7.342009756	6.447863476	9.014811922	9.576597339	9.639306518	9.029555861	9.256235584	9.266477593	10.54994231	9.075200745	9.597987159	9.487588043	9.578764968	9.745126214	9.03915759	9.215111899	10.08618122	9.278730768	9.513431724	9.909923977	b0280	EG13553	294363-294803
b0281071000000274	BLOCK1	11.56306802	11.33293032	12.52375434	12.23246986	11.22003823	10.66609651	11.89351849	11.93902664	11.70626349	11.99758749	12.12982727	12.04676527	10.91757825	10.68395816	12.55043246	12.33645083	11.76272652	12.3802972	11.76684984	11.81912277	12.39016183	11.43273277	12.26852744	12.23049422	b0281	EG13554	294920-296320
b0281071000000274	BLOCK2	11.29484908	11.34247669	12.51379107	12.22100978	11.26474307	10.50719128	11.71111465	11.80103337	11.57025381	11.79848598	11.98903559	11.86668907	10.9058596	10.4214457	12.44534586	12.27376527	11.72593964	12.39681047	11.82435875	11.6435646	12.26842714	11.5096238	12.07635419	12.03668297	b0281	EG13554	294920-296320
b0282071000000275	BLOCK1	7.97060521	7.998444884	8.501070861	8.033284783	9.098441403	8.86445113	7.971079633	8.042453921	8.253736886	7.808736414	7.980592027	7.569651339	8.214548379	7.034555788	7.798751079	8.231907558	7.719371022	7.70606634	7.284899963	7.629199955	8.290065861	7.442080108	8.009769285	7.947009174	b0282	EG13555	296605-297015
b0282071000000275	BLOCK2	8.038741796	7.773069956	8.587122671	8.024119069	9.108414944	8.897994859	8.251187451	7.857402557	8.227409451	8.13409513	8.046650936	7.410794759	8.203111083	7.104433116	7.954001999	8.324961326	8.024402797	7.951070772	7.55003719	7.633631006	8.522218213	7.313579636	7.990439277	7.866386279	b0282	EG13555	296605-297015
b0283071000000276	BLOCK1	8.641590462	8.707209678	7.570593472	7.914354633	8.064139697	8.12379654	8.410089201	8.099856412	8.121167228	7.963016851	8.06548884	8.228885534	7.268411936	8.6452052	7.6045599	7.761222101	7.580386718	7.327473602	7.844732751	7.555862159	7.445471799	7.623836874	7.804291742	7.346629853	b0283	EG13556	296994-297950
b0283071000000276	BLOCK2	8.431961783	8.63464808	7.960355899	7.768572741	7.950667284	8.162457797	8.527447683	8.047328984	8.183448799	7.962561169	7.997920683	8.356465176	7.298157904	9.054680283	7.368617333	7.77990645	7.469244564	7.25643233	7.664201214	7.693490442	7.24364433	8.006294096	7.658155059	7.290429012	b0283	EG13556	296994-297950
b0284071000000277	BLOCK1	8.985198699	9.08126239	7.288069662	7.744353532	7.923786816	8.11328168	8.724526813	8.499906065	8.484803564	8.127794212	8.288792727	8.074268864	7.104835645	7.945209123	7.684764046	7.520860648	7.491117134	7.211407478	7.721404105	7.688114602	6.829110014	8.053077116	7.183244325	7.215267005	b0284	EG13557	297960-300158
b0284071000000277	BLOCK2	8.873046932	9.13028354	7.484171974	7.77396205	7.774640806	7.747929114	8.806550589	8.297024004	8.332203081	8.166093771	8.333229161	8.159979787	7.276446416	8.12500579	7.21611918	7.58004144	7.234034691	6.736204372	7.512004807	7.443301638	7.404094172	7.467216704	7.400103245	6.816667539	b0284	EG13557	297960-300158
b0285071000000278	BLOCK1	7.523904555	8.258426115	6.483540108	6.75456954	6.647908794	6.510836944	7.599113189	7.393802291	7.718150618	7.504572725	7.307310117	7.281700104	6.142484917	6.708918333	6.440292805	6.655765399	6.692434173	6.550622131	6.560277801	7.025157284	6.58622731	6.338008947	7.068866395	6.549284113	b0285	EG13558	300155-301111
b0285071000000278	BLOCK2	8.095789952	8.22145372	6.642635153	6.616644408	6.653415486	6.588872012	7.743051732	7.615383926	7.702528726	7.527485607	7.527665443	7.363767695	6.609862794	6.749373363	6.766133977	6.694445648	6.92982413	6.389962535	6.529877154	6.940843296	6.504119811	6.284425295	6.725288539	6.347447748	b0285	EG13558	300155-301111
b0286071000000279	BLOCK1	8.552522323	8.687865189	6.542284365	6.891431339	6.934213353	6.787568285	8.074454057	8.085359323	8.144573616	8.021318148	7.688948929	7.929611123	6.640833465	6.655722473	6.481657375	6.50788976	6.830570981	6.322578964	6.782995589	7.331260933	6.105124894	6.53881904	6.678450845	6.027415065	b0286	EG13559	301108-301797
b0286071000000279	BLOCK2	8.75006747	8.818036311	6.663864044	6.959983391	7.232912055	6.963388577	8.333836499	8.194156017	8.173668642	8.234501321	7.703864132	7.829917407	6.538505572	6.852404663	6.559069589	6.652454945	6.37185678	6.14737183	6.773513764	7.348060643	5.996040686	6.278200392	6.938252853	6.223555769	b0286	EG13559	301108-301797
b0287071000000280	BLOCK1	10.99116666	11.93260557	11.26231041	11.11988747	11.38967973	12.15378393	12.26946048	11.51724769	12.27978133	11.05320856	12.09283043	11.1179653	13.63409268	12.83435885	10.70831762	12.10207862	12.33584372	11.16053244	11.32215293	11.0317112	12.6654303	11.22000352	11.96045064	11.40565249	b0287	EG13560	302215-302829
b0287071000000280	BLOCK2	11.20074985	11.961793	11.32202029	11.09849121	11.73726885	12.41401716	12.4357356	11.73633106	12.46577524	11.25667846	12.31655517	11.4421906	13.81679996	12.92739941	10.78490782	12.17003304	12.28516082	11.15580235	11.53026533	11.11896546	12.60295976	11.19068368	12.12012312	11.50422352	b0287	EG13560	302215-302829
b0288071000000281	BLOCK1	7.400789799	7.121142875	7.529970829	7.415006504	7.5319631	7.655185079	7.392377534	7.592124357	7.434916738	7.544057973	6.998580276	7.336059288	8.287586802	6.934818407	7.36633533	7.128744997	7.460618894	7.454550175	7.419409111	7.853141101	7.605186875	6.819951688	7.58761252	7.413607621	b0288	EG14323	303077-303406
b0288071000000281	BLOCK2	7.243126369	7.293624302	7.498110421	7.57392964	7.860949145	7.585397498	7.445816902	7.839413562	7.203546712	7.478420985	7.16080828	7.226173249	8.451717203	7.299793222	6.984147269	7.196412295	7.456011824	7.363773827	7.543281659	7.838564199	7.840768484	6.911142678	7.603575905	7.752940554	b0288	EG14323	303077-303406
b0289071000000282	BLOCK1	7.046426668	7.023309696	7.037795115	6.708305892	7.012703864	6.905145081	7.238544225	7.15207286	6.701982854	7.410950749	6.929673845	6.86330292	7.049091617	6.783564041	6.929359024	6.940003439	7.014423364	6.846079554	7.229069698	7.148406416	7.166205271	6.911867714	6.843609559	7.209510877	b0289	EG13561	303719-304429
b0289071000000282	BLOCK2	7.080499913	7.016172025	7.192422035	7.229203358	7.142274553	6.985794131	7.252038078	7.204291381	7.010993498	7.191952446	6.654740557	6.849930475	7.179023302	7.162610864	7.137085409	6.86386785	7.165560264	7.135243445	7.047821909	7.080329353	7.098694307	6.788488658	7.172845505	7.176914132	b0289	EG13561	303719-304429
b0290071000000283	BLOCK1	7.8862337	7.622950844	7.735145749	7.577317034	7.82197993	7.198400839	7.816812793	7.883392934	7.725784775	8.139465402	7.561027454	7.773815713	7.51950495	7.588710139	8.071886528	7.658240051	7.635139113	7.846690125	7.535752048	7.779360853	7.703716045	7.461637419	7.776993551	7.819830375	b0290	EG13562	304398-306041
b0290071000000283	BLOCK2	7.787391324	7.675523807	7.590902126	7.508367641	7.435726926	7.389515188	7.83997344	7.698149009	7.596489448	7.923178899	7.737289263	7.756559658	7.495860622	7.614229111	8.006588643	7.625984938	7.739892646	7.903181713	7.496981568	7.950650373	7.830790251	7.659145361	7.992960989	7.763984475	b0290	EG13562	304398-306041
b0291071000000284	BLOCK1	7.902140526	7.850259361	8.13889534	8.22089098	7.818125811	7.812318519	7.562045471	7.598096432	7.329265347	7.797721826	7.659018309	7.985753722	7.547339544	8.559503667	7.989878676	7.849371946	7.450433496	7.689979108	8.290507805	8.30748135	7.370321238	8.149254284	7.923098062	7.768859189	b0291	EG13563	306031-308556
b0291071000000284	BLOCK2	7.763024422	7.603648597	8.015367101	7.882844768	7.747142991	8.002445436	7.681799917	7.726306728	7.732276663	7.699123352	7.795013616	8.061059531	7.538941615	8.575656851	7.726605097	7.865139989	7.782337791	7.880730211	8.37149265	8.432901799	7.76897825	8.400240326	7.839465214	7.787184297	b0291	EG13563	306031-308556
b0292071000000285	BLOCK1	7.553478009	7.884069756	8.348015924	8.621344945	7.206526016	7.019570714	7.723140764	6.685584195	7.648576891	7.544651525	7.509593716	7.580887148	6.458913467	7.810847295	7.951301619	7.893806917	7.880215936	7.674418985	8.292305986	8.528714691	7.801598435	8.091791322	8.332793401	7.650911004	b0292	EG13564	308582-309250
b0292071000000285	BLOCK2	7.980618302	7.626550109	8.29520506	8.613196061	7.294830246	6.947421869	7.703942322	7.363876304	7.505110476	7.613930873	7.309977402	7.400963093	6.910701486	7.4638374	8.015989786	7.956999279	7.862414195	7.738017251	8.29659598	8.515879179	7.540761174	7.990460834	8.253861191	7.495795879	b0292	EG13564	308582-309250
b0293071000000286	BLOCK1	6.905976599	7.53736441	8.42870395	8.400397461	6.082774961	5.861220931	7.578115267	7.466852218	7.566581534	7.753509605	7.186149904	7.249215872	6.823272968	7.180804278	7.59044558	7.683106906	7.698937285	7.554162887	7.64607191	8.132482764	7.979980158	7.431515155	7.925645227	7.518717667	b0293	EG13565	309308-309895
b0293071000000286	BLOCK2	7.125546755	7.355468269	8.512323295	8.50562937	6.07288612	5.899644527	7.442377915	7.261401997	7.238364611	7.499817989	7.184765277	7.325366625	6.782451814	7.405187424	7.844953018	7.607501208	7.844344849	7.812454584	7.588786581	8.190221739	7.962103028	7.793364005	7.721784135	7.836380527	b0293	EG13565	309308-309895
b0294071000000287	BLOCK1	7.344399778	7.005896222	9.805720499	8.919118071	8.202610682	7.395927369	7.701869913	8.19779513	7.909877487	8.653602861	7.662261765	7.922037844	7.916376918	6.927462727	9.347219617	8.492280231	7.93392135	8.99288227	8.26189699	8.410820617	8.704684562	7.831911434	8.487497202	8.826753119	b0294	EG14324	309970-310560
b0294071000000287	BLOCK2	7.540496949	7.605763955	10.08362558	8.939874481	8.881855159	7.152887149	7.971918836	8.377070376	7.975036851	8.785976811	7.996349198	8.133362647	8.250850279	7.083487837	9.603577389	8.609294371	8.140960617	9.03547298	8.511057226	8.435511504	8.900516354	7.93284249	8.6338384	9.081720162	b0294	EG14324	309970-310560
b0295071000000288	BLOCK1	6.473418399	6.694373211	6.707731838	6.982734665	6.622151413	6.797981801	6.780086958	7.155063093	6.716070403	5.94319933	6.829460172	6.76450009	7.12902537	6.664937877	6.396731493	6.641885566	6.563777429	6.574230206	6.252006846	6.528913512	6.460231437	6.27731344	6.435015118	6.74478272	b0295	EG14325	311336-311563
b0295071000000288	BLOCK2	6.359394662	6.469526234	6.747705606	6.940846819	6.910482039	6.70346897	6.790519231	6.812753626	6.693602647	6.687694808	6.662816464	6.622038637	7.147294486	6.925508154	6.487544231	6.580721362	6.514037022	6.227201967	6.159978274	6.596605729	6.827769495	6.423136085	6.540351256	6.762904205	b0295	EG14325	311336-311563
b0296071000000290	BLOCK1	7.224883427	7.384474676	7.367404267	7.938939703	7.718573973	7.637868137	8.169320245	8.873559462	7.440775337	7.642778094	7.789872027	7.742888082	8.16200404	7.400984433	7.001866406	6.867998981	7.365858729	6.979425195	6.990334323	7.009143349	7.355166067	7.006689617	7.052291983	7.35367263	b0296	EG14326	311738-312001
b0296071000000290	BLOCK2	7.238289128	7.353150355	7.277823922	7.854228221	7.576755665	7.485641766	8.15941828	8.507516379	7.769689105	7.435625261	7.677633676	7.638101358	8.239779422	7.502684644	7.030221294	7.055783495	7.224687636	6.91212768	6.971003161	7.016290161	7.158314808	7.20387457	6.806304722	7.469661351	b0296	EG14326	311738-312001
b0297071000000292	BLOCK1	6.283338429	5.282873438	6.448324485	5.982231539	7.009641657	6.993633607	5.67420922	5.618670342	5.806226087	5.640412699	6.42302344	5.573680509	6.327629885	6.247881954	6.206449826	5.708656284	5.663592259	6.365326849	5.936331702	5.975267908	5.666682751	5.988916408	5.597760581	5.366787299	b0297	EG12161	313581-314452
b0297071000000292	BLOCK2	5.985643873	5.5860291	5.798929244	5.664704689	7.11480947	6.932546667	5.698910206	5.795715007	5.385827896	5.668910506	6.217308278	5.876934347	6.01191377	6.610178857	5.825917885	6.00928894	6.041523362	5.20371799	5.823754455	5.544639935	5.463387045	5.691162835	4.880920568	5.823239844	b0297	EG12161	313581-314452
b0298071000000293	BLOCK1	8.966882046	8.912543287	8.961659789	9.3194942	11.1916363	11.64955672	8.772664606	8.971901884	9.201602498	8.720079369	9.791059161	9.091221413	8.980001872	9.394794283	9.1401209	9.255239882	9.208317283	9.29962611	9.245873534	9.211628683	9.45063165	9.210230798	9.185812542	9.12842178	b0298	EG40005	314506-314814
b0298071000000293	BLOCK2	9.109691731	9.15292035	9.204327333	9.394878508	11.54379662	11.81181029	8.968030254	9.177924767	9.172027399	9.213985368	9.936485859	9.224097207	9.088416455	9.078835292	9.412408103	9.378881787	9.312531085	9.493674951	9.320053403	9.206651038	9.621454112	9.288697	9.205838936	9.280081962	b0298	EG40005	314506-314814
b0299071000000294	BLOCK1	8.035188396	8.651061381	8.383092097	8.789235946	9.176424508	9.748569411	8.062122792	7.599630969	8.139966195	7.901719497	8.505759163	8.057597567	7.735461928	8.141572267	8.279028279	8.353034759	8.387817447	8.491702006	8.438882902	8.559733466	8.280738298	8.737092839	8.50353399	8.370179541	b0299	EG40006	314811-315677
b0299071000000294	BLOCK2	7.935628877	8.535016368	8.307578798	8.570417011	9.454760512	9.53389638	7.805360822	7.742848346	8.007608154	8.027742371	8.320314982	7.750298318	7.69060217	8.204252249	8.412353479	8.406407415	8.430953435	8.250690664	8.459438176	8.655127464	8.152889177	8.542748668	8.361457824	8.208028488	b0299	EG40006	314811-315677
b0300071000000295	BLOCK1	7.998180268	8.266653507	8.420800277	8.554638731	8.970786659	9.737990727	8.526902551	8.355649736	8.408179412	8.568195174	8.330756918	7.714757927	8.304417037	7.05145585	8.818972914	8.334849801	8.536836609	8.79046091	7.61468997	8.144965611	8.847462058	7.788868385	8.635170681	8.423216359	b0300	EG13381	315710-316393
b0300071000000295	BLOCK2	8.055328536	8.070343706	8.495308218	8.36252512	9.138921443	10.10959811	8.581505286	8.286428387	8.34148769	8.591437447	8.260006832	7.719264912	8.082689818	6.818054211	8.666621688	8.352867083	8.522942013	8.718578425	7.826663517	7.982924004	8.785848685	7.547413582	8.732088716	8.473528395	b0300	EG13381	315710-316393
b0301071000000297	BLOCK1	11.97367154	10.6495499	12.05605839	10.72977885	13.59230951	13.05099407	11.11924638	12.01911653	11.77267005	12.69329563	12.23011347	12.50696336	12.75189877	12.4996681	12.40361537	10.89771706	11.16224044	12.16503435	11.2191822	10.58528134	11.32728103	11.53707864	11.45269076	12.20478759	b0301	EG13579	316950-317543
b0301071000000297	BLOCK2	11.83753108	10.70251773	12.01506427	10.76043263	13.63357356	13.29241955	11.02514607	11.97157003	11.57147237	12.70191283	12.11580064	12.45654339	12.62043239	12.63327433	12.38292434	11.04160864	10.91852309	12.02141907	11.2037279	10.58464331	11.32720237	11.47391438	11.37830374	12.14232992	b0301	EG13579	316950-317543
b0303071000000298	BLOCK1	9.214109988	8.743307607	9.189086718	8.302232673	10.43126901	8.336348111	9.012617276	9.654505715	9.600236297	10.65767439	9.640669005	10.15572862	10.29963275	8.400214704	9.94202722	8.494362404	8.603161938	9.595665519	8.331529669	8.267977209	9.073857981	8.044199561	8.84936569	9.667005954	b0303	EG14278	317555-317791
b0303071000000298	BLOCK2	9.231594649	8.769780333	9.043195201	8.392293378	10.58481625	8.731486374	8.963203882	9.725775404	9.605735254	10.49672937	9.689295666	10.13150499	10.34236218	8.58216118	9.94061855	8.523899852	8.547258174	9.623817674	8.380104298	8.247955038	9.060999028	8.03294441	8.955273276	9.709421608	b0303	EG14278	317555-317791
b0304071000000299	BLOCK1	9.872884921	10.00122788	6.86645552	7.032926232	9.984711953	9.266648588	9.812355585	9.715816341	10.00254192	10.13963934	9.529803967	9.791999767	9.098575098	8.706460101	7.718941739	7.538746886	7.607865861	7.449830411	7.282724276	7.611654133	7.624065061	7.196118155	7.207856745	7.364826282	b0304	EG13580	317900-319225
b0304071000000299	BLOCK2	10.06132177	10.05178998	7.364908555	7.393435936	9.980069441	9.61625421	9.977011254	9.935311964	10.07754865	10.28984864	9.574103969	9.909213567	9.237710454	8.817745715	7.744572178	7.545348328	7.659399431	7.568270811	7.471812569	7.755175345	7.821131082	7.195311176	7.597714405	7.700936253	b0304	EG13580	317900-319225
b0305071000000300	BLOCK1	6.17371311	6.807014818	6.311969867	6.492540617	6.588011478	6.463045303	6.202063077	5.845249163	6.297055653	6.053328593	6.123544118	5.906087272	6.259553088	6.07857141	6.257112479	6.126219191	6.477581814	6.582483746	6.368040184	6.890398051	6.749947173	6.454577317	6.531911651	6.410295307	b0305	EG13581	319451-320305
b0305071000000300	BLOCK2	6.155923246	6.387800219	5.950137097	6.0560654	6.621056969	7.017380796	6.070863708	6.124299182	6.674130109	6.387645151	6.024071406	5.851004394	6.232430521	6.369021462	6.371713927	6.084969918	6.47563941	6.553136217	6.432171053	6.690859838	6.592914441	6.300850382	6.668487923	6.601550932	b0305	EG13581	319451-320305
b0306071000000301	BLOCK1	7.765689218	7.606844155	7.346897514	7.536721236	7.354473318	7.072669645	7.218851867	7.272166929	7.258009105	7.617767177	7.251887587	7.316642669	6.448233616	7.826658433	8.000104253	7.830607739	8.007175314	7.775431188	8.162184351	8.58752439	8.061044406	8.146641986	8.092291493	7.769949553	b0306	EG13582	320832-321551
b0306071000000301	BLOCK2	7.658177915	7.681613007	7.361867471	7.731934676	7.455277897	7.178562278	7.098681676	7.128303713	7.344936766	7.682695483	7.207951401	7.45636263	6.614410969	7.865125758	8.178857529	7.833222175	7.981851512	7.949098323	8.282309597	8.371681696	7.731145897	8.167590757	8.110898767	7.799945335	b0306	EG13582	320832-321551
b0307071000000302	BLOCK1	10.32391179	9.899097366	9.186466883	9.415268326	10.14256214	9.209946771	9.680941759	9.778362847	9.930215745	10.0900976	9.701796289	9.923410093	8.929123159	8.83058429	9.854037114	9.341371155	9.642692548	9.869088233	10.1651198	10.10907804	9.344433068	9.897726134	9.936013323	9.68110837	b0307	EG13583	321562-322989
b0307071000000302	BLOCK2	10.3893844	10.10147464	9.179263215	9.28142401	10.25712545	9.271184967	9.781668057	9.862128218	9.792379873	10.23140541	9.761103396	9.814818597	8.73194723	9.143716615	9.92703628	9.287750466	9.655932261	9.742154799	9.983849244	10.22696845	9.294557802	9.846076419	9.973403345	9.745198164	b0307	EG13583	321562-322989
b0308071000000303	BLOCK1	8.977185172	8.856766319	8.205899279	7.939579802	9.622218049	9.650480422	8.943782171	8.821423867	8.869986425	8.638614746	8.591348801	8.720268545	8.972171651	8.15210684	8.507579805	8.479689335	8.678172989	8.598783901	8.53991719	8.452501541	8.772215916	8.465620683	8.765541708	8.74323388	b0308	EG13584	322982-323677
b0308071000000303	BLOCK2	8.777232626	8.696638624	8.156051213	8.08618772	9.800252483	9.724270484	8.702933493	8.679787959	8.79560917	9.128462251	8.658999036	8.699826442	8.854690762	8.285377711	8.776649503	8.499190149	8.684034634	8.515804686	8.485029468	8.424415326	8.551735558	8.425335511	8.818852158	8.756746446	b0308	EG13584	322982-323677
b0310071000000304	BLOCK1	7.096851117	6.989254836	7.090067947	7.028747047	7.693877896	7.230258743	6.964090143	7.238420026	7.218527395	7.396856482	6.981243032	6.764502744	7.693079182	6.782808239	7.109042897	6.768189619	7.053718488	7.48845797	6.878461739	7.10911605	6.962629993	6.580537468	6.915420511	7.104900627	b0310	EG13585	323920-324588
b0310071000000304	BLOCK2	7.031118356	7.011902592	7.15927093	7.079498651	7.565655815	7.163658732	6.96001352	7.242510096	6.943507629	7.439828391	7.043320442	7.01039383	7.299700741	6.736037914	7.153531765	6.503242183	6.927354867	7.296747386	6.804344021	7.041290081	7.178080186	6.656021496	6.927563467	7.427808116	b0310	EG13585	323920-324588
b0311071000000305	BLOCK1	10.6524752	10.82364341	10.48543397	11.02965034	9.533472827	8.50432801	10.41056074	10.10952446	10.00389593	10.27466853	10.19729706	10.20567658	9.183868328	9.123642661	10.3300965	10.2379696	10.55200696	10.43556932	10.8895556	10.8202637	10.0926093	10.80067879	10.50301106	10.17073116	b0311	EG10109	324801-326471
b0311071000000305	BLOCK2	10.69356136	10.80577168	10.49112325	10.96621263	9.681666588	8.488625466	10.52127997	10.17257965	10.009397	10.18150288	10.27851997	10.3462747	8.984806069	8.880178277	10.39344495	10.14126149	10.43267343	10.44796748	11.04897471	10.82804173	10.24607003	10.82669315	10.47282668	10.30495383	b0311	EG10109	324801-326471
b0312071000000306	BLOCK1	12.42609421	12.49598116	12.67349428	13.01446824	11.62951773	10.95069615	12.13045187	11.89038334	11.7502698	11.85462512	12.04801377	12.12925932	10.58668707	10.90828002	11.83337206	12.17707922	12.48276647	12.07959245	12.74198283	12.94952581	12.13031916	12.3247599	12.49148699	12.15373461	b0312	EG10110	326485-327957
b0312071000000306	BLOCK2	12.42612732	12.69557676	12.75483108	13.0167785	11.65226661	11.07567869	12.2363576	11.99128558	11.78976556	11.84891732	12.09320791	12.01368271	10.64748424	10.80861448	11.7393585	12.23721283	12.49246932	11.99318243	12.59958641	12.8970196	12.17006995	12.39414322	12.64008167	12.05071139	b0312	EG10110	326485-327957
b0313071000000307	BLOCK1	10.32284178	10.49146843	10.54984626	10.87049318	8.431041636	7.121666125	10.14601708	10.19163679	9.803251419	10.17005273	10.24582755	10.2458373	8.822941694	8.473048169	10.57808139	10.49553298	10.35131549	10.4488128	10.39294857	10.8984429	10.54840098	10.14683619	10.52065021	10.43734011	b0313	EG10111	327971-328558
b0313071000000307	BLOCK2	10.22862812	10.43082436	10.60244185	10.95583317	8.439943055	7.343993132	10.10332335	9.932851347	9.899790875	10.07598634	10.19862994	10.28130113	8.765861239	8.673888158	10.61121545	10.36108667	10.33814258	10.53811481	10.45393708	11.05552011	10.50024188	10.17543241	10.45122832	10.40230713	b0313	EG10111	327971-328558
b0314071000000308	BLOCK1	11.96172656	11.57354816	12.80416039	12.30104811	11.84480414	9.755928071	11.77943768	11.90319064	11.52050775	11.74913034	12.02524582	11.81654367	12.16023124	12.55508668	10.676365	11.32387042	11.58301515	11.4064891	11.79060349	11.68901714	11.57956179	11.75145192	11.71176646	11.65205271	b0314	EG10112	328687-330720
b0314071000000308	BLOCK2	12.08620929	11.7769094	12.86121709	12.51933451	11.99237159	10.17176202	12.01417659	11.93350127	11.57339976	11.92293782	12.03359586	11.92851323	12.18347008	12.32135147	10.91531638	11.49266979	11.55475033	11.47238668	11.78390493	11.67325112	11.59221903	11.75759769	11.76277601	11.7754167	b0314	EG10112	328687-330720
b0315071000000309	BLOCK1	9.08546582	9.170132624	11.09778624	11.01268976	8.355398231	7.725576895	9.436805637	9.32438332	10.63187604	10.40802599	8.06641968	8.112687624	8.811562545	8.430755695	10.20058674	9.811418207	10.36950803	10.66031275	10.89194626	11.43551801	10.00816107	10.02789978	10.44719473	9.965115152	b0315	EG11236	331595-332683
b0315071000000309	BLOCK2	8.66225856	8.816141752	10.91693667	11.10617889	8.06346681	7.517579635	9.392025205	9.123950143	10.47983118	10.18940083	7.961297458	8.030828775	8.520255653	8.316815061	10.09502417	9.671330706	10.33276834	10.48042479	10.68308383	11.14377234	9.919121498	9.915069241	10.38030163	9.840896386	b0315	EG11236	331595-332683
b0316071000000310	BLOCK1	8.405213809	8.41306174	8.762381042	8.608589348	8.74087563	8.893730786	8.310789075	8.220765252	8.540670909	8.412250153	8.197385776	8.210336746	8.296099442	8.162184351	8.700459832	8.583008656	8.689273648	8.659654884	8.767049576	8.708048907	8.380097369	8.433789052	8.780811713	8.534653834	b0316	EG13586	332725-333657
b0316071000000310	BLOCK2	8.153685782	8.159687709	8.573123784	8.551942765	8.307530075	8.994204351	8.206230512	8.142367485	8.360693481	8.264629787	8.197974462	8.087228915	8.151517398	8.213448384	8.617867801	8.373725633	8.46141519	8.357685272	8.624464302	8.598029417	8.501394558	8.508189346	8.512842366	8.446630091	b0316	EG13586	332725-333657
b0317071000000311	BLOCK1	8.298510318	7.286315637	8.303270236	7.288530213	11.22901182	11.58603487	7.889927355	8.003239044	7.661002753	8.68001028	8.699439195	7.746862944	9.226126998	7.087961334	8.197950389	8.018404395	7.68310831	8.257252053	7.236196013	7.790973339	8.075859896	6.751590921	8.052499582	8.531585763	b0317	EG13587	333749-334246
b0317071000000311	BLOCK2	8.558369816	7.115335022	8.727188714	7.390814692	11.26704853	11.74835917	7.362324349	8.084137099	7.915573483	8.675459588	8.822308557	7.863111463	9.395557912	7.140399326	8.568311858	7.953883305	7.845038354	8.364146039	7.224747437	7.730472854	8.036623114	6.866687948	8.10646715	8.426478207	b0317	EG13587	333749-334246
b0318071000000312	BLOCK1	7.047458775	6.656755197	7.064654395	6.993682286	7.950758254	7.716998437	6.942995324	7.251844992	6.958561995	7.476809377	6.789300187	7.314856917	7.569052031	6.507728053	7.239422865	7.114280602	6.951840701	7.480193212	6.672098577	6.927211438	7.17012436	6.869982416	7.207036778	7.53270813	b0318	EG13588	334504-335109
b0318071000000312	BLOCK2	7.108383317	6.477549435	7.035545835	7.035625009	7.830329491	7.911968351	6.817785679	7.073673515	7.144384972	7.227444591	7.011374872	6.755732834	7.31853106	6.775068983	7.360584632	6.817670579	6.595078416	7.46518354	6.580368627	6.66184934	7.418439598	6.911523817	7.100352218	7.363086076	b0318	EG13588	334504-335109
b0319071000000313	BLOCK1	7.225603672	6.910532407	7.020768865	6.815914801	8.615005713	8.947341502	6.36973692	6.930158961	6.166084731	7.007528548	6.630149156	6.648714212	6.592491422	7.289736733	7.248956965	6.881642597	6.707382602	6.826188722	6.964228798	6.81653955	6.47234317	7.022826073	6.847578565	7.077373331	b0319	EG13589	335149-336012
b0319071000000313	BLOCK2	6.967026776	6.608912711	6.830660974	6.706881376	8.406043823	8.85624125	6.081458938	6.176659867	6.409037857	6.761791883	6.548405798	6.979636689	6.338681125	7.035143298	6.975695524	6.700439718	6.70737846	6.917955604	6.82522594	7.054836541	6.140651883	7.103932942	7.029277287	6.751953713	b0319	EG13589	335149-336012
b0320071000000314	BLOCK1	7.348561748	7.56572435	7.234574128	6.872151568	8.140094563	7.785239277	7.367170095	6.886915896	7.037106528	6.872125705	7.194592388	6.990511322	6.793741151	7.568861325	7.272484225	7.454092798	7.460005304	7.224432971	7.311496758	7.493457603	7.623809079	7.721413676	7.794637452	7.292263648	b0320	EG13590	336002-337549
b0320071000000314	BLOCK2	7.329962233	7.511358922	7.006447268	6.976820707	8.141155331	8.017041105	7.541964682	7.119058352	7.104059837	7.241665746	7.572125686	7.081774211	6.807522368	7.484532917	7.411751629	7.384028215	7.605286158	7.320319495	7.127398039	7.525451903	7.469051596	7.549883988	7.64207336	7.435134333	b0320	EG13590	336002-337549
b0321071000000315	BLOCK1	7.376468382	7.241537049	6.620885475	6.802061352	7.393157033	7.219333114	7.119810579	7.036576961	7.127643596	6.942458204	7.311997105	7.29952034	6.702883293	8.242454837	7.111271324	7.41143133	7.356358649	6.810047157	7.284498402	7.351001042	7.179748892	7.340021869	7.282905863	6.780163092	b0321	EG13591	337549-338967
b0321071000000315	BLOCK2	7.377394489	7.183330684	6.516770031	6.829612388	7.561630103	6.976955853	6.974016431	6.7630304	7.10262664	6.788236756	7.034740648	7.635574478	6.751098127	8.242144684	7.041819016	7.372030972	7.017212631	6.560519322	7.46223559	7.28179282	6.787173847	7.588769345	7.208969787	7.019522901	b0321	EG13591	337549-338967
b0323071000000316	BLOCK1	6.84786791	7.478679031	6.931018754	7.110561609	7.167135099	6.841028368	7.228702308	7.025111871	6.697687651	6.974450155	6.746707787	7.419564172	6.499129941	7.768638239	7.143867858	7.235624636	6.997378226	6.875031741	7.356888564	7.524543282	6.858138937	7.313050806	7.222310945	7.020581095	b0323	EG13593	339389-340339
b0323071000000316	BLOCK2	7.261151851	7.260644843	6.938215208	6.963351582	7.046243299	6.770089013	6.886166012	6.840445609	6.676017702	6.978219659	7.212691893	7.280207499	6.318719944	7.876911638	7.201961175	7.542141174	6.916954279	6.84556532	7.562727058	7.453920832	6.831900036	7.197142959	7.319461684	6.747776757	b0323	EG13593	339389-340339
b0324071000000317	BLOCK1	8.324392546	8.47220546	7.81569774	8.255255228	7.43877938	7.40914396	8.068223661	7.83696556	8.160714512	7.739321574	7.927664201	8.132262196	7.648840737	8.163245615	8.014923755	8.408272839	8.399560347	8.213892564	8.054800191	8.640502718	8.40082224	8.110041103	8.420806591	7.986435397	b0324	EG13594	340349-341731
b0324071000000317	BLOCK2	8.077861973	8.474516353	7.847726376	8.346989678	7.530065278	7.387817447	8.363638055	8.167475852	8.292905956	8.18814373	7.997879484	8.140425402	7.344885295	8.378320436	8.007731478	8.279136491	8.452663792	8.06262418	7.897757137	8.588016352	8.368870472	8.067983368	8.527787797	8.014483063	b0324	EG13594	340349-341731
b0325071000000318	BLOCK1	12.98495679	12.64801028	9.610072895	9.665985694	12.95555552	12.16010055	12.54217547	12.68837916	12.98594066	13.03788225	12.48578736	12.65380351	12.51463206	12.75445634	9.416522893	9.437785357	9.685138253	9.706825616	9.854550519	9.772192158	9.545736367	9.719420823	9.782805127	9.736106597	b0325	EG13595	342108-343157
b0325071000000318	BLOCK2	12.98319291	12.73017199	9.627389243	9.616191158	12.98618943	12.11837916	12.71399476	12.68050286	13.02582831	13.06656181	12.59634972	12.5967162	12.50884675	12.78859186	9.279160641	9.460983525	9.678340624	9.68969141	9.942367296	9.695294943	9.592915002	9.843305695	9.773897947	9.78763309	b0325	EG13595	342108-343157
b0326071000000319	BLOCK1	5.152714798	5.959589343	5.265894417	6.486505225	7.34377378	6.472440656	6.234244549	6.21726562	6.109168299	6.049397705	6.385914156	5.170774338	6.503114946	5.220233204	5.448861316	5.087619832	6.453061521	5.878845479	5.132399991	6.049367208	6.172937487	5.642467649	6.322950243	6.168443475	b0326	EG13596	343400-344215
b0326071000000319	BLOCK2	5.192032366	6.134508464	5.432324749	5.948797056	6.958868189	6.583818411	6.220413155	5.803976093	5.899204639	6.137612132	6.151536171	5.248394415	6.09124707	5.278750511	5.386272939	5.342732511	5.374886463	5.466702157	5.194445632	5.98037039	6.176787504	5.856970755	5.859288777	5.691439248	b0326	EG13596	343400-344215
b0327071000000320	BLOCK1	5.913624265	6.225193938	7.010229326	6.619960227	7.420660084	7.31402305	6.561274196	6.311475869	6.494550017	6.576470742	6.372203401	6.055291113	6.936946466	5.813837616	6.743123112	6.063196596	6.309871023	6.581878452	6.291200175	6.413590698	6.454623375	5.713764539	6.529435239	6.910092228	b0327	EG13597	344628-344873
b0327071000000320	BLOCK2	6.235589216	5.763655898	6.627128195	6.487729115	6.98458935	7.145027281	6.333366483	6.630826254	6.072991131	6.477981634	6.164617353	5.944991936	6.875783748	5.822370704	6.727197565	6.271935445	5.770971723	6.76297461	6.003683184	6.147890742	6.701575393	5.79229836	6.16317264	6.63320886	b0327	EG13597	344628-344873
b0328071000000321	BLOCK1	7.157045732	6.355576624	7.389961675	6.647255499	9.404685814	9.231266789	6.457136236	6.746643301	6.522813756	7.301262052	7.428208567	7.139235153	7.893945215	7.248359308	7.289863968	6.957105525	6.842903428	7.235257955	7.063191202	6.835797782	7.231434329	7.03021136	7.11614119	7.138135589	b0328	EG13598	344890-345561
b0328071000000321	BLOCK2	7.083605907	6.359152157	7.528657265	6.506186169	9.464899795	8.924131664	6.455486689	6.965422989	6.883070904	7.29626834	7.247952191	7.070127386	8.03996196	7.0824301	7.40408395	7.03261112	6.840882385	7.371438633	6.955272113	6.823819405	7.030658309	6.946609227	6.825791986	7.407143674	b0328	EG13598	344890-345561
b0329071000000322	BLOCK1	10.45493731	9.899833311	7.789856381	7.836806546	12.18781877	10.86663518	10.31212738	11.78117305	10.58507164	11.49464901	11.1955738	11.53123465	12.5977994	11.62877783	7.683170785	6.851484211	6.95307546	7.185232254	6.84860166	7.138505275	6.916114731	7.13934056	6.984921961	7.968837257	b0329	EG13599	345708-345983
b0329071000000322	BLOCK2	10.42840519	9.912408707	7.948229965	7.692973908	12.0435726	10.68808207	10.19029126	11.65453937	10.62201557	11.56185918	11.01005074	11.49033872	12.44987133	11.73007965	7.530502318	6.847287908	6.535494681	7.222904037	6.7593303	7.218179597	6.88314546	7.139138949	6.594514213	7.78187899	b0329	EG13599	345708-345983
b0330071000000323	BLOCK1	8.545036662	9.122689282	6.675255621	7.00614203	8.46789732	8.122584204	7.985025032	7.973874123	8.174369464	8.322521281	7.893695905	8.052394156	8.08285531	9.049951984	7.335204534	7.136363672	6.853728734	6.501184342	7.523695242	6.934495271	6.566387456	7.753153222	6.733415356	6.733522464	b0330	EG13600	346081-347667
b0330071000000323	BLOCK2	8.257456204	8.915098679	6.609437329	6.695647291	8.4492506	8.008096344	7.848217301	7.503666755	8.158595552	7.880383096	7.572284125	7.473543412	7.959902273	8.65968592	7.075489846	7.287778857	7.086188251	6.770501364	7.335486829	6.910219378	6.320661574	7.644019205	6.14928579	6.513647071	b0330	EG13600	346081-347667
b0331071000000324	BLOCK1	7.257138886	6.655431976	6.582628256	6.041801498	7.890309883	7.439968811	6.424288923	6.239615713	6.364216967	6.511271939	6.690289974	6.918803621	6.692724288	7.775902576	6.817336736	6.637263905	5.892837852	5.951387303	6.940756396	6.064738454	5.425006041	7.117611936	6.076341033	6.103646601	b0331	EG13601	347906-348796
b0331071000000324	BLOCK2	6.827995541	6.596984324	6.277837868	6.333137456	7.687067689	7.691363868	6.051493916	6.407510813	6.418007744	6.491304768	6.751301693	6.725153545	6.573230601	7.671248783	6.527786624	6.641485338	6.317313114	6.222476147	6.717938209	6.064393566	6.400090433	7.067653774	6.265740676	6.201690705	b0331	EG13601	347906-348796
b0333071000000325	BLOCK1	7.568969977	6.809627951	7.023920649	6.484665025	7.15556002	7.31319868	6.58894395	6.228932178	6.828971704	7.151800989	6.912082159	7.455197331	6.878597837	7.870325877	7.290903551	6.986216363	6.787394589	6.716003161	7.068946986	6.877282906	6.998591558	7.216986368	6.398700945	6.564803414	b0333	EG11756	349236-350405
b0333071000000325	BLOCK2	7.239663443	6.76817903	6.612112128	6.424045324	7.713578289	7.220783628	6.681291831	6.687768981	6.886781799	6.990946921	6.983506695	7.301594962	6.659423694	7.997164235	7.19763838	6.962116335	6.587409999	6.50438522	6.989924644	6.713783781	6.388666567	7.288892829	6.166811836	6.825397686	b0333	EG11756	349236-350405
b0334071000000326	BLOCK1	8.130916974	7.622884241	7.538543595	7.048612202	9.779464112	10.07561138	7.332897655	7.201661303	7.415805136	7.739805583	8.305776313	7.996059899	7.814930401	8.741183139	7.75557262	7.592723126	7.468318571	7.432576976	7.788113399	7.682261466	6.899533359	7.933598603	7.676252596	7.511864903	b0334	EG13603	350439-351890
b0334071000000326	BLOCK2	8.30458542	7.47076542	7.711554788	6.991730441	9.845148311	10.29811482	7.301733957	7.675074214	7.57669672	7.941120987	8.047547113	8.098410609	7.699766766	8.457220799	7.773576401	7.53355089	7.463000331	7.63649702	7.891387591	7.400581476	7.211249767	7.599526089	7.449378137	7.591196184	b0334	EG13603	350439-351890
b0335071000000327	BLOCK1	7.427235731	6.906992783	6.961800413	6.976231872	8.294117096	8.298617538	7.314473579	6.839770675	6.904640642	6.889906675	7.506925591	7.826464592	6.764768111	8.356380659	7.36495144	7.571808758	7.048126087	6.846800426	7.325966492	6.962547866	6.785404078	7.772705838	6.721040386	7.130394494	b0335	EG13604	351930-353816
b0335071000000327	BLOCK2	7.261851399	6.923802858	7.073183988	6.842322684	8.248993006	8.162589214	7.257582075	6.79154582	7.050295988	6.739637514	7.56721534	7.27075131	6.869862772	7.776965925	7.301898539	7.393745671	7.132729	6.838820699	7.257516077	6.983449691	6.412071856	7.514658041	7.061420879	6.925948401	b0335	EG13604	351930-353816
b0336071000000328	BLOCK1	13.21389487	12.9934692	12.68520574	12.26544179	13.2071141	12.71775594	13.14926939	13.34662345	13.00009129	13.16063544	13.21852699	13.0486892	12.73110552	12.97684628	12.46465323	12.72664541	12.73586467	12.7654821	12.43029714	12.38464436	12.87264049	12.86953751	12.85050381	13.01564174	b0336	EG11327	354146-355405
b0336071000000328	BLOCK2	13.18948412	12.90637745	12.54744159	12.2193889	12.967648	12.56449878	13.1043045	13.22579243	12.8016674	13.15512797	13.04482215	12.97530325	12.60571329	12.82920325	12.47933029	12.66727129	12.77457955	12.72440902	12.4531719	12.46545274	12.63997479	12.7045026	12.78531075	12.82479985	b0336	EG11327	354146-355405
b0337071000000329	BLOCK1	11.14618596	11.08932349	10.23507111	10.36017934	10.22460239	8.219290031	11.09865398	11.06034427	10.88012929	11.27433872	11.14254248	11.13806044	10.24998556	10.42480486	10.92982982	10.7576646	10.88461509	10.98018721	10.92826098	10.74624499	10.70446108	11.0481932	10.89941848	10.86291076	b0337	EG11326	355395-356678
b0337071000000329	BLOCK2	11.05449308	11.00031915	10.32447266	10.17911191	9.957877173	8.261017356	11.16196784	11.04600553	10.80070839	11.29268261	11.05900308	11.01755687	10.19292574	10.34630773	11.00685095	10.5936688	10.82725123	10.70700376	10.91397409	10.85011587	10.6419373	10.90548689	10.77385312	10.92147546	b0337	EG11326	355395-356678
b0338071000000330	BLOCK1	7.873086009	7.983897114	7.508514223	7.76692042	8.065628854	7.719918568	8.137417451	7.634943155	7.775034075	7.458429581	7.58575201	7.442396163	6.522653713	7.084196109	7.282438878	7.517120548	7.703418442	7.653833911	7.764821842	7.797889745	7.664626477	7.812877461	7.645800353	7.544196336	b0338	EG11421	357015-357914
b0338071000000330	BLOCK2	7.864877606	8.318700063	7.692927892	8.023034073	7.932413792	7.898176905	8.212254153	7.890193737	7.639441287	7.58759677	7.814622198	7.642621436	6.733946754	7.387097974	7.426474434	7.774164392	8.072026459	7.770017632	7.923052292	7.899303142	7.696196956	8.068391358	7.960871343	7.609172827	b0338	EG11421	357015-357914
b0339071000000331	BLOCK1	7.434265423	7.731028426	7.636064833	7.676883024	8.203466938	8.112475476	7.158291579	7.472992139	7.51599623	7.193701775	7.674013554	7.624601743	6.845463706	7.4021986	7.820683179	7.766261878	8.017168638	7.716457328	7.585406512	7.718025232	7.609383398	7.739549085	7.898777916	7.575910556	b0339	EG10176	358023-358682
b0339071000000331	BLOCK2	7.406012775	7.609169132	7.284900888	7.405430824	8.031673086	7.965174184	7.551928157	7.383141791	7.484453968	7.03098819	7.486637153	7.556401824	6.669321626	7.083324013	7.474736979	7.803830186	7.574218094	7.67469015	7.46173072	7.524109136	7.663277721	7.651644438	7.647198646	7.290612396	b0339	EG10176	358023-358682
b0340071000000332	BLOCK1	6.841990725	7.375578169	6.72760466	6.921687438	7.198293765	7.341777651	7.111092884	6.928867718	7.0626517	6.714271623	7.119082222	7.321688227	6.334473528	8.243650042	6.694551511	7.380292218	7.037079066	6.644930597	7.229861863	7.090749712	6.86702416	7.743378302	7.265669425	6.861438074	b0340	EG10175	358713-359183
b0340071000000332	BLOCK2	6.833687073	7.274682852	6.578904003	6.805641993	7.31625528	7.632848376	6.979752141	7.061564529	6.880520238	6.81271641	6.889652408	7.295985609	6.252118524	8.410960498	6.596422358	7.301823565	7.081435503	6.930989196	7.200451386	6.879306324	7.110267183	7.827692656	7.142563541	6.89845507	b0340	EG10175	358713-359183
b0341071000000333	BLOCK1	7.080062813	6.925087955	6.734170371	6.935955884	7.728119152	7.682395618	6.806945242	6.816580508	6.957632577	7.249071724	7.291121879	7.784954755	7.48123112	8.681463673	7.002163547	7.515121856	6.988446111	6.861387204	7.460464088	6.785176491	6.71706769	7.426571714	6.958653628	6.909983062	b0341	EG10177	359216-360370
b0341071000000333	BLOCK2	7.678919099	6.620388466	6.834483691	6.869016341	7.796894911	7.65548135	7.109425337	6.943288427	6.806905298	7.146276416	6.989856542	7.691079762	6.809284524	8.153104588	6.95556622	7.561549917	7.122495684	6.910393291	7.546389814	6.675000092	6.646826524	7.367303787	6.696518309	6.893621892	b0341	EG10177	359216-360370
b0342071000000334	BLOCK1	7.898084373	7.86457432	8.087103183	7.814582466	8.037034027	7.49399471	7.835879873	7.75252516	8.164952167	8.251081383	7.613164008	7.314377503	8.323602453	6.61507636	8.347372446	8.011285969	8.233126872	8.571602868	7.651019392	7.919263202	8.339328045	7.300559397	8.365631304	8.397898346	b0342	EG10524	360473-361084
b0342071000000334	BLOCK2	7.862923699	7.904396185	7.784433967	7.943559201	7.998246285	7.502194531	7.800115585	8.104315166	8.099758598	8.374053543	7.671677634	7.401705548	8.13543688	6.579451714	8.568531138	8.030795125	8.257169536	8.523867712	7.695962504	7.946697529	8.573700199	7.406277298	8.42969044	8.619072913	b0342	EG10524	360473-361084
b0343071000000335	BLOCK1	9.72249369	9.476900083	9.802696812	9.5006748	11.05717778	11.33884216	9.387709549	9.651593856	9.567917679	10.05171264	9.825530774	10.08526995	10.18340959	9.754680935	10.1345874	9.59195294	10.04085545	10.27639896	9.777475279	9.748587356	10.12569759	9.643417905	10.3108286	10.40826987	b0343	EG10526	361150-362403
b0343071000000335	BLOCK2	9.889123504	9.660758768	10.04373656	9.493822233	11.34802057	11.25092191	9.383022955	9.772464857	9.596767837	10.18483023	9.929556091	10.20063615	10.31436345	9.937997701	10.14303187	9.784730858	10.10233295	10.12595493	9.888918705	9.706291384	9.993400802	9.719334398	10.22141118	10.25712757	b0343	EG10526	361150-362403
b0344071000000336	BLOCK1	6.866678058	7.000741445	7.435578592	7.210111202	6.307202631	6.207141252	6.860793994	6.692446727	6.926625716	7.203552584	7.212661742	7.473689517	7.94198718	8.680777941	7.795214976	7.60560767	7.328298835	7.42782236	7.795115599	7.408070691	7.450831015	7.85427498	6.727574711	7.392144804	b0344	EG10527	362455-365529
b0344071000000336	BLOCK2	6.94673086	6.886059899	7.22378839	6.893624319	6.17926421	6.042410143	6.948740999	6.809364278	7.100058856	6.914444932	7.124924654	7.158271379	7.150101654	7.804216225	7.186716454	7.271678716	7.363787841	7.363192108	7.61814026	7.263610054	7.232598405	7.642407718	6.662517423	7.171699226	b0344	EG10527	362455-365529
b0345071000000337	BLOCK1	6.134068939	5.548393467	5.909545115	5.836323084	5.143695445	4.970674226	5.866022709	5.559779345	5.778768406	5.770485506	5.718695887	5.89284028	7.077361581	6.855461542	5.898742854	6.193282879	5.610124216	5.743407252	6.139717099	5.800348595	5.747476021	6.601706915	5.950300432	5.735053659	b0345	EG10525	365652-366734
b0345071000000337	BLOCK2	5.527220504	5.466215981	6.071526719	5.965412599	5.147086858	5.094388102	5.855354393	5.246062194	5.702873599	5.595303736	5.689335507	6.575698067	6.925881958	6.857061606	6.403335901	6.348459062	5.63457294	6.004218219	5.801407018	5.783000829	6.207449748	6.325055351	5.867876701	5.844546345	b0345	EG10525	365652-366734
b0346071000000338	BLOCK1	9.702899046	10.19720244	9.833807068	10.23641847	9.036740412	8.391261636	9.66314	9.393694625	9.798215317	9.560131225	9.396110242	9.29128238	9.098307959	9.214531381	9.872591933	10.03988193	10.2895605	10.10711374	10.15662705	10.3313859	10.39156969	10.16656432	10.15488151	10.08606323	b0346	EG20276	366811-367644
b0346071000000338	BLOCK2	9.770634824	10.14206684	9.983459524	10.38302285	9.231362563	8.652930994	9.908079578	9.354682456	9.879692596	9.753268906	9.458459316	9.353635803	9.050318574	9.258962397	9.934000993	10.11149173	10.28794688	10.1119537	10.3414441	10.27327973	10.4336208	10.29258898	10.22948278	10.08526344	b0346	EG20276	366811-367644
b0347071000000339	BLOCK1	7.347839251	7.285526137	7.560504801	7.833213319	8.005965254	8.267347584	6.659433685	6.916742945	6.944585573	6.94148079	7.360517915	6.997107203	6.803185698	7.549624509	7.526967086	7.577580643	7.703682136	7.47969863	7.549020675	8.023867991	7.584552176	7.36869939	7.874975817	7.44927	b0347	EG20273	367835-369499
b0347071000000339	BLOCK2	7.269474568	7.587349988	7.465925503	7.512917407	7.780371785	7.79246496	6.766886639	6.577415232	6.769078783	6.900058914	7.237920256	7.096324059	6.704696319	7.048957614	7.38809394	7.658961917	7.458984806	7.434239565	7.467216704	7.858993635	7.394323778	7.461726628	7.771116367	7.4209152	b0347	EG20273	367835-369499
b0348071000000340	BLOCK1	7.515220437	7.524682746	7.414349519	7.826033601	7.889970539	8.020953834	6.961692776	6.852001335	6.616829637	7.050251359	7.244404749	7.498032212	6.643242914	7.863572404	7.811718266	7.546376694	7.945103753	7.866038168	8.200709829	8.47498271	7.709706261	7.802274657	7.993148991	7.359343704	b0348	EG20274	369501-370445
b0348071000000340	BLOCK2	7.792242389	7.561510968	7.552619918	7.866046207	7.81440366	7.906595414	6.774563062	7.040495766	7.409340865	6.942941386	7.481264224	7.501431183	6.712945132	7.838473436	7.931071366	7.578236813	7.768906153	7.72065674	8.313479418	8.458356574	7.455734899	8.089868862	7.974426062	7.614943159	b0348	EG20274	369501-370445
b0349071000000341	BLOCK1	8.333975999	8.279720143	7.917747997	8.048333196	8.591948267	8.829938331	7.856559365	7.720791472	7.584731801	7.990971306	7.527891379	7.634750801	7.142041688	8.089388508	8.360000747	8.430201626	8.628866166	8.129108337	8.385766649	8.790081928	8.039000721	8.327493812	8.519536794	8.09130526	b0349	EG20275	370448-371329
b0349071000000341	BLOCK2	8.313414114	8.27918479	7.969110188	8.247379755	8.694944249	9.05721224	7.82389645	7.794044747	7.542747121	7.646025814	7.893840886	7.81224984	7.03413096	8.093407	8.073394494	8.450816584	8.367567204	8.103292005	8.621790719	8.72898405	8.058886295	8.354454805	8.673493884	8.107252129	b0349	EG20275	370448-371329
b0350071000000342	BLOCK1	7.588923718	7.55313084	7.511142245	7.640869607	7.683238171	7.402247214	7.316758504	7.238877598	7.405920904	7.233296592	7.415249943	7.110853887	7.103114675	7.49239	7.722123754	7.768654778	7.945942987	7.476801278	7.741557321	8.155690549	7.741113011	7.850887539	8.071156093	7.64743684	b0350	EG14274	371339-372148
b0350071000000342	BLOCK2	7.780447248	7.583195621	7.46669971	7.599413762	7.788382943	7.533302475	7.131570965	7.20715785	7.184777177	7.321863172	7.261274109	7.141550299	6.642899366	7.558903572	7.483986634	7.723558561	7.696916075	7.448769656	7.593900505	8.077917502	7.603668624	7.854792975	7.996242413	7.778036379	b0350	EG14274	371339-372148
b0351071000000343	BLOCK1	6.88884673	7.46234276	6.625029338	7.013474543	6.970852504	6.831817719	6.946140142	6.810746418	7.102397785	6.775364022	6.691266147	6.849736609	6.758336493	7.289437965	6.702078465	7.353158296	7.064250198	7.019589616	7.452936368	7.673947148	7.36122093	7.391593317	7.374621337	7.118422024	b0351	EG13625	372145-373095
b0351071000000343	BLOCK2	6.54793406	7.349334313	6.814159448	7.258565092	7.024258723	6.886191624	6.804780249	6.698315729	6.957104364	6.767072094	6.829756979	6.630318096	5.856253702	6.90357701	6.754566868	7.188283214	7.371970007	6.795459168	7.13414186	7.819736511	7.10568541	7.404138463	7.539469035	6.856983201	b0351	EG13625	372145-373095
b0352071000000344	BLOCK1	7.349021089	7.562325625	7.07209079	7.699563431	8.300570836	8.253022514	7.455168556	6.943713907	7.164069217	7.2801054	7.290218874	6.604370865	6.866434501	7.062584787	7.464282713	7.632571411	7.784032125	7.274250478	7.563222971	7.751989184	7.32395726	7.63404867	7.65920246	7.327417013	b0352	EG13292	373092-374105
b0352071000000344	BLOCK2	7.536393324	7.810385904	7.537990997	7.751339189	8.568304257	8.314578713	7.782664107	7.390366749	7.623470382	7.130219434	7.574532223	6.930978555	7.185405721	7.182878978	7.324812403	7.624658032	7.871106838	7.356532961	7.851860206	7.834967138	7.706022122	7.959131417	7.788086638	7.424787753	b0352	EG13292	373092-374105
b0353071000000345	BLOCK1	7.702674164	7.588974672	7.465613746	7.518293568	7.940769901	8.038092631	7.208310455	7.254984179	7.032919622	7.221273899	6.99990532	7.341991972	7.246704501	7.261145268	7.318650358	7.351907429	7.320614645	7.240843793	7.531223145	7.812545074	7.352647311	7.449702501	7.513874424	7.537269661	b0353	EG13293	374683-375894
b0353071000000345	BLOCK2	7.492056662	7.247357916	7.201370192	7.396351324	7.639224203	7.918174514	6.821382409	7.076705521	6.909321891	7.152697561	6.929232366	7.063975279	6.954408045	7.284351258	7.209513802	7.289642683	7.303098503	7.237018704	7.53065057	7.678102196	7.224073083	7.58827539	7.178453722	7.210811589	b0353	EG13293	374683-375894
b0354071000000346	BLOCK1	7.849388211	8.337794926	8.921650846	9.115850501	7.576755665	7.183449792	8.5081097	8.455953485	8.448375286	8.001499398	8.137179701	8.151974972	8.968194168	8.641328539	8.539721818	8.751635103	8.654688652	8.391829142	8.851123113	8.641293853	8.520013584	8.282801175	8.272099261	8.627817653	b0354	EG13294	375996-376535
b0354071000000346	BLOCK2	7.722015112	8.157917837	8.755570951	9.043910954	7.180008583	6.943667028	8.368942042	8.200324845	8.066711891	7.830013147	7.961129574	7.79764337	8.383095986	8.516582529	8.491714831	8.479897857	8.560990782	8.233139817	8.302902994	8.485747212	8.422499612	8.101494605	8.327046433	8.592083234	b0354	EG13294	375996-376535
b0355071000000347	BLOCK1	8.649278096	8.971240901	8.441202506	8.457754331	7.130692048	6.493226209	8.480015036	8.457847063	8.356098461	8.465236608	8.301120268	8.484803162	7.247682614	7.384958978	8.785052545	8.78729859	8.943049259	8.849532397	9.550508817	9.254916881	8.675046684	8.899919993	8.77734245	8.889523737	b0355	EG13295	376759-377592
b0355071000000347	BLOCK2	8.684734947	8.80348699	8.521232947	8.494968756	7.419106524	6.464736872	8.517818964	8.387411657	8.40948683	8.488986902	8.370828183	8.611015942	7.101636421	7.474360597	8.833463814	8.73187767	8.78255305	8.863338854	9.485319949	9.493309683	8.862068845	8.923349475	8.982054947	9.005602656	b0355	EG13295	376759-377592
b0356071000000348	BLOCK1	11.97195561	12.18922966	12.07813286	12.04099384	10.54897667	10.21864993	11.61953805	11.36252759	11.52427	11.3654945	11.60612178	11.68218675	10.50982359	10.89820094	11.50522612	11.68487807	12.15447913	11.64909923	12.74549143	12.33068194	11.71273578	12.46790267	12.16917321	12.01429074	b0356	EG50010	377686-378795
b0356071000000348	BLOCK2	12.01227384	12.39332358	12.14771951	12.03225347	10.5781215	10.1229099	11.66511825	11.24002495	11.4532782	11.35259247	11.51102173	11.77907065	10.33618072	11.00289657	11.53690997	11.74030942	12.29943706	11.63539853	12.71136647	12.14930354	11.66568349	12.31555375	12.22849257	12.00284468	b0356	EG50010	377686-378795
b0357071000000349	BLOCK1	12.16919386	12.04124849	12.35125994	12.03624729	11.81636747	11.95887957	11.8149248	11.78095086	12.04520862	11.80213472	12.01808502	12.25923602	11.0424085	11.36970072	12.18979337	12.44124004	12.45530397	12.28762977	12.53942822	12.43941713	12.31772026	12.43302693	12.29981843	12.40355506	b0357	EG13296	378830-379105
b0357071000000349	BLOCK2	12.03262324	12.18019375	12.35926888	12.03217752	11.81810827	11.83580607	11.76713915	11.89717662	11.94383135	11.84398706	12.08922486	12.35611943	11.03819616	11.33840196	12.31569438	12.30974398	12.47003042	12.33671896	12.53447117	12.45212789	12.29702764	12.53964595	12.44730723	12.49300376	b0357	EG13296	378830-379105
b0358071000000350	BLOCK1	6.372724048	6.106467674	6.81139653	6.371936911	7.118518581	7.337314154	6.110951995	6.390803516	6.54259237	6.111129409	6.705069713	6.237515918	6.318047441	6.708087889	6.352580225	6.101105854	6.30313413	6.199218855	6.302205708	6.095683951	6.632601219	6.392923571	6.180289115	6.256548384	b0358	EG13297	379293-380066
b0358071000000350	BLOCK2	6.850104306	5.998881478	6.455047697	6.307331978	7.50099321	7.546191457	6.652485061	6.581333168	6.575330485	6.250827072	7.000128484	6.7791507	7.082512065	6.980241277	6.792980256	6.494506816	6.129204697	6.050149034	6.228295378	5.887773822	6.002466252	6.561718684	6.073929459	6.506303614	b0358	EG13297	379293-380066
b0360071000000352	BLOCK1	9.656281838	9.810515886	9.874428285	9.765605852	11.04519885	11.08549623	9.590533345	9.845561557	9.823830548	9.500083593	10.25824684	9.846264194	10.0243043	9.617522564	10.09279928	9.775338011	9.674637192	10.04600873	9.780663281	9.757452683	10.00397798	9.663673017	9.78599397	9.94956032	b0360	EG40003	380575-380940
b0360071000000352	BLOCK2	9.327477644	9.705549624	9.661814432	9.89140187	11.03279396	10.99410759	9.406821926	9.658190592	9.687148544	9.683549441	10.03505502	9.541745972	10.07322564	9.780244145	9.994955424	9.760170871	9.561096401	9.937029327	9.69079333	9.738954578	9.944054024	9.614966525	9.614928992	9.732249693	b0360	EG40003	380575-380940
b0361071000000353	BLOCK1	10.50247332	10.527805	10.84314958	10.78578797	12.08804819	12.52921489	10.21115642	10.46668432	10.37584388	10.44359909	10.81133423	10.5848837	10.61011535	10.37541364	10.82889112	10.56349603	10.62155787	10.84888485	10.69313286	10.82625062	10.70683572	10.7530081	10.77143384	10.60560758	b0361	EG40004	380898-381803
b0361071000000353	BLOCK2	10.6607667	10.59436921	10.93494288	10.88072845	12.00346816	12.44343677	10.3438687	10.45782675	10.37648292	10.62645301	10.86306631	10.48260903	10.6399976	9.943700136	10.8440019	10.59920043	10.51889201	10.84152095	10.7350821	10.84873787	10.66686841	10.64203996	10.80299756	10.74327015	b0361	EG40004	380898-381803
b0363071000000354	BLOCK1	6.269680269	6.143779104	6.716097848	6.181724748	7.151095714	7.035953757	6.425444198	6.738948838	6.60876194	7.141068965	6.829758247	6.598235664	7.038863036	6.551396044	7.121102458	6.676917569	6.53465928	6.388721665	6.360299305	6.22600558	6.39525478	6.65902402	6.504863469	6.543899497	b0363	EG13298	381963-383159
b0363071000000354	BLOCK2	6.201069218	5.978776802	6.797400845	6.561533879	7.601141584	7.697502093	6.420039366	6.838250917	6.771404952	7.166114866	7.002901631	6.830378299	7.653581724	7.11614535	7.044014816	6.794224794	6.343933635	6.809802849	6.748003609	6.380149331	7.085592491	6.264228643	6.715959246	7.28469457	b0363	EG13298	381963-383159
b0364071000000355	BLOCK1	6.056457807	5.927474579	5.860977691	5.745487442	6.415946224	6.885807393	5.750311719	5.427438564	5.852236103	5.736943052	5.731794193	6.47367166	6.134064831	6.410354674	6.211442523	6.027651706	5.954349879	5.60978746	5.9186653	5.517914999	5.911562165	6.269581162	5.826004355	5.827948557	b0364	EG13302	383283-383840
b0364071000000355	BLOCK2	6.085169681	5.311721073	5.781372829	6.144503259	6.647894407	7.054133246	6.005312399	6.245425306	5.502235115	6.210004994	6.128730565	6.081765691	6.094711118	6.779850652	6.134761028	6.171779275	6.418849402	5.834615154	5.758201891	5.80153377	6.319056078	6.341243934	6.124053054	6.04075876	b0364	EG13302	383283-383840
b0365071000000356	BLOCK1	10.01277969	9.795510632	10.69009988	11.31132316	9.196519017	9.151278916	8.976504839	9.28138251	8.349110462	8.875982744	9.307868143	9.557928889	8.006063466	9.377148265	11.82527297	10.77255294	10.17709895	10.39645408	12.13002707	11.76948783	10.01883124	10.85905376	10.29224996	10.42114176	b0365	EG13300	384456-385418
b0365071000000356	BLOCK2	10.11683504	9.797468289	10.8832857	11.32405968	9.424545708	9.084131517	8.986815072	9.264159664	8.461985632	8.819478191	9.348259645	9.482002	8.142776925	9.364760855	11.65761826	10.79885093	10.25604058	10.47432145	12.08747985	11.89910398	9.954057415	10.87139743	10.37917657	10.46071124	b0365	EG13300	384456-385418
b0366071000000357	BLOCK1	9.688097987	9.744162946	10.39118053	10.81130846	8.477665591	8.610040773	8.876645556	8.884532903	8.378440094	8.176697761	8.862623101	9.120462884	7.966560246	8.634453871	10.91530659	10.4645043	10.32474255	9.94651127	11.55275727	11.58108988	9.960110275	10.36080364	10.2943848	9.97825985	b0366	EG13299	385431-386198
b0366071000000357	BLOCK2	9.685846964	9.583901692	10.37423236	10.85861538	8.564397986	8.622471385	9.063779299	8.883015901	8.26268637	8.364131152	8.906960024	9.03809812	8.308734921	9.103398498	10.78610386	10.55769296	10.17944412	9.690055434	11.44799971	11.43953665	9.819731562	10.35645527	10.13596818	9.829686271	b0366	EG13299	385431-386198
b0367071000000358	BLOCK1	9.226106521	8.799545525	9.52341023	9.875340671	8.027797652	8.478750208	7.914982419	8.102875401	7.705084923	7.913859985	8.337015263	8.251498033	7.225812832	7.708745938	10.26190533	9.524218468	9.283130962	9.050097053	10.92676439	10.84097748	8.84485136	9.785649936	9.578596674	9.26103993	b0367	EG13301	386195-387022
b0367071000000358	BLOCK2	9.279916962	8.841286632	9.551758818	9.919450628	8.160786099	8.272498689	8.07587059	8.295614671	7.538259561	8.134598304	8.245085835	8.374282252	7.272654044	7.78322221	10.35800366	9.545123758	9.342426963	9.155533205	10.85095378	10.80069602	8.92484011	9.759736251	9.507971399	9.157024756	b0367	EG13301	386195-387022
b0368071000000359	BLOCK1	9.391016694	8.957536526	9.938398572	9.949265424	8.792469515	8.732970904	8.434021	8.633476621	7.857423709	8.361172669	8.59477358	9.13175512	8.157207965	9.203398417	10.92976289	9.803451633	9.276454791	9.510917823	11.21385612	11.0772034	9.092464609	9.981815416	9.517159533	9.649707062	b0368	EG12423	387019-387870
b0368071000000359	BLOCK2	9.384731739	8.952214152	9.922035613	10.16624181	8.8616434	8.589174351	8.389586601	8.47678508	8.038862487	8.334969098	8.59319763	8.999452405	8.080164104	8.578571202	11.09675211	9.752437182	9.241207865	9.604139542	11.38939854	11.04579692	9.038787056	10.10342525	9.530781448	9.599741977	b0368	EG12423	387019-387870
b0369071000000360	BLOCK1	9.668413993	9.723296599	9.46936078	9.915574678	8.386342788	7.13247094	9.640812863	9.707264387	9.773666724	9.702586037	9.480276837	9.643165154	8.916993677	9.142513763	9.892440208	9.67001176	9.997570593	10.11307587	10.33881648	9.965712437	9.949912482	10.16260155	9.676982781	10.02496842	b0369	EG10428	387977-388951
b0369071000000360	BLOCK2	9.708961428	9.781762628	9.637170059	9.841782269	8.710503401	7.1490693	9.871492232	9.738025022	9.7590621	9.727044364	9.59384655	9.661962074	8.852306339	8.86096528	9.892212955	9.793465779	9.793222875	10.01675634	10.32801861	9.860072785	10.05568482	10.17417094	9.688204492	9.938257706	b0369	EG10428	387977-388951
b0375071000000364	BLOCK1	5.149698352	5.351077037	4.745979468	5.615127871	5.760220946	6.099593981	5.326997465	5.353718496	5.350903832	5.489716326	5.368768349	5.427267582	5.53874611	5.204011563	5.13052732	5.428373574	5.581321115	5.010283044	4.91238161	5.106164034	5.034356597	5.013556054	5.212374788	5.617416038	b0375	EG13607	393685-394353
b0375071000000364	BLOCK2	5.727479412	5.083447415	5.152264558	5.682095691	5.815736801	6.177074645	5.090103949	4.961188047	5.152702631	5.476193723	5.533052459	4.88869942	5.822225371	5.510097942	5.071578203	5.074471184	5.619248658	5.175432783	5.306856434	5.508286024	5.028025387	5.619178216	5.060246303	5.634416115	b0375	EG13607	393685-394353
b0376071000000365	BLOCK1	10.31491015	10.37635062	10.0806109	10.04746191	10.05779087	9.36631981	10.21509794	10.35425765	10.307578	10.54408474	10.19657852	10.35723583	10.23446336	10.08942069	10.68612124	10.35477534	10.27453587	10.14983106	10.47103785	10.57256883	10.25547713	10.41045421	10.49258298	10.3149678	b0376	EG12867	394354-395511
b0376071000000365	BLOCK2	10.28763597	10.37474923	10.1659638	10.23211761	10.19140485	9.598668911	10.32581835	10.29060537	10.43941588	10.35601007	10.2862194	10.3662891	10.35825713	10.15307925	10.62855189	10.52178857	10.50673224	10.4171312	10.55175094	10.49075413	10.46510822	10.55262991	10.45678562	10.41077431	b0376	EG12867	394354-395511
b0377071000000366	BLOCK1	8.566042618	8.465123529	8.749677726	8.957607042	7.9839598	7.756167993	8.460196618	8.624693851	8.566941841	8.707546877	8.682475682	8.464598025	7.781903245	8.050417893	8.754822045	8.541045491	8.572677113	8.700490697	8.120866149	8.500996794	8.676867865	8.270957763	8.784236005	8.63643684	b0377	EG10928	395863-397083
b0377071000000366	BLOCK2	8.596980598	8.440472216	8.767800437	8.852917713	7.987924516	7.959616583	8.537561655	8.573464662	8.518978438	8.797136873	8.512631837	8.777678772	8.510885986	7.593079579	8.809977083	8.528674845	8.658498922	8.744485396	8.464186308	8.448357526	8.647758447	8.050160465	8.677272495	8.674250893	b0377	EG10928	395863-397083
b0378071000000367	BLOCK1	10.85279087	10.72855192	11.6037148	11.63949876	10.24984493	10.22735734	10.39076634	10.2406213	9.994692996	10.52632699	10.418957	10.66366003	9.729197049	9.658048456	11.29456119	10.75144255	10.70571091	10.65754908	11.03247021	11.15774425	10.57862205	10.81380027	10.90170698	10.72361044	b0378	EG13608	397096-398190
b0378071000000367	BLOCK2	10.87519305	10.73665273	11.45508608	11.61703785	10.1562482	9.950588848	10.32661217	10.32157166	9.931524988	10.57689914	10.26036504	10.59948629	9.740527412	9.555273394	11.29377338	10.78805531	10.73264231	10.89377029	10.95900713	11.21974476	10.57052109	10.84723215	10.76745096	10.71555897	b0378	EG13608	397096-398190
b0379071000000368	BLOCK1	7.01974861	7.220027104	9.013188099	9.042716011	6.688496508	6.926377839	6.448836544	6.571811791	6.660972814	6.518255007	7.153710099	6.966681939	6.641015614	6.442207036	8.818834587	8.31069775	8.137213521	8.357307869	7.888122818	8.028829357	8.596641134	7.741095478	7.839726592	8.074168764	b0379	EG14279	398249-398557
b0379071000000368	BLOCK2	7.107279857	7.161115755	8.938604846	9.016503563	6.60716014	6.757516688	6.504893652	6.635351007	6.61622682	6.397724255	7.299442495	6.658401449	6.408363711	6.347670971	8.76227838	8.199607079	8.030885593	8.236970408	7.701307848	7.835905131	8.415714308	7.671362023	7.889906675	8.061473265	b0379	EG14279	398249-398557
b0380071000000369	BLOCK1	7.943596707	8.129477252	8.942096591	8.929331207	9.691400162	10.76003935	8.129574618	7.787414833	8.716857521	8.127359344	8.392923571	8.001082742	9.688488815	9.710403869	8.532889653	8.875866973	8.912652859	8.699100095	8.763901176	8.451916623	8.773443542	8.908591072	8.43472496	8.869184495	b0380	EG14280	398817-399029
b0380071000000369	BLOCK2	7.871556608	8.055242842	8.884701699	8.972744055	9.919204347	10.74539567	7.933955567	7.979805862	8.636653982	8.191289731	8.500356718	8.053082547	9.821239049	9.743150384	8.215422822	8.757752346	8.888615105	8.811733998	8.843716328	8.539103739	8.868194421	9.03676431	8.526165082	8.858689732	b0380	EG14280	398817-399029
b0381071000000370	BLOCK1	10.05814965	10.29153104	10.71318354	10.95110145	8.909550215	8.968332717	10.1812088	9.925445696	10.03808948	10.07195288	9.698460204	9.777955366	9.696767795	10.13593061	9.880341767	9.870587734	10.24577824	9.843080935	10.55061963	10.07690269	9.931490565	10.57262255	9.968579682	9.967800484	b0381	EG10213	399053-400147
b0381071000000370	BLOCK2	10.07142053	10.25237615	10.70834926	10.86495319	9.036198619	9.192860163	10.14177699	9.889154541	10.03437723	9.983661593	9.679931839	9.959715682	9.607838312	9.908293535	9.835930546	9.910454906	10.12479506	9.901444374	10.24471703	9.989122115	9.81899815	10.45900162	9.983055444	9.90945811	b0381	EG10213	399053-400147
b0382071000000371	BLOCK1	9.501542845	9.828869866	10.83198053	11.22778758	10.34125761	9.72259444	10.08855744	11.20041945	10.8417285	10.66585116	10.8250397	10.37053953	11.84492356	10.44655607	10.51308811	10.32174132	10.42554491	10.52221527	10.22303356	10.07216946	10.8484692	10.08909185	10.31392955	11.17571558	b0382	EG11256	400610-400870
b0382071000000371	BLOCK2	9.634156699	9.638119464	10.93528021	11.13202302	10.34961098	9.890295897	10.17779586	11.06390998	10.77435608	10.47341749	10.82111218	10.23141093	11.76865548	10.60504868	10.35095774	10.26772914	10.17298698	10.36479237	10.14793525	9.944636081	10.86977195	9.901653436	10.21740207	11.14391829	b0382	EG11256	400610-400870
b0383071000000372	BLOCK1	10.78106385	10.79226997	12.84937155	12.84372331	10.04894032	10.04857106	10.29779566	10.36638309	10.10580233	10.4321179	10.52683879	10.68536037	9.942325213	10.12869255	11.41682064	11.10657112	11.2288476	11.30241525	11.55184954	11.67040862	10.88928545	11.19593558	11.31468163	11.18554045	b0383	EG10727	400971-402386
b0383071000000372	BLOCK2	11.01686831	10.76912268	12.80426159	12.8468184	10.14968781	10.58036938	10.3972056	10.38226671	10.33029049	10.46175957	10.55118789	10.74102788	9.922215097	10.14849171	11.51476637	11.09884508	11.06691944	11.29639007	11.70704558	11.62493099	10.91095986	11.20432849	11.34845447	11.1487128	b0383	EG10727	400971-402386
b0384071000000373	BLOCK1	10.37742258	9.739279038	10.57382941	10.16742116	11.74895032	10.57293901	9.98141116	11.1283623	10.87104768	11.10010867	11.028266	11.11407136	12.27987046	11.670615	9.63472739	9.159397843	8.87569284	9.571746577	9.148053499	9.002440372	9.492983966	8.840749604	9.10648678	9.416716473	b0384	EG11401	402505-402825
b0384071000000373	BLOCK2	10.42692807	9.794989906	10.60394656	10.16976607	11.66912056	10.64296171	10.20694914	11.17678246	10.87691663	11.40339406	11.05290885	11.1568136	12.21498375	11.6445217	9.662136946	9.256483046	8.967863152	9.460045043	9.081414464	9.147307462	9.409139503	8.71100819	9.104457753	9.627382676	b0384	EG11401	402505-402825
b0385071000000374	BLOCK1	7.302741268	7.195649769	7.312081538	7.173707114	8.175089412	8.376547823	7.285265341	7.55090605	7.142881053	7.3430862	7.354131228	7.380800432	7.321322036	7.709680761	7.023237607	7.105589038	6.828146642	6.581974834	6.900330678	6.87100331	6.645792429	7.016704677	6.607166059	6.691122346	b0385	EG11257	402927-404042
b0385071000000374	BLOCK2	7.118099082	7.042828164	6.808462281	6.626069654	7.670729887	8.237211395	6.701686278	7.090356995	7.017660284	6.979509797	7.223989129	7.035549134	6.877652238	7.302350127	6.710296752	6.946360081	6.808807191	6.265969407	6.764327576	6.631571423	6.34707386	6.853531635	6.456037295	6.572260625	b0385	EG11257	402927-404042
b0386071000000375	BLOCK1	10.84044372	11.19804392	10.49436781	10.63756152	10.43371708	10.11066039	11.0185131	10.64329668	10.9112382	10.82940626	10.71301449	10.85960552	10.45525118	10.20934553	10.60168797	10.52506542	10.58566423	10.68465632	10.52487037	10.52872211	10.65954108	10.71172883	10.57316176	10.63435467	b0386	EG10769	404059-404868
b0386071000000375	BLOCK2	10.86391995	11.08589492	10.69479429	10.48493927	10.52850764	10.01729198	10.99393733	10.78002756	10.82231613	10.95294694	10.83888852	10.75615865	10.46099499	10.50433854	10.74690937	10.65159816	10.64094731	10.71331588	10.7252847	10.51406356	10.73483678	10.63722722	10.55287905	10.64023933	b0386	EG10769	404059-404868
b0387071000000376	BLOCK1	7.674969031	7.824279066	8.51839508	8.685202218	7.378534165	7.420231421	7.905119803	8.289892087	8.2606185	7.813798503	7.893472642	8.251962361	8.131716542	8.220923377	8.741583611	8.668774385	8.485947617	8.640112593	8.200296396	8.392868633	8.639639166	8.218292471	8.511424156	8.577897817	b0387	EG13176	404988-405446
b0387071000000376	BLOCK2	7.534761203	7.960999885	8.659920992	8.435528589	7.498101643	7.468247692	7.687135593	8.189200409	7.939794868	7.97093991	7.889915799	8.353486944	8.156425439	8.329063931	8.76326516	8.841567493	8.350711602	8.774010826	8.388384588	8.684780174	8.694645527	8.281856789	8.5293837	8.619613289	b0387	EG13176	404988-405446
b0388071000000377	BLOCK1	9.192323394	9.634801795	10.12978478	10.32457808	8.066119336	8.438973945	9.660053135	9.69672103	9.634772941	9.282760873	9.705670225	9.547061865	9.818129966	9.117558953	9.82646348	10.13161855	10.1195144	9.986948717	9.668185267	10.00191171	10.20102534	9.566501813	9.945643985	9.920462728	b0388	EG10082	405629-406153
b0388071000000377	BLOCK2	9.0841161	9.717572758	10.31565917	10.43063716	8.401642838	8.576055726	9.743130351	9.529442072	9.684022006	9.247026734	9.818666692	9.834125742	10.09257349	9.171860821	9.82009342	10.24344631	10.19088359	10.164782	9.848147023	10.11141388	10.32538653	9.73564656	10.03455139	10.06369047	b0388	EG10082	405629-406153
b0389071000000378	BLOCK1	11.20470465	11.21758092	11.87825964	11.54653929	12.48488881	12.38935581	12.0913367	12.97132518	12.352178	11.67762016	12.36833375	12.33538533	12.9419123	12.44472519	11.61287075	11.78134106	11.0208474	11.49979298	10.99855503	10.9447349	11.48535905	10.95579417	11.00750311	11.61392977	b0389	EG11093	406203-406394
b0389071000000378	BLOCK2	11.24554023	11.11863797	11.8142032	11.42473249	12.57904673	12.52755515	12.09880167	12.99110561	12.31142594	11.811933	12.49904516	12.38052029	12.80534226	12.33943236	11.36246951	11.70455653	11.07586257	11.46940342	11.16460082	11.12200258	11.48268032	10.99775609	11.14784331	11.46382698	b0389	EG11093	406203-406394
b0390071000000379	BLOCK1	10.59217464	10.6337091	10.33707326	9.976723634	10.9071879	10.04931248	10.64431408	10.93556067	11.3683456	11.22652557	10.86894992	10.7838724	11.93701284	11.12958408	9.711759881	9.750084559	9.803399483	9.670681916	9.569437546	9.498343028	9.681074276	9.504077492	9.585996813	9.861675654	b0390	EG10083	406652-407329
b0390071000000379	BLOCK2	10.50257814	10.39349772	10.17566282	9.692427896	10.57469248	9.934529033	10.54936739	10.75660069	11.35101236	10.9268173	10.67369218	10.60615182	11.84795456	11.28852779	9.392786437	9.576692564	9.541074926	9.608967583	9.730966461	9.560813525	9.555843757	9.228836965	9.525365373	9.64879419	b0390	EG10083	406652-407329
b0391071000000380	BLOCK1	9.416610926	9.666396938	10.5226088	10.82341613	10.97959797	11.54065687	10.24863979	10.34951202	10.45890137	9.567369945	10.46349331	9.841549567	11.46325047	10.57598428	9.311528773	9.927956585	10.08947498	9.349937122	9.692240788	9.456650317	10.06747322	9.435580676	9.685365534	10.40992347	b0391	EG12159	407401-407685
b0391071000000380	BLOCK2	9.404896737	9.618817695	10.48562265	10.87448769	10.62209631	11.49800423	10.19849624	10.48548459	10.42628614	9.531310689	10.43650605	9.825439347	11.39620675	10.48393717	9.075015648	9.853797026	9.997464322	9.256633295	9.655991275	9.389231437	10.19074361	9.410945027	9.576635127	10.42081154	b0391	EG12159	407401-407685
b0392071000000381	BLOCK1	6.527939845	6.704824943	7.013275769	7.337183898	6.862140154	7.096511714	6.923790975	7.031147035	7.132225174	6.274010006	6.710832602	6.733414	6.879936069	6.371788839	6.721628308	6.841127778	7.007740447	7.167008613	6.862310041	7.32601055	7.189046677	6.656799522	7.37884018	7.083215496	b0392	EG14282	407893-408174
b0392071000000381	BLOCK2	6.101761417	6.628868353	6.972879871	7.278287756	6.551888179	7.035657997	6.838235787	6.754296945	6.961976319	6.375037693	6.383256728	6.787790273	7.19117275	6.607703147	6.871474058	6.891998725	7.154028207	6.839492298	6.870899774	7.252257636	7.285737884	6.557158856	6.939962315	7.323731238	b0392	EG14282	407893-408174
b0393071000000382	BLOCK1	9.493224407	9.899548313	9.653225579	9.668078161	8.795616962	8.14916027	10.23612652	10.12027663	10.46555661	9.882537594	10.00986444	9.859513821	10.00472595	9.368947933	9.973692918	10.33311252	10.16478766	10.05010808	9.84478986	9.81499591	10.39730231	10.04997934	9.962679729	10.04432458	b0393	EG12158	408332-409243
b0393071000000382	BLOCK2	9.775581311	9.975330539	9.604781892	9.675633184	9.075311739	8.441622079	10.33285023	10.12249051	10.53542985	9.869402911	10.09717306	9.885834994	10.06302142	9.45618046	9.987338632	10.33503634	10.28001745	10.35817085	9.967254363	10.09852023	10.49187333	9.899680322	10.03324389	10.06385586	b0393	EG12158	408332-409243
b0394071000000383	BLOCK1	11.33388663	11.42767662	10.08759822	10.38607254	11.37060666	10.93597996	11.14450154	10.98477574	10.97961547	11.36229772	10.91064041	11.2919719	10.39978451	10.60709919	10.46551916	10.00028752	10.20000231	10.14891568	10.39240619	10.40284803	9.977427907	10.27850614	10.12418944	10.10037798	b0394	EG11288	409368-410276
b0394071000000383	BLOCK2	11.28399074	11.34806778	10.14205114	10.27992276	11.40401171	10.90248516	11.06026617	11.18264165	10.87057587	11.44682102	10.94971767	11.28747836	10.4598279	10.56453336	10.42206529	10.0252895	10.07024441	10.4055891	10.53719228	10.43599366	9.936667381	10.37391765	10.21681593	10.08457669	b0394	EG11288	409368-410276
b0396071000000384	BLOCK1	8.429695461	8.066152172	8.170090802	8.054730743	8.762492666	9.226091103	8.398315308	8.619299287	8.354359591	8.33748543	8.62719971	8.549528252	8.896096527	8.736592361	8.590238965	8.36960607	8.002953935	8.323822192	8.068406407	8.06063163	8.224950935	8.382366804	8.217458543	8.38800049	b0396	EG10060	410521-411705
b0396071000000384	BLOCK2	8.158307233	8.173810533	8.249474259	8.032250198	8.879102271	9.10731177	8.418322791	8.549212866	8.398084818	8.356725737	8.428376924	8.645843215	9.148240902	8.696002858	8.282209964	8.157734971	8.189493986	8.464368491	8.131080628	8.05465044	8.208084105	8.360764579	8.120053284	8.216198258	b0396	EG10060	410521-411705
b0397071000000385	BLOCK1	10.14676836	10.16870508	10.05032456	10.1572345	9.736824361	9.857261489	10.1917905	10.02325466	9.830438198	10.11791006	9.990361413	10.35187354	9.61601743	10.16172257	10.52082903	10.32716941	10.29119188	10.40996694	10.51182617	10.38400036	10.13496312	10.37149189	10.42067145	10.34711861	b0397	EG10927	411831-414977
b0397071000000385	BLOCK2	10.00521189	10.11731687	9.99872186	10.05349423	10.06033778	10.23703472	9.990997959	9.978075762	9.723055585	10.28133139	10.04442049	10.26287296	9.563978338	9.996370526	10.48779161	10.27020596	10.16807549	10.3655506	10.43953151	10.49723053	10.21939544	10.46220358	10.2838344	10.3825446	b0397	EG10927	411831-414977
b0398071000000386	BLOCK1	9.100731187	9.151413384	8.946205952	9.323204991	8.615329481	8.048480335	9.058197421	8.944831805	8.884305775	8.995055943	8.94129503	9.066348368	8.368691534	8.488496532	9.412118868	9.514612875	9.3419006	9.3384389	9.449762331	9.956279587	9.426670246	9.49891142	9.568586808	9.296093246	b0398	EG11094	414974-416176
b0398071000000386	BLOCK2	9.15136315	9.361901238	8.878689482	9.190811874	8.121473425	7.923752951	8.922260001	8.976286584	8.849196149	9.106062458	8.812124668	9.091860859	8.340532005	8.617018149	9.397936626	9.336960608	9.211799005	9.34560905	9.513230165	9.809512198	9.234163101	9.265370318	9.601660865	9.331398443	b0398	EG11094	414974-416176
b0399071000000387	BLOCK1	10.62537379	10.41431495	11.45781152	11.3998566	10.01141597	8.890667385	10.23429749	10.60210051	10.2424178	10.46655738	10.84277782	10.59585672	10.17427058	9.332355272	10.87264541	10.70176718	10.50016289	10.97159672	10.64544381	10.86904203	10.84135976	10.37043132	10.69953341	10.77104776	b0399	EG10728	416366-417055
b0399071000000387	BLOCK2	10.78066664	10.37269772	11.52811679	11.26696025	10.02988144	8.722882652	10.4082429	10.50985179	10.25658459	10.38683411	10.71017611	10.74784916	10.18077171	9.518395867	10.92650008	10.77407954	10.40912836	10.80704816	10.78918915	10.85104774	10.85090058	10.36370671	10.65676029	10.5143454	b0399	EG10728	416366-417055
b0400071000000388	BLOCK1	7.91438573	8.291540479	9.121054784	9.213776186	7.917893563	7.699878484	7.999232801	7.922762183	7.78559436	8.282783109	8.192318955	8.152642302	7.781622654	7.20121138	8.067045466	7.967104612	7.882703568	8.345607498	8.440883283	8.771690839	8.142786624	8.057636013	8.194856806	8.252409982	b0400	EG10733	417113-418408
b0400071000000388	BLOCK2	8.291880704	8.274436862	9.312139186	9.261561843	7.869326099	7.945681437	8.125195952	8.133327708	7.772137051	7.976718194	8.135711851	8.449222945	7.81886909	7.38244765	8.298200986	8.137656187	7.987660805	8.215664523	8.576640796	8.653827821	8.185397296	7.85462594	8.25654744	8.226904407	b0400	EG10733	417113-418408
b0401071000000389	BLOCK1	11.15381825	11.31784858	12.07085415	11.69574402	11.79083914	12.96893382	11.6981956	11.29251116	11.26448148	10.63387081	11.32920989	10.89207335	11.65788711	11.08021914	10.54323796	11.49859589	11.69790819	10.86365936	11.22879032	11.16128169	11.46358087	11.13549428	11.43077127	11.20219032	b0401	EG12168	418815-420134
b0401071000000389	BLOCK2	11.12451574	11.20365254	12.13304721	11.78810426	11.61373864	12.94996076	11.73542711	11.23515478	11.21365075	10.5702503	11.37962827	10.97663042	11.43254879	11.26763598	10.60281288	11.53996584	11.61572682	10.8673623	11.12454378	11.19943967	11.36171337	11.19404567	11.46383495	10.9606295	b0401	EG12168	418815-420134
b0402071000000390	BLOCK1	10.76673553	10.18082516	10.99363141	10.33911789	11.1160732	11.14242659	10.74949287	10.96310661	10.41256879	10.81049187	10.84361568	10.89402179	10.99001296	11.37550671	10.60360928	10.40852113	10.46958932	10.65679943	11.31947247	10.75846734	10.50396146	10.71946643	10.61682164	10.88316784	b0402	EG13609	420210-421583
b0402071000000390	BLOCK2	10.5948095	10.24982609	10.87335875	10.52342817	11.18796688	11.14680189	10.79962655	10.80086367	10.31167839	10.59386746	10.69742416	10.80191743	11.09499891	11.02784865	10.55814851	10.37056667	10.5128791	10.70796404	11.00592141	10.75750794	10.42116985	10.68579398	10.67810545	10.81302767	b0402	EG13609	420210-421583
b0403071000000391	BLOCK1	9.928309913	9.802253813	10.0809811	10.10612673	8.818149464	8.626588071	9.823583628	9.782720942	9.240742924	9.361817478	8.80183864	8.990443532	8.261349809	7.847876051	10.69747577	10.51510411	10.38181805	10.02771072	10.09344754	10.68071281	9.920336329	10.21882015	10.27156702	10.11599624	b0403	EG10565	421739-423556
b0403071000000391	BLOCK2	9.589114038	9.696737372	10.04445642	10.39790872	8.523200061	8.877495499	9.796134703	9.67080352	9.113435886	9.216281696	8.844037216	8.873781522	8.565210253	8.265105384	10.66021344	10.55306689	10.29591779	10.06300739	10.0661873	10.60137552	9.941271111	10.22237543	10.27402154	10.01944534	b0403	EG10565	421739-423556
b0404071000000392	BLOCK1	7.985987622	8.141752085	8.168968899	8.03714113	7.237392587	7.801862238	8.125911418	8.268398367	7.918865026	7.712941694	7.690083902	7.799108682	7.847421968	7.050435308	8.197143942	8.114832369	8.403787929	8.193218801	8.145220937	8.636413638	8.260887552	8.23861444	8.268546211	8.050669291	b0404	EG11095	423561-424142
b0404071000000392	BLOCK2	7.719661247	7.902152588	7.847492125	7.882333693	6.98326042	7.928249501	7.896012644	7.820909062	7.968522228	7.499993337	7.287371632	7.478277786	7.694429628	6.966572358	8.107908566	8.105858236	8.29923504	8.205330438	8.179025293	8.516089235	8.158145124	7.967535807	8.071890281	8.033236871	b0404	EG11095	423561-424142
b0405071000000393	BLOCK1	11.8812518	11.78531015	11.86221696	11.7400865	11.84529135	11.86264716	12.02102486	11.93193719	11.88628576	12.04197743	12.19089522	12.12163362	11.57918335	11.30278873	12.27577087	12.32722581	12.04067812	12.17062013	11.80670564	12.0044122	12.33640714	11.59513153	12.08755281	12.08361169	b0405	EG10812	424235-425305
b0405071000000393	BLOCK2	11.80065278	11.7168069	11.85765927	11.93876416	11.90500134	12.38107016	11.88905732	12.01828876	11.80967083	11.9096227	12.14615219	12.17879654	11.32320043	11.30981959	12.13727527	12.29157461	11.98443587	12.14486632	11.76402886	12.07528623	12.14361679	11.5039248	12.15474404	11.96391872	b0405	EG10812	424235-425305
b0406071000000394	BLOCK1	14.38412913	14.39215316	14.4746745	14.34424534	14.57349044	14.43571956	14.30420491	14.51798771	14.31960412	14.49920815	14.52630576	14.61029221	14.87086052	14.86566878	14.40798652	14.27130401	14.41021475	14.5270419	14.53935711	14.36806831	14.33119116	14.55306617	14.50951325	14.53841643	b0406	EG10996	425361-426488
b0406071000000394	BLOCK2	14.54287694	14.44480113	14.56281498	14.33776631	14.67228886	14.42064081	14.4473261	14.57462737	14.39880165	14.54727307	14.56591437	14.67231548	14.95822916	14.91129567	14.42024299	14.4719269	14.39551132	14.48668596	14.47513293	14.34637222	14.38496942	14.54678097	14.51532843	14.51615211	b0406	EG10996	425361-426488
b0407071000000395	BLOCK1	13.33154978	13.25542579	13.657765	13.28855331	13.70927971	12.69098913	13.35995706	13.67013949	13.58065045	13.67005829	13.70091881	13.56612662	14.38847967	14.03023283	13.57365779	13.42599146	13.27176837	13.67108431	13.39203532	13.34297146	13.5237458	13.30508375	13.44238713	13.69308663	b0407	EG11096	426511-426843
b0407071000000395	BLOCK2	13.20828251	13.24331439	13.60297312	13.31167141	13.7350626	13.04071283	13.27100644	13.68461783	13.49472677	13.72988943	13.67533471	13.64565898	14.40174647	14.07469414	13.62621797	13.39901994	13.36002936	13.70573728	13.13012288	13.43182093	13.64808706	13.37825932	13.44606844	13.73630934	b0407	EG11096	426511-426843
b0408071000000396	BLOCK1	12.84665391	12.88659553	12.88982502	12.95680957	12.83588678	12.62198241	12.87117019	12.81975038	12.60249133	12.70232597	12.7330032	12.81866376	13.25250506	13.59364885	12.4287964	12.54962215	12.85432953	12.56334258	13.05535816	12.82255358	12.49378957	13.06375131	12.63023877	12.81943873	b0408	EG10938	426871-428718
b0408071000000396	BLOCK2	12.81992453	12.96789326	12.83904516	13.05531947	12.75285028	12.4358039	12.92042851	12.85226576	12.65081941	12.70607431	12.70683815	12.85359473	13.23036128	13.63360646	12.52870495	12.64250858	12.8483168	12.67774417	12.99128703	12.75152776	12.57656191	13.20564984	12.68643008	12.86238151	b0408	EG10938	426871-428718
b0409071000000397	BLOCK1	11.98942058	12.2000854	12.10518728	12.19564423	11.80480993	11.58933051	12.38090847	12.16538951	12.07742614	11.92071996	12.09896621	12.13688928	12.90626268	13.04098487	11.67824937	12.01532458	12.35748696	11.83486316	11.92306559	11.99965605	11.89564723	12.21561784	11.91606698	12.0793218	b0409	EG10940	428729-429700
b0409071000000397	BLOCK2	11.99202334	12.17488899	12.16770481	12.16359946	11.83935659	11.82056867	12.29828256	12.18217548	12.0353462	11.67799538	12.05458733	12.13948568	12.98260254	13.04771267	11.77409033	11.93951523	12.31268599	11.79246468	11.90620839	11.97638139	11.9080488	12.20221074	12.04474847	12.10538462	b0409	EG10940	428729-429700
b0410071000000398	BLOCK1	9.147347406	9.134244817	9.275415216	9.116344221	10.52485431	11.18403663	9.427506238	9.651684616	9.697115438	9.66514242	9.300568777	9.428294213	10.3320999	8.47167684	9.839194496	9.704417593	9.569740758	9.825377809	9.20543699	9.491951276	9.978150144	8.687282942	9.315006871	9.915923286	b0410	EG11097	429829-430176
b0410071000000398	BLOCK2	9.066914198	9.060388178	9.388622444	9.196443034	10.62462276	11.52279262	9.425793705	9.654563713	9.664887404	9.549673598	9.482181342	9.451968328	10.45886939	8.815399628	9.850512853	9.740061022	9.666424102	9.786266687	9.369876698	9.675626304	10.18797653	8.96486846	9.405316151	9.747472664	b0410	EG11097	429829-430176
b0411071000000399	BLOCK1	11.63509294	11.49310274	11.31389272	11.36982595	11.29271245	9.993153521	11.56274084	11.96426472	11.64923327	11.75146523	11.79775643	12.03916853	11.63946485	11.95495062	11.78223642	11.6883071	11.62559219	12.04640532	11.58024217	11.38596774	11.74364901	11.84872277	11.4820131	11.70402267	b0411	EG11035	430353-431237
b0411071000000399	BLOCK2	11.54138396	11.32915735	11.21849767	11.28878921	10.94349884	9.870644754	11.43446159	11.74498432	11.58191389	11.71111504	11.70421111	11.96887123	11.70969368	11.85255292	11.88241425	11.69889128	11.50700862	11.93369036	11.77743184	11.3290069	11.67954128	11.83868308	11.46074947	11.7045695	b0411	EG11035	430353-431237
b0412071000000400	BLOCK1	7.142969863	7.260808535	7.999817961	8.43023174	6.146897524	6.750077187	7.23646009	7.346221175	7.07547701	7.174328513	7.150456101	7.249994212	6.905101747	7.569995315	7.889319603	7.592066784	7.23769277	7.433888344	7.246594303	7.711517621	7.668653142	7.643476711	7.155013492	7.16012656	b0412	EG12874	431536-432075
b0412071000000400	BLOCK2	7.147771714	7.213626267	7.996609631	8.177049224	6.28903951	6.90656475	6.696375031	7.158621805	7.10262874	7.079654377	6.98279626	7.197093801	6.831402259	7.678808562	7.882347144	7.55831509	7.266853053	7.569235116	7.403159482	7.571095793	7.341266177	7.35168486	7.113856744	7.204841074	b0412	EG12874	431536-432075
b0413071000000401	BLOCK1	11.74913298	11.79887592	12.09632304	11.86534815	11.5434345	10.87258601	11.80276373	11.87197949	12.07943548	11.77456829	12.0410987	11.98805063	11.52176212	11.24604307	12.12718569	12.43382227	12.30856782	12.4032881	12.34262088	12.44897488	12.56103166	12.13781344	12.46745121	12.2729055	b0413	EG11320	432226-432675
b0413071000000401	BLOCK2	11.69044102	11.62422896	12.03461875	11.95585791	11.31525685	10.82590819	11.71317989	11.74400577	12.05413531	11.70719721	11.95023368	11.8287984	11.36981668	11.03196539	12.29017117	12.41526262	12.226117	12.42029641	12.25646597	12.26107873	12.29987136	12.16814414	12.34313843	12.3033485	b0413	EG11320	432226-432675
b0414071000000402	BLOCK1	12.1538849	11.99762076	12.18797016	12.20402181	11.43426991	11.08651337	11.7842396	11.85982869	11.7708714	11.97972842	11.83194939	12.01340377	11.19694189	11.22436478	12.3410411	12.22552827	12.18266868	12.37563195	12.91404539	12.75714644	12.16041546	12.5637144	12.48623369	12.3267563	b0414	EG11321	432679-433782
b0414071000000402	BLOCK2	12.0312188	12.01975205	11.90431402	12.13641395	11.4065212	11.1170852	11.6070398	11.66694442	11.63410318	11.81991569	11.71065187	11.85299782	11.07707513	11.01890007	12.23871653	12.14733761	12.12120065	12.29109206	12.60808533	12.63334075	12.20803751	12.30425659	12.30745909	12.17004287	b0414	EG11321	432679-433782
b0415071000000403	BLOCK1	11.78945654	11.97583826	11.56707498	12.02404695	10.32975912	11.05068827	11.9383738	11.52574889	11.78400635	11.04622618	11.43787626	11.0897098	11.3587285	11.1122659	11.31159955	12.13114759	12.37599281	11.45258977	11.73916708	12.04033377	12.12249206	11.91371689	12.30743194	11.63130158	b0415	EG11322	433871-434341
b0415071000000403	BLOCK2	11.77272489	12.20635122	11.6128667	11.87092547	10.19666347	10.98541198	11.94182925	11.38053298	11.72894231	11.11120982	11.50476562	10.97739678	11.51573182	11.1454031	11.14636814	12.13444252	12.08048949	11.3678707	11.69334055	11.79287068	11.99696363	11.91983312	12.13332861	11.40855579	b0415	EG11322	433871-434341
b0416071000000404	BLOCK1	12.27454257	12.92032235	12.06541183	12.47915425	10.8754038	11.71879198	12.59145117	11.96686806	12.13630394	11.09655671	12.0522485	11.43779441	11.92571635	11.225015	11.0135361	12.87355412	12.90676931	11.67307892	11.74400847	12.38522591	12.75938226	12.11353711	12.78518581	12.03132137	b0416	EG10666	434361-434780
b0416071000000404	BLOCK2	12.39379808	12.94196465	12.16089836	12.48938247	10.88178627	11.90398485	12.55693791	11.9774049	12.30327777	11.32173456	12.04222879	11.62984167	11.89690399	11.32539721	11.30500846	12.9499313	12.97839545	11.6512248	11.73578857	12.55729676	12.80393623	12.12561078	12.9571808	11.99944138	b0416	EG10666	434361-434780
b0417071000000405	BLOCK1	11.36019542	11.62437259	11.03038657	11.1252721	10.06748962	10.41565252	11.35691937	11.05190299	11.10641919	10.81588943	11.07704387	10.78867372	10.38736685	10.30229826	10.84420226	11.37603512	11.60776495	11.10239536	11.14492267	11.36861504	11.52781531	11.48011877	11.55342915	11.30441082	b0417	EG20227	434858-435835
b0417071000000405	BLOCK2	11.26388553	11.72074552	10.92298601	11.32563685	10.30850605	10.32000104	11.34417017	11.06129011	11.17789687	10.72773875	11.07439732	10.94872151	10.40830246	10.26350384	10.94398467	11.32649286	11.60796172	11.28232796	11.19967419	11.33709562	11.41473095	11.42870243	11.53954968	11.27721875	b0417	EG20227	434858-435835
b0418071000000406	BLOCK1	9.321637047	9.580240286	9.216576847	9.391092329	7.909740708	8.469748031	9.677711186	9.212490306	9.535452689	9.21518108	9.118336363	8.729555829	9.275636599	8.498287972	8.984592483	9.367387448	9.754414875	9.389899098	9.497213558	9.38276991	9.372059494	9.835579429	9.780027557	9.432556515	b0418	EG10704	435813-436331
b0418071000000406	BLOCK2	9.423052653	9.64069503	9.253635023	9.546397918	8.209381229	8.447141098	9.839454191	9.250464709	9.473701286	8.982396985	9.320849277	8.901509539	9.378182558	8.975591211	9.13102119	9.662734946	10.0262566	9.48654042	9.538943166	9.374956431	9.65001685	9.845536781	9.861538725	9.297666947	b0418	EG10704	435813-436331
b0419071000000407	BLOCK1	10.66910873	10.61130593	9.128407602	9.162352302	10.30792528	8.786120939	10.49145039	10.3882692	10.5240284	10.9450013	10.54029458	10.75350802	10.09438969	9.949641001	9.534232059	9.182068531	9.151613034	9.439840647	9.257624265	9.305996277	9.166630847	9.074077223	9.190350651	9.225354471	b0419	EG13611	436385-437359
b0419071000000407	BLOCK2	10.79339034	10.75061865	9.320618029	9.334256746	10.3697524	8.69746491	10.58357615	10.45031554	10.63088585	10.92768983	10.3600463	10.68185191	10.22766648	10.03572081	9.413570812	9.190846929	9.17887122	9.417469011	9.180770221	9.377438957	9.186781069	9.156834195	9.313574648	9.161372018	b0419	EG13611	436385-437359
b0420071000000408	BLOCK1	11.26604035	11.60346153	11.31516898	11.57308481	10.56654272	10.13998895	11.33690562	11.21146625	11.21586251	11.18157121	11.26475304	11.09346774	11.1428228	11.24381431	11.01715694	11.41002998	11.56251982	11.29138536	11.38133042	11.5664199	11.47680173	11.60867214	11.3164603	11.39900261	b0420	EG13612	437539-439401
b0420071000000408	BLOCK2	11.330187	11.51921523	11.15477609	11.51247496	10.66364518	10.16693683	11.19631491	11.13811338	11.20856042	11.13096143	11.08431638	10.99967155	11.14506366	11.25846033	11.01289455	11.26076273	11.46447081	11.2837362	11.37789581	11.56457723	11.29705089	11.62441299	11.29832524	11.17029596	b0420	EG13612	437539-439401
b0421071000000409	BLOCK1	12.26602392	12.21265469	12.44691952	12.38243979	11.80790569	10.3929887	12.08080277	12.15444021	12.01034816	12.28864911	12.4120511	12.41799817	11.54461163	11.16882678	12.5453225	12.4573621	12.38436995	12.57781209	12.13551297	12.65433007	12.53750521	12.20796994	12.47091272	12.41343462	b0421	EG10508	439426-440325
b0421071000000409	BLOCK2	12.23916204	12.26924359	12.33883478	12.48423276	11.75501135	10.42182658	11.97473973	12.16456868	11.88876817	12.21318522	12.49211063	12.44209872	11.6647154	11.13696824	12.49349761	12.37874567	12.30907873	12.69707472	12.37372928	12.65641141	12.50124078	12.28532514	12.60522631	12.42551936	b0421	EG10508	439426-440325
b0422071000000410	BLOCK1	13.12629645	12.95696666	13.35973998	13.21571639	13.00826382	12.14161595	13.04335654	13.38776896	13.28144706	13.30751475	13.35710757	13.54489086	13.03365603	12.78620325	13.51904506	13.47070221	13.16263105	13.57209761	12.76496466	13.12677565	13.71143969	13.09701364	13.49487897	13.51048801	b0422	EG11098	440325-440567
b0422071000000410	BLOCK2	13.21551795	13.03892331	13.48623635	13.13095615	13.05061544	11.86047933	13.14362656	13.31025469	13.35831267	13.43871013	13.40892652	13.57497667	13.00196738	12.78860607	13.62128326	13.68320503	13.36815628	13.5243166	12.87659259	13.15443185	13.72095344	13.21653865	13.42007023	13.47413503	b0422	EG11098	440325-440567
b0423071000000411	BLOCK1	10.61203239	10.67155168	10.2615924	10.24003103	10.01998776	9.098180557	10.76870522	10.87306586	10.92020247	10.51391715	10.82777434	10.7800799	10.04181395	9.958682045	10.72657811	10.65151968	10.76645528	10.61555479	10.82035027	10.61387766	10.97432273	10.65876988	10.84216261	10.8785819	b0423	EG13273	440773-442221
b0423071000000411	BLOCK2	10.62234518	10.57099309	10.16948361	10.17112825	9.957268943	9.42280359	10.77282862	10.74222572	10.86219836	10.68306935	10.77956063	10.78383231	10.03125844	9.968727552	10.73088081	10.58414643	10.81571231	10.67845322	10.61203968	10.62841756	10.94029877	10.80690449	10.77981742	10.78879018	b0423	EG13273	440773-442221
b0424071000000412	BLOCK1	9.092707993	9.17109221	9.414799379	9.138027277	8.349187885	7.719516142	9.290638197	9.530973939	9.010562792	9.305767651	9.300532171	9.271148075	8.573449892	8.527978148	9.457020879	9.240220341	9.039471551	9.277029064	9.007386424	9.13122574	9.427029306	9.152793879	9.229410315	9.379950133	b0424	EG13272	442275-442865
b0424071000000412	BLOCK2	9.061194305	9.192253109	9.277935014	9.440146186	8.053326964	8.062820586	9.263587521	9.363370415	9.155175701	9.519555468	9.312691717	9.304689223	8.632653925	8.546847784	9.620320279	9.382900436	9.146097925	9.497972555	9.107498001	9.35214078	9.361740291	9.291886228	9.322784666	9.491102299	b0424	EG13272	442275-442865
b0425071000000413	BLOCK1	10.79983706	10.77015337	10.93869335	10.86310534	10.23862746	9.773871251	10.97580305	10.91363279	10.86511238	10.90943651	11.0708684	10.74574331	10.24541758	10.09965394	10.86919498	10.87925233	10.83577884	10.97186051	10.68050185	10.8569468	10.84796935	10.96976244	10.91311455	10.96118356	b0425	EG13271	442828-443739
b0425071000000413	BLOCK2	10.82560375	10.75576454	10.80217213	10.85162787	10.09068594	10.41575835	10.91492085	10.98941153	10.63975989	10.78165839	11.00254424	10.69134363	10.16884809	10.02045817	10.84740529	10.79531995	10.68260384	11.10460937	10.63182094	10.75789449	11.03541531	10.92335289	11.00630511	11.06441317	b0425	EG13271	442828-443739
b0426071000000414	BLOCK1	8.839720609	9.000243998	9.534301326	9.639063721	8.826112753	8.498872736	9.412666588	9.445966462	9.569684183	9.162416255	9.276752772	9.216742464	10.42886597	10.30113285	9.470090835	9.423319113	9.38972877	9.415692762	9.126743701	8.99756396	9.453611407	9.285135619	9.098118168	9.525486552	b0426	EG13613	443907-444398
b0426071000000414	BLOCK2	8.786119959	8.925028595	9.46988089	9.77906778	8.810954268	8.610527332	9.361576256	9.588082334	9.603412336	9.31331842	9.520248384	9.172127437	10.37087405	9.776445206	9.285014674	9.463962428	9.516057314	9.308860263	9.04888734	8.927436652	9.459863543	9.283494242	9.095926266	9.661542438	b0426	EG13613	443907-444398
b0427071000000415	BLOCK1	8.729584038	8.866824544	9.377579509	9.301444522	8.294554586	8.617037991	8.877243943	8.962236667	8.81140488	8.678127907	8.686706762	8.843178948	9.187768489	9.115813056	8.835200272	9.047818911	9.370227066	9.055055708	9.207552972	9.337528469	9.135469971	9.113287672	9.143218398	9.148423958	b0427	EG13614	444526-445890
b0427071000000415	BLOCK2	8.475694121	8.976798945	9.523902204	9.376246749	8.450016478	8.578144711	9.041292819	8.822446551	8.649384811	8.590022586	8.885434651	8.89861227	9.422200407	9.33404552	8.853647652	9.081720961	9.523276721	9.18741072	9.158472607	9.187722721	9.09160887	9.30182928	9.257381949	9.212648611	b0427	EG13614	444526-445890
b0428071000000416	BLOCK1	13.4766206	13.52948961	13.67249238	13.48742241	13.66696669	13.54897164	13.71970013	13.67041122	13.65719121	13.3669194	13.66140633	13.38355912	13.95453406	13.83598364	13.24714941	13.26320506	13.81053039	13.27541507	13.49527329	13.20940169	13.4687453	13.60554601	13.56311062	13.58963831	b0428	EG10182	446039-446929
b0428071000000416	BLOCK2	13.53973981	13.3719985	13.57151957	13.3184054	13.62093982	13.33981926	13.60761991	13.58800981	13.60676544	13.46716085	13.50445406	13.36082757	13.93064377	13.90918632	13.17034742	13.02959955	13.7752087	13.41061588	13.25387042	12.99902099	13.47877934	13.50402452	13.5404402	13.52481666	b0428	EG10182	446039-446929
b0429071000000417	BLOCK1	14.62367404	14.73859725	14.63523321	14.66727286	14.60677051	14.7299836	14.91211831	14.61023218	14.62026402	14.38586509	14.59847771	14.42403734	14.84785101	15.08623315	14.2660132	14.43272353	14.8032671	14.37741428	14.56004545	14.43779137	14.5549617	14.77998627	14.66672384	14.52567967	b0429	EG10181	446941-447270
b0429071000000417	BLOCK2	14.60572395	14.56812	14.75793605	14.57399015	14.56251381	14.76876608	14.79284079	14.60399466	14.6012203	14.37552151	14.48726785	14.43658921	14.87263016	15.05666612	14.24649895	14.42926732	14.77021669	14.30288198	14.64870117	14.4007443	14.47657358	14.78380649	14.52490366	14.53349989	b0429	EG10181	446941-447270
b0430071000000418	BLOCK1	14.9699372	14.80406193	14.69852428	14.49637499	15.21421944	14.39615635	14.83967197	14.87952763	14.53208605	14.96559157	14.78900303	14.94431792	14.74774144	14.73042735	15.1394693	14.657734	14.71281463	14.8382174	14.63056131	14.57710388	14.64715897	14.69397734	14.71699479	14.91391667	b0430	EG10180	447270-447884
b0430071000000418	BLOCK2	15.05663004	14.69379038	14.72127227	14.57287149	15.02792229	14.59463981	14.78690331	14.8511996	14.62547706	15.10532722	14.85256187	15.00663891	14.64151682	14.76644807	15.18095651	14.68889593	14.57147082	14.68563255	14.44804924	14.58579935	14.56424958	14.64197192	14.76003602	14.85086521	b0430	EG10180	447270-447884
b0431071000000419	BLOCK1	15.28170005	14.91074521	15.04878631	14.80200017	15.31547012	14.93620684	15.042681	15.14969122	14.88622481	15.29720352	15.05019351	15.17332803	14.85862713	14.89318847	15.12651433	14.86028505	15.00977124	14.99461185	14.83005149	14.87563878	14.79471826	15.02771414	15.01826585	15.10255377	b0431	EG10179	447874-449865
b0431071000000419	BLOCK2	15.22862703	14.93302904	15.0328831	14.84846797	15.31883625	14.91115529	15.07196632	15.1677714	14.88615552	15.24740238	15.09023044	15.14792387	14.81431975	14.87084685	15.15442382	14.78482495	14.92630651	14.94706028	15.01127006	14.83796258	14.83638971	15.02785139	14.90993983	15.1093133	b0431	EG10179	447874-449865
b0432071000000420	BLOCK1	15.162797	15.10091819	15.00138848	15.25040118	15.01663114	15.18477274	14.99439204	15.16790166	14.89151334	14.89984539	15.01548401	15.01157847	14.76794324	15.10116577	14.97933928	14.86738075	15.02119208	14.99433933	15.30432058	15.12705604	14.81898871	15.29043285	14.95628202	15.15477719	b0432	EG10178	449887-450834
b0432071000000420	BLOCK2	15.10499508	15.18030503	15.04570507	15.11648912	15.0091128	15.02042598	14.97340938	15.11560149	14.87636347	15.02748038	14.97167285	15.03931604	14.85687117	15.26226892	14.92025496	14.93791926	14.87298666	14.92894622	15.2402741	15.02069147	14.80023272	15.1702614	14.95740212	15.05394364	b0432	EG10178	449887-450834
b0433071000000421	BLOCK1	10.1676334	10.28570471	10.05663961	9.814402378	9.929745439	9.603579058	10.41274512	10.26730099	10.21009196	10.08140208	10.26617022	10.21966164	10.73690983	10.14474847	9.982473426	10.26841334	10.51019756	10.15988004	9.996780638	10.09226546	10.32759149	10.09181036	10.49412175	10.38683433	b0433	EG12183	451294-452769
b0433071000000421	BLOCK2	10.26063767	10.20660562	10.19312206	10.02818566	10.15979693	9.60421758	10.48869806	10.22921622	10.37057778	10.10506267	10.34023244	10.25392901	10.69894293	10.23926496	10.13426934	10.38886048	10.59149289	10.11038347	10.06349714	10.18027929	10.48247189	10.14369111	10.53269596	10.4379058	b0433	EG12183	451294-452769
b0434071000000422	BLOCK1	10.61452848	10.83420579	10.66148561	10.79973031	10.12072984	8.874506517	10.85205223	11.02052373	11.16362207	10.80201545	11.15840577	10.86862789	11.43414113	11.09254303	10.87758468	11.12895406	10.93267746	10.97362713	10.76904952	10.74168371	11.33155839	10.78922853	10.91724295	11.00107106	b0434	EG12182	452813-453391
b0434071000000422	BLOCK2	10.40632344	10.80445712	10.48708554	10.62692741	9.981601387	9.297863625	10.83424175	10.84529959	11.13470668	10.58836207	11.06227717	10.63258695	11.39868224	11.08021241	10.63794138	10.96544081	10.98405104	11.06220653	10.72634496	10.58385563	11.24230447	10.78934021	10.97537224	10.92952384	b0434	EG12182	452813-453391
b0435071000000423	BLOCK1	9.628324141	9.839321593	9.616139685	9.58642174	10.32034398	10.74931654	10.78317063	11.31138998	10.87418234	10.02220772	10.66681197	10.25066355	11.4189747	10.84295967	8.573041583	9.013091768	9.010799696	8.888912466	8.847462372	9.011810646	9.179706601	8.41810391	8.810393295	9.528304657	b0435	EG10125	453696-454013
b0435071000000423	BLOCK2	9.593889677	9.740232077	9.465795136	9.546569045	10.38845078	11.07474043	10.61734192	11.19551339	10.80260158	9.946193375	10.5548344	10.11178174	11.39326941	10.55914408	8.352577135	8.849052243	8.941531848	8.926316753	8.740416943	8.861755665	9.108756001	8.48371543	8.829795344	9.413106815	b0435	EG10125	453696-454013
b0436071000000424	BLOCK1	11.97553837	12.09217109	12.32978056	12.34624182	11.94782652	10.57966422	12.08904552	12.17485208	11.99365473	12.02425408	11.90318729	12.08441349	13.10408079	13.2842437	12.19820673	12.07156399	12.12486461	12.08158573	12.33003352	12.22401585	11.95190589	12.30152803	11.84589548	12.27880858	b0436	EG11003	454357-455655
b0436071000000424	BLOCK2	11.93084313	11.96570107	12.19658836	12.30395474	11.72641535	10.73912847	12.10335512	12.11556736	11.88233557	11.78509837	11.7977185	11.97040982	13.07618555	13.2478895	12.06218153	11.85915391	12.11499688	12.22974878	12.31620874	12.11121837	11.97803703	12.29458003	11.7911324	12.20976463	b0436	EG11003	454357-455655
b0437071000000425	BLOCK1	11.70979318	11.94119866	11.43289752	11.8223707	10.85083942	10.23803446	11.67867337	11.58531966	11.67076777	11.46024511	11.670149	11.4724405	11.57317028	11.41566525	11.53356456	11.51473678	11.51483564	11.52688226	11.73614665	11.74837058	11.43349098	11.4599396	11.51235866	11.55745255	b0437	EG10158	455901-456524
b0437071000000425	BLOCK2	11.65765595	12.02187347	11.44847513	11.79400526	10.84152228	9.890975112	11.64625677	11.61172974	11.48198944	11.59900599	11.54639449	11.66882175	11.66683047	11.25863204	11.5896937	11.41163555	11.41242382	11.57369433	11.58701918	12.00439121	11.53459149	11.51460439	11.50215514	11.51185156	b0437	EG10158	455901-456524
b0438071000000426	BLOCK1	12.18117994	12.14069629	12.08407742	12.16769697	11.7061233	10.74721585	12.24546179	12.23155904	12.13088339	12.01380311	11.95327066	12.1044684	12.37753567	12.59836186	11.58453043	11.75293027	11.85323414	11.69062251	12.15035518	12.009286	11.63643118	12.07076481	11.79111306	11.89267315	b0438	EG10159	456650-457924
b0438071000000426	BLOCK2	12.20110939	12.19226846	11.9826463	12.14226728	11.69957007	10.88897653	12.2263512	12.12849637	12.13649762	11.89564003	12.00678024	11.93290242	12.35749394	12.82029458	11.67920922	11.76913822	11.8942461	11.63509103	12.16962469	12.03669941	11.62026607	12.131328	11.83048047	11.89813423	b0438	EG10159	456650-457924
b0439071000000427	BLOCK1	11.72596217	12.12495398	11.62819416	11.89340366	10.93258498	10.04556119	11.74800055	11.65975459	11.4150651	11.47128624	11.34513659	11.53651339	11.53195789	11.55349865	11.40700385	11.48261432	11.69282662	11.85504653	12.15443122	11.89888117	11.40810276	12.3654214	11.67017858	11.72654992	b0439	EG10542	458112-460466
b0439071000000427	BLOCK2	11.65904998	11.99507545	11.59691502	11.77564328	10.98945226	10.06196017	11.6061216	11.6431062	11.43965872	11.26509894	11.39869031	11.40485034	11.36348327	11.62993071	11.4260175	11.47446859	11.71497175	11.82901834	12.24878472	11.98209143	11.45133013	12.23134288	11.7609121	11.77811743	b0439	EG10542	458112-460466
b0440071000000428	BLOCK1	10.38411372	10.40901844	11.01425939	10.60277735	10.58304844	9.531795494	10.70410241	10.96992083	11.24748034	10.55721094	10.81933153	10.75387116	12.18635257	11.65191548	10.62129704	11.10610461	10.99249746	10.90706912	10.85116451	10.69556213	11.18301302	10.74599476	10.51225306	10.82116864	b0440	EG10467	460675-460947
b0440071000000428	BLOCK2	10.41131904	10.40943326	10.99212176	10.6825539	10.50838963	9.196374425	10.60642603	10.8662042	11.10035951	10.65553224	10.79281404	10.68378145	12.20540904	11.55338647	10.64899609	10.92568891	10.80450149	10.95915055	10.59916648	10.72274333	11.17121296	10.78821922	10.64276131	10.9078963	b0440	EG10467	460675-460947
b0441071000000429	BLOCK1	12.01929816	12.20327929	11.96528055	12.01099629	12.10035396	11.21753197	12.00668537	12.0184391	11.90950503	11.99735331	12.10872177	12.07188489	12.58075188	12.68610763	12.09357335	11.75267242	12.23840641	12.08019812	12.27583622	12.26431771	11.95536207	12.30272002	12.01958062	12.17571181	b0441	EG13249	461139-463010
b0441071000000429	BLOCK2	11.9781195	12.10817815	11.93432442	11.97038264	12.01104886	11.38252563	11.97178523	11.93075474	11.86081754	12.07679873	11.9792499	12.08867685	12.53362257	12.72924624	12.01803677	11.71902613	11.95287019	12.07462949	12.48390048	12.26052427	12.0063913	12.18357081	11.89359288	12.11526752	b0441	EG13249	461139-463010
b0442071000000430	BLOCK1	7.420067165	7.665626559	8.686414383	8.471686593	7.140955506	7.1403032	7.907835852	8.120323944	7.972978063	7.87856412	8.249893743	8.169331772	7.811901257	8.510822705	8.065353121	8.173142928	8.247382603	8.32807035	8.785028016	8.360978292	8.007281854	8.433680157	8.15519974	8.500405719	b0442	EG13250	463161-463532
b0442071000000430	BLOCK2	7.561119128	7.888387097	8.768976927	8.565720162	7.492807364	7.164942114	8.108678127	7.960887556	7.888182498	7.985950064	8.151962292	8.219781294	7.861160125	8.56589263	8.18698232	7.982754056	8.234264192	8.504341121	8.737421098	8.577851755	8.460555417	8.356351605	8.199108406	8.495189875	b0442	EG13250	463161-463532
b0443071000000431	BLOCK1	8.446630918	8.550459757	8.342552968	8.254515153	9.083268426	10.54082335	8.731037254	9.035360253	8.93884093	9.181770955	8.30180985	8.574771748	9.006028672	8.040974599	7.896772563	7.526914675	7.821492749	8.070147785	7.94630393	8.034071518	7.939502817	7.618813475	7.693643067	8.008598374	b0443	EG13251	463626-464024
b0443071000000431	BLOCK2	8.678277587	8.247555877	8.269684476	8.027264103	9.241601875	10.58204627	8.794577673	9.22097584	8.835549271	8.975796105	8.544482681	8.744792473	8.95263002	8.218023593	7.982881234	7.374486582	7.841409613	8.010181762	8.027799311	7.960324619	7.6351021	7.355112316	7.827390979	7.910693093	b0443	EG13251	463626-464024
b0444071000000432	BLOCK1	8.63311366	8.972292584	8.87838694	8.854639653	8.412405139	8.499747844	9.05595644	9.238574318	9.089231975	9.088217407	8.841274364	9.045145054	9.209225977	8.67783625	9.067732819	9.108874895	8.789654924	9.54510715	8.850346573	8.9567435	9.195982624	8.942858131	8.786031392	9.074638424	b0444	EG13252	464076-464771
b0444071000000432	BLOCK2	8.74753577	8.919671695	8.751742542	8.839591185	8.390157776	8.414675512	9.099850891	9.060474918	9.017949181	9.314536117	8.782331238	8.936827832	9.080894523	8.483794822	9.104430233	9.076991649	8.79276915	9.098112113	8.763946643	8.943933044	9.077994652	8.81690173	8.841755541	8.980072155	b0444	EG13252	464076-464771
b0445071000000433	BLOCK1	9.421592974	9.236744924	9.3194872	9.028047219	9.990921401	11.10414563	8.854014978	8.52896585	9.113662998	9.54334914	9.058350863	9.249925259	9.021076856	8.638265387	9.788545917	9.46975088	9.427947407	9.580595879	9.797067791	9.878287459	9.335532161	9.455622306	9.673603592	9.615831913	b0445	EG13217	464836-466536
b0445071000000433	BLOCK2	9.388316344	9.037551896	9.177563053	9.054636061	9.851758722	10.94618153	8.892527638	8.561743501	8.952516455	9.276624841	9.243038754	9.245641832	8.871672725	8.519934982	9.776189711	9.360952183	9.69221585	9.60414121	9.696832637	9.952262793	9.231261268	9.48867045	9.80785028	9.456745173	b0445	EG13217	464836-466536
b0446071000000434	BLOCK1	6.330128109	6.444372217	6.732697928	6.84235663	6.922699754	7.655497093	6.244030776	6.365190348	6.851213084	5.994380593	6.59256617	6.57887533	6.993698135	7.416172611	6.302701062	6.686559354	6.880114897	6.533958852	6.867123031	6.682279728	6.635085408	6.695633373	6.101681588	6.69090592	b0446	EG13216	466636-467454
b0446071000000434	BLOCK2	6.668492177	6.844178484	6.359559824	6.43343021	6.751534687	7.356892965	6.86729604	6.915912832	7.103512327	6.300526451	7.060376018	7.192769195	7.217339302	7.582082503	6.662007486	6.977088696	7.024390606	6.63562091	6.809553356	6.497112541	6.746690323	6.789726643	6.830074012	6.670154848	b0446	EG13216	466636-467454
b0447071000000435	BLOCK1	9.288880605	9.230021877	9.215823936	9.195717921	9.875139436	10.92312607	9.354004687	9.550951057	9.464086424	9.416981151	9.365875347	9.532752928	9.846198209	9.811093192	9.4935953	9.633789188	9.154226483	9.465458046	9.300791366	9.19356306	9.387037212	9.562699396	9.108359269	9.351161203	b0447	EG13218	467607-468065
b0447071000000435	BLOCK2	9.26961412	9.286741639	9.386795645	9.10644752	9.760870446	10.28631309	9.402429714	9.604582324	9.417902502	9.421782929	9.270608597	9.646504349	9.739273131	9.582824301	9.512425425	9.68904838	9.334129567	9.547336266	9.470068255	9.258704526	9.386185407	9.455337496	9.277439683	9.218919658	b0447	EG13218	467607-468065
b0448071000000436	BLOCK1	7.541098939	7.704457019	7.776732398	7.63848877	7.657520681	7.668906961	7.636580397	7.921303024	7.741658434	7.680389063	7.504988963	7.571156484	7.821737635	7.671262939	7.819644556	7.495212265	7.69707529	7.730847108	7.75080947	7.607601071	7.898987667	7.765207849	7.753298327	7.650235369	b0448	EG11622	468095-469867
b0448071000000436	BLOCK2	7.678594506	7.685949256	7.435173513	7.618847972	7.773565852	7.478000247	7.850737551	7.956591638	7.711204411	7.685480475	7.627290193	7.612583984	7.908482693	7.425458466	7.889301348	7.730889214	7.840392104	7.764457627	7.907043273	7.693856993	7.679583548	7.822548525	7.836595761	7.817485121	b0448	EG11622	468095-469867
b0449071000000437	BLOCK1	6.867969338	7.174981592	7.132405132	7.078024817	7.074825443	7.48296603	7.262868148	7.317217226	7.020438862	6.939929415	6.842717414	7.119372779	7.560881527	7.316821847	6.819557065	7.081969093	7.421130708	7.099390946	7.149094711	7.034907883	7.153317939	7.359512385	6.831171678	6.937969315	b0449	EG14374	469860-471641
b0449071000000437	BLOCK2	7.087892403	7.329098475	6.890018587	7.085429968	6.938301085	7.288190583	7.316663484	7.348965339	7.108229615	6.957595434	6.750704307	7.071110495	7.156911282	7.466073198	6.671416517	7.238775397	7.426818241	7.226797502	7.34779054	7.193631803	7.167970028	7.172824508	7.244564585	6.898752526	b0449	EG14374	469860-471641
b0450071000000438	BLOCK1	6.64729436	6.615832648	6.007966886	6.488307729	6.992400234	8.690721583	6.597175075	6.332788479	6.766469278	6.643227038	6.276788823	6.187829098	6.919781024	6.432389898	5.94287572	6.035388573	6.47301244	6.064337514	6.145919922	6.313779144	6.065684318	6.170926525	6.157304488	6.328217141	b0450	EG12191	471822-472160
b0450071000000438	BLOCK2	6.340266721	6.70602074	5.667384085	6.215072817	7.152368004	8.842123706	6.567108837	6.637642123	6.130014484	6.328138136	6.104596657	6.306717932	5.857647644	6.192391457	5.560812761	5.968986973	6.117520513	6.236781511	6.027875042	6.213269506	5.93222184	6.227034417	6.401092837	5.970598308	b0450	EG12191	471822-472160
b0451071000000439	BLOCK1	10.3506336	9.708628352	10.23892261	9.569237395	11.89698639	13.55065399	10.05421873	10.05572169	9.783344021	10.02298235	10.20228303	9.857042316	10.72951666	10.31428017	9.590249259	9.576438996	9.97302644	9.284595795	9.606916312	9.420696291	9.497125518	9.527123718	9.648032512	9.766032907	b0451	EG11821	472190-473476
b0451071000000439	BLOCK2	10.1589324	9.720742231	10.01505789	9.486359809	11.95665933	13.62296371	10.12378503	9.966213711	9.694251662	9.816015157	10.22544124	9.886480492	10.59906975	10.11562529	9.487318118	9.498243087	9.820170983	9.507625986	9.520975529	9.286412907	9.426411114	9.432487198	9.645318882	9.616209908	b0451	EG11821	472190-473476
b0452071000000440	BLOCK1	9.154339409	9.295728304	9.256771737	9.453549679	8.019016316	8.859473288	9.280957241	8.990961382	9.317241199	8.904659005	8.991957707	8.928764997	8.9057444	8.727634269	8.8799523	8.936380292	8.901894136	8.66142112	8.94494744	9.003487273	8.874755169	8.940500952	8.624356459	8.431542316	b0452	EG10995	473525-474385
b0452071000000440	BLOCK2	9.374229861	9.516292168	9.397620518	9.493765003	7.978287168	8.697600783	9.489923805	9.06771615	9.303351985	8.99528212	8.999719042	8.969092916	8.852045045	8.889520086	8.962491474	9.087716086	9.042060422	8.749437057	9.137923566	9.023059863	8.788939165	9.026439064	8.850174333	8.756174333	b0452	EG10995	473525-474385
b0453071000000441	BLOCK1	8.246802817	8.836702104	7.910290145	8.600192058	7.727102923	7.818720848	8.799453245	8.431279878	9.032448578	7.913778026	8.219194663	7.960176899	8.957311609	8.318683796	7.281365353	7.196446723	7.203231506	7.020972163	7.286144646	7.262768572	7.227713163	7.566847873	7.101960968	6.986028593	b0453	EG13253	474603-475175
b0453071000000441	BLOCK2	8.252951105	8.839595908	8.073194701	8.647295799	7.24126627	7.872498822	9.038502029	8.532064045	9.256821261	7.887020727	8.470605191	8.116290412	9.087603126	8.728467486	7.091729449	7.353682332	7.262245216	7.312265822	7.318077276	7.450876368	7.410130764	7.545664945	7.229281241	7.024487018	b0453	EG13253	474603-475175
b0454071000000442	BLOCK1	7.215022324	6.780033136	7.10554504	6.879482778	7.610635106	7.622803729	7.212628672	7.489836724	7.090177009	6.720423494	7.336556546	7.600312131	7.243318722	8.504668058	7.092818441	7.593542014	6.834354745	6.910435267	7.572936646	6.421825839	6.930170791	7.644920506	6.637526204	6.797330803	b0454	EG13254	475206-475595
b0454071000000442	BLOCK2	6.693216514	6.289937722	6.651637263	7.001434092	6.979756713	6.954939572	6.907244013	6.912077367	6.986367699	6.928526666	6.970005776	7.35496427	6.651209589	8.155777562	6.86915827	7.292061142	6.677694275	6.607374704	7.102189893	6.237353386	6.38921401	7.303784401	6.678335342	6.564211999	b0454	EG13254	475206-475595
b0456071000000443	BLOCK1	7.783786645	7.584036474	7.696895911	7.797722474	8.679027867	10.23033861	7.334115038	7.558890565	7.540502374	7.936672092	7.707260418	7.170047225	8.507160746	6.982722117	7.21491065	6.643890814	7.005719977	7.34465809	7.017250498	7.222916591	6.910871745	6.792769475	7.261592869	7.368934187	b0456	EG11099	475896-476249
b0456071000000443	BLOCK2	8.06628674	7.54007688	7.611664459	7.564138055	8.39488108	10.08103638	7.265318742	7.750311049	7.276428735	7.679080312	7.35248577	7.056685398	8.400136556	6.758192561	7.197236355	6.839497337	7.326418701	6.989079954	7.038627129	7.405275087	7.054326469	6.92890916	7.140430003	7.266764994	b0456	EG11099	475896-476249
b0457071000000444	BLOCK1	7.881552669	7.663615028	7.745879328	7.480908923	7.818293929	8.476211143	8.175618908	8.039830397	8.237541731	8.192999439	7.933042624	7.709162409	8.41393632	7.69350229	7.69115027	7.448967007	7.853522279	7.506800265	7.326104957	7.392122474	7.64336126	7.075736913	7.504145242	7.594667973	b0457	EG14237	476291-477841
b0457071000000444	BLOCK2	8.007371005	7.781031791	7.486974961	7.464710737	7.693362197	8.540036959	8.135960614	8.363699373	8.18967287	8.314774911	7.828011413	7.789756634	8.3537551	8.220761867	7.484534528	7.654043793	7.53041336	7.418324056	7.194374711	7.486508443	7.547846941	7.11646665	7.554117597	7.514958591	b0457	EG14237	476291-477841
b0458071000000445	BLOCK1	8.577290972	8.808129519	8.747734134	8.636570609	7.511415854	7.247320885	9.16747234	9.079597848	9.195928507	9.247301656	9.350069989	8.828792769	9.570696303	8.052177845	9.21303421	9.283609991	9.253117564	9.501194097	8.574756235	8.737797271	9.609440468	8.664938588	9.343424479	9.166289391	b0458	EG14238	478005-478475
b0458071000000445	BLOCK2	8.328983178	8.518976472	8.858879912	8.579122434	7.412207381	7.256551214	8.928466559	8.914346859	9.126251979	9.312553094	9.348241052	8.709632174	9.551410657	7.584388314	9.128585718	9.149958174	9.176632195	9.193013735	8.444689841	8.633868181	9.33371219	8.398031359	9.188076208	9.222169398	b0458	EG14238	478005-478475
b0459071000000446	BLOCK1	10.03730726	10.06787329	11.40110921	11.02506452	9.908084983	9.790657694	9.789199912	9.703698226	10.18224859	10.26649973	10.14028581	10.25112696	10.22659354	9.746711482	10.63219495	10.45892782	10.45539103	10.62535041	10.5738809	10.45690171	10.70696182	10.43736727	10.56958033	10.53813082	b0459	EG14239	478591-479142
b0459071000000446	BLOCK2	10.14618246	10.20965148	11.45708225	11.09152041	10.02847094	9.767115143	9.719085875	9.767553835	10.23991925	10.37305131	10.20458325	10.2896141	10.34343048	9.675548153	10.66982172	10.44974026	10.49662273	10.78891935	10.68839072	10.29884833	10.67207046	10.55558679	10.60238376	10.6903414	b0459	EG14239	478591-479142
b0460071000000447	BLOCK1	11.27054465	11.24796744	12.31091381	12.03314476	11.70838733	11.45183978	11.66878249	12.40336722	12.12418152	11.58738581	12.27731144	12.11768913	12.80400002	12.61327506	12.09588237	12.46536185	11.6245942	12.07657529	11.67728875	11.2691009	12.16926838	11.58056446	11.61740208	12.33544032	b0460	EG10439	479314-479532
b0460071000000447	BLOCK2	11.26285236	11.13615889	12.28475046	11.84678104	11.71510972	11.5173322	11.63393401	12.23373252	12.21037763	11.55698563	12.22379481	12.15482254	12.83033397	12.68668061	12.34380248	12.59798804	11.54875724	11.92785513	11.69815622	11.38238788	12.29940924	11.59947764	11.47384595	12.25658845	b0460	EG10439	479314-479532
b0461071000000448	BLOCK1	8.219082828	8.895013241	8.877209581	9.020859686	7.535944072	7.634509051	8.507778786	8.701895897	8.846291151	8.310535533	8.336314634	8.388287281	9.009330935	7.150479457	8.905737482	9.047388155	8.729128546	8.865453364	8.7721618	8.963175555	9.060637304	8.143745437	8.70337518	8.811464929	b0461	EG12429	479558-479932
b0461071000000448	BLOCK2	8.024880906	8.87743016	8.666385931	8.956487677	7.317477737	7.784036052	8.495287429	8.729412736	8.634187018	8.012255229	8.355202194	8.099364644	8.926613857	6.778081073	8.722038686	8.885669227	8.816347546	8.803031637	8.79829358	8.937589215	8.906329038	8.137024424	8.72703449	8.890956422	b0461	EG12429	479558-479932
b0462071000000449	BLOCK1	13.35046745	13.29538699	13.41197461	13.5244183	13.16349218	13.06150052	13.03559652	13.02059028	12.51067243	12.74556921	12.77878565	13.00636877	12.86678528	13.51417377	12.63433486	12.60889347	13.0362109	12.84667242	13.46009478	13.13601007	12.50399501	13.51232765	12.91399763	12.87423084	b0462	EG11704	480478-483627
b0462071000000449	BLOCK2	13.33272996	13.39257725	13.39468865	13.52094467	13.21940869	13.04720806	13.06230083	12.95725935	12.57197609	12.69175383	12.80131635	12.87541065	12.86633807	13.59427525	12.55852693	12.66308682	13.25742263	12.72669952	13.46156778	13.17225308	12.54566176	13.39047019	12.95577652	12.99874248	b0462	EG11704	480478-483627
b0463071000000450	BLOCK1	13.05428526	13.07613807	12.99372872	13.05898621	12.75235418	12.09686067	12.91480751	12.95803847	12.67839378	12.93217776	12.9541067	12.94673548	12.49067559	12.67248015	12.92184131	12.8807024	12.82732242	12.9718578	13.12814646	12.95377057	12.93749949	13.01063111	13.01181496	13.10981156	b0463	EG11703	483650-484843
b0463071000000450	BLOCK2	12.94706681	12.97457282	12.96089887	12.89373331	12.83094627	12.08774283	12.77601888	12.99310021	12.74348276	12.82712575	12.93942447	12.91392614	12.47735692	12.68874262	12.85533635	12.78136076	13.00703238	13.07805221	13.11654172	13.09588785	13.02643156	13.08834456	13.0020128	13.12573276	b0463	EG11703	483650-484843
b0464071000000451	BLOCK1	7.874844293	8.259496596	8.32362677	8.265354846	7.736002725	7.652410486	8.287548018	8.400707412	8.698964363	8.162476931	8.270515861	8.064198991	8.898613177	7.796897506	8.520364492	8.648627219	8.548523708	8.606619519	8.227218335	8.441092924	9.03339657	7.765125615	8.687219944	8.584495052	b0464	EG12116	484985-485632
b0464071000000451	BLOCK2	7.528780707	7.955185497	8.362275249	8.260228003	7.52540257	7.684118114	8.430075729	8.537933163	8.760484108	8.34098857	8.65390089	7.939041997	9.058373865	7.882328801	8.431013212	8.664445862	8.676589	8.757873994	8.282912811	8.629994398	9.227796179	7.90166701	8.601006719	8.739787022	b0464	EG12116	484985-485632
b0465071000000452	BLOCK1	10.41094005	10.56816135	10.60415456	10.74715944	10.36383273	9.995539495	10.62633135	10.43677514	10.09254085	9.934967273	10.21664438	10.13749443	10.76007812	10.4338995	10.07310524	10.22833831	10.89402596	10.18922129	10.58448603	10.47278069	10.28943105	10.79400534	10.5292608	10.50955641	b0465	EG14240	485760-489122
b0465071000000452	BLOCK2	10.30689937	10.59110247	10.64372607	10.76796517	10.12286189	9.921195298	10.71544151	10.37470305	10.04268086	9.708070295	10.17602401	10.22130448	10.78588546	10.48041479	10.09161019	10.30506684	10.81325523	10.34746292	10.72298235	10.22610387	10.2324912	10.8196345	10.45646059	10.27722381	b0465	EG14240	485760-489122
b0466071000000453	BLOCK1	8.412273868	8.192657265	8.899754478	8.496995544	8.909940773	8.735312311	8.381935259	8.802844933	8.532984301	8.816077096	8.428577922	8.539793147	9.001757777	8.541557042	8.893618252	8.681877906	8.27197325	8.734232029	8.513537724	8.240605797	8.642621797	8.314212525	8.427413421	8.867875466	b0466	EG12830	489334-489495
b0466071000000453	BLOCK2	8.167261574	8.257313349	8.867720748	8.581052538	8.864000688	8.473726852	8.390303974	8.865665232	8.579518844	8.705860782	8.480284109	8.629281933	9.179165413	8.468991746	8.873289991	8.538798092	8.420611666	8.803055861	8.439599453	8.311499483	8.4943336	8.380603488	8.450577836	8.820371096	b0466	EG12830	489334-489495
b0467071000000454	BLOCK1	8.192684878	8.423229808	8.427186275	8.715258827	7.821828182	7.443514657	8.301839566	8.318424859	8.146486197	8.275054553	8.333665236	8.309065201	8.240790855	8.605332834	8.670963873	8.40120678	8.379955763	8.572558508	8.462806525	8.562970077	8.413610583	8.345540971	8.369783151	8.512377818	b0467	EG10765	489509-490036
b0467071000000454	BLOCK2	8.430892402	8.384763464	8.434163238	8.500224844	7.592303042	7.492207315	8.308760854	8.153372665	8.087196024	8.249589452	8.125450151	8.331061588	8.310118318	8.809795777	8.425965281	8.378120985	8.295025474	8.551180298	8.283708833	8.419874245	8.317287334	8.435093067	8.218814581	8.28599351	b0467	EG10765	489509-490036
b0468071000000455	BLOCK1	10.12971125	10.17899381	10.57792981	10.5179273	10.52228855	10.38009683	10.43203854	10.37790427	10.12574033	10.17306858	10.27643513	10.34461892	11.12564981	10.9237381	10.25608093	10.47139681	10.28656053	10.30287296	10.31408277	10.12615129	10.34614127	10.22061557	10.11734752	10.22666952	b0468	EG12843	490106-490483
b0468071000000455	BLOCK2	10.25465474	10.17341405	10.71030037	10.56998279	10.60337636	10.35291298	10.58296586	10.43408951	10.2185596	10.44284337	10.18024025	10.40585838	11.00969813	11.05210345	10.30732959	10.45796389	10.38532167	10.46099785	10.25797093	10.13400885	10.34737355	10.28970504	10.14114153	10.02383238	b0468	EG12843	490106-490483
b0469071000000456	BLOCK1	10.23316331	10.27635347	9.893778103	9.92837669	9.400201466	8.241639054	10.53385162	10.3589909	10.67671187	10.29061378	10.71937239	10.2952457	11.18297864	10.83021047	10.06261244	10.41450016	10.68699374	10.34161233	10.70728691	10.58787791	10.63309658	10.22162458	10.4701842	10.46700491	b0469	EG10051	490636-491187
b0469071000000456	BLOCK2	10.20084786	10.31607117	9.96255365	9.892178644	9.379113849	8.230396136	10.63859475	10.39508733	10.74862811	10.30450055	10.56261126	10.32398529	11.32165148	10.87257254	10.02724807	10.38908405	10.54941678	10.36075416	10.61983435	10.70929434	10.80781342	10.30899822	10.44042799	10.34700452	b0469	EG10051	490636-491187
b0470071000000457	BLOCK1	9.215540765	9.864342635	9.111907945	9.558209077	7.704156109	7.212528485	9.376820408	9.325002491	9.384440354	8.91922178	9.211597537	9.045688958	8.652514459	9.251429625	9.412904496	9.417339254	9.526520366	9.703634384	9.723644564	9.986391166	9.738886874	9.475723502	9.676478461	9.545535797	b0470	EG10245	491316-493247
b0470071000000457	BLOCK2	9.33034596	9.656218009	9.09070076	9.449751603	7.823206082	7.38605561	9.303570264	9.216466749	9.274797214	9.091247334	9.098576677	9.227533639	8.435515671	9.234284553	9.42598185	9.297611698	9.6042743	9.496166312	9.838530636	9.946079448	9.585542092	9.567738609	9.529823484	9.427714689	b0470	EG10245	491316-493247
b0471071000000458	BLOCK1	12.50934899	12.66467887	12.99071413	12.85632623	12.70350009	12.80065737	12.85655322	12.74930766	12.80682998	12.63598684	12.69885741	12.74236553	13.52731764	13.31249039	12.65267825	12.94405435	13.0166959	12.73538862	12.73078562	12.70678328	12.95822048	12.72918332	12.73267756	12.70181465	b0471	EG11100	493300-493629
b0471071000000458	BLOCK2	12.52251989	12.52427553	12.94555152	12.777768	12.6591146	12.61587646	12.87092797	12.75297272	12.82116742	12.52613409	12.73111708	12.68656154	13.55331036	13.20158861	12.58693997	12.9644021	12.91171294	12.68968226	12.79292811	12.59737993	12.98828592	12.65607684	12.68834802	12.72598854	b0471	EG11100	493300-493629
b0472071000000459	BLOCK1	10.80654116	10.76002529	10.69556909	10.75676104	9.534937801	8.354087139	10.89250442	10.54204858	10.78438243	10.57625125	10.62821166	10.68494108	11.03212268	10.10952119	10.73309873	10.81369246	11.06832747	10.69604938	11.09325117	11.06216301	10.88532757	10.85395379	11.05263753	10.93194716	b0472	EG10834	493629-494234
b0472071000000459	BLOCK2	10.85757891	10.82312589	10.85810381	10.82554707	9.278701269	8.145058879	10.78523257	10.59176412	10.70584964	10.60343543	10.65388119	10.68707031	11.1650848	10.08532586	10.80022756	10.94512541	11.06938008	10.93830594	11.0441682	11.32088013	11.12376266	10.92033871	11.01655454	10.87616575	b0472	EG10834	493629-494234
b0473071000000460	BLOCK1	11.2536918	11.65453579	11.19155445	11.71290534	10.26259853	9.755701961	11.62227841	11.18395515	11.13987138	11.16443515	10.98109908	11.33527947	10.40826509	10.73302193	11.63270177	11.34274029	11.48841383	11.44057167	11.68621231	11.49822987	11.17363941	11.74602815	11.34637993	11.24293167	b0473	EG10461	494344-496218
b0473071000000460	BLOCK2	11.16026695	11.73309144	11.0717498	11.72689225	10.30031847	9.460504634	11.52153719	11.16727456	11.14656696	11.26919758	10.93494907	11.18644658	10.32215091	10.84662432	11.5018645	11.39335844	11.47003703	11.62313124	11.69615861	11.72810792	11.25935488	11.96331159	11.31104274	11.37913308	b0473	EG10461	494344-496218
b0474071000000461	BLOCK1	11.67030115	11.599559	12.1536728	12.050197	11.87561817	10.67618259	12.10882097	12.1465493	12.11623504	12.15572833	12.1242098	11.94439124	12.61908241	12.33489828	12.07078765	11.96762986	11.92905261	12.01942633	11.05141391	11.13243251	12.14553102	11.61360021	11.74972921	12.12516346	b0474	EG10032	496399-497043
b0474071000000461	BLOCK2	11.73482874	11.67636333	12.25270797	12.13182485	11.87875764	10.58778361	12.08004735	12.07234658	12.10007568	12.25046326	12.06687334	12.07226404	12.74256077	12.32772309	12.11188203	11.9501601	11.95091292	12.05276997	11.24318154	11.05563676	12.21084869	11.6240827	11.80745535	12.10213545	b0474	EG10032	496399-497043
b0475071000000462	BLOCK1	9.64337443	9.667664026	8.706341293	8.831979184	8.475630899	8.187257045	9.871587409	9.651183932	9.679292361	9.450778238	9.44615882	9.715713057	8.996250888	8.980509774	8.699010534	8.932439187	9.202070181	9.078161751	9.518312455	9.20979426	9.305098204	9.350428956	9.134598817	8.825939503	b0475	EG10431	497279-498241
b0475071000000462	BLOCK2	9.507756789	9.617164017	8.702891256	8.708951085	8.679410778	8.2977591	9.808046316	9.549527096	9.682957375	9.477894031	9.463043258	9.493466409	8.898680284	9.087175334	8.975469408	8.814251754	9.137860311	9.027140225	9.376861638	9.12358214	9.084967793	9.384276074	9.080919032	8.971313049	b0475	EG10431	497279-498241
b0476071000000463	BLOCK1	6.758745556	7.009697635	6.881506785	7.148301669	7.608889801	8.86772816	7.088320777	6.942250574	6.844723337	6.851048134	6.91795799	6.987105947	6.234587539	6.846217488	6.562645407	7.245929136	7.359419262	7.313079838	7.065399977	7.244886108	7.306599466	7.064458239	7.142776925	7.093914004	b0476	EG11101	498238-499197
b0476071000000463	BLOCK2	6.896195546	6.878865093	7.02956221	7.012021078	7.938277557	8.749410909	6.959932403	6.810800391	7.075049085	7.011240676	7.195424377	6.431124816	6.863255833	6.820177686	6.820311735	6.950524404	7.166863041	6.951710174	7.198927251	7.151617346	7.127000724	6.889020804	7.127434153	7.001972213	b0476	EG11101	498238-499197
b0477071000000464	BLOCK1	11.44695916	11.45318898	11.39407994	11.40049038	10.87345649	9.941824662	11.28287755	11.14709341	10.97693824	11.19960156	11.31584809	11.46875375	10.94733639	10.83854434	11.78992666	11.52421788	11.49934409	11.61982679	11.82070444	11.89703916	11.31692952	11.616508	11.58733513	11.34669456	b0477	EG11102	499349-500653
b0477071000000464	BLOCK2	11.2673597	11.35952496	11.30121009	11.1957825	10.75249146	10.01228931	11.21535299	11.0739152	10.80667488	11.14277469	11.24605887	11.40580515	10.82571075	10.89206956	11.64072354	11.46337172	11.4730979	11.4571584	11.61024817	11.82234676	11.19688646	11.54860501	11.31870707	11.46642982	b0477	EG11102	499349-500653
b0478071000000465	BLOCK1	11.67796086	11.62490829	11.37400305	10.95874344	12.06376511	12.01686065	11.96875905	11.9139222	11.90802785	12.01107071	12.01954854	12.05754758	12.27063219	12.55451554	11.0237046	10.69315351	11.00894328	10.95956602	11.04109038	10.59011309	10.57376182	11.13544316	10.93885276	11.04102006	b0478	EG12623	500786-502462
b0478071000000465	BLOCK2	11.73927094	11.56009009	11.39875042	10.96709697	12.29450634	12.25823983	11.92193579	11.95617502	11.97634477	12.07121956	11.95611115	12.0266935	12.43363369	12.67011279	10.91949689	10.69566765	11.12878488	11.16649308	11.0971936	10.9473716	10.77706483	11.16172982	10.98485768	11.15016926	b0478	EG12623	500786-502462
b0479071000000466	BLOCK1	10.02406656	10.13248071	10.12084671	9.886569656	9.564962468	9.425931932	9.716475334	9.695376034	9.57568124	9.380598726	10.39158623	10.1689679	9.320209814	8.406929467	9.572042101	9.905228435	10.24378878	10.11585414	9.941895949	9.827942683	10.54964511	10.07340253	10.33451844	10.39147356	b0479	EG13268	502700-503920
b0479071000000466	BLOCK2	10.16592224	10.17018935	10.14007794	9.919849537	9.572162644	9.246009685	9.682438986	9.612168169	9.664986217	9.49045541	10.37920885	10.20972628	9.185756803	8.54349163	9.705525607	9.916602785	10.31273301	10.26271526	9.858837652	9.919805451	10.45550241	10.14454073	10.45234339	10.35493552	b0479	EG13268	502700-503920
b0480071000000467	BLOCK1	12.67658796	12.30157553	11.94820258	11.78457183	12.85126312	12.0767828	12.21047827	12.3368337	12.13230754	12.77174885	12.28904337	12.70360391	12.39642612	12.6505314	12.05491616	11.49301485	11.65130324	11.89107745	11.88419483	11.55150573	11.51814739	11.96233447	11.71118307	11.87708873	b0480	EG11060	504138-505790
b0480071000000467	BLOCK2	12.60832245	12.49935436	11.90253272	11.88084548	12.82688938	12.00809599	12.18661727	12.30902872	12.14811205	12.70333674	12.29090675	12.6399968	12.41501937	12.62865418	12.0140257	11.40018588	11.68074068	11.89787366	11.82074001	11.61551534	11.55643933	11.9588546	11.71506303	11.96676124	b0480	EG11060	504138-505790
b0481071000000468	BLOCK1	7.987570428	7.990206098	8.339514226	8.071836128	9.092597273	9.565146454	8.575549835	8.676218035	8.556778474	8.302388515	8.330988563	8.558219793	8.985208947	8.881073571	8.02271069	8.344775247	7.994256122	8.283129109	8.307691265	7.929229406	8.130607627	8.469789538	8.124745827	8.156166019	b0481	EG12454	505827-506306
b0481071000000468	BLOCK2	7.973673835	8.088353643	8.23059932	7.795042198	8.992333665	9.718822071	8.52863031	8.56839319	8.52561281	8.248860692	8.253615406	8.457356252	9.167917357	8.912426522	7.837549095	8.284083307	8.111415312	8.356018767	7.997445974	7.95836479	8.198189631	8.21625162	8.096997605	8.146499435	b0481	EG12454	505827-506306
b0482071000000469	BLOCK1	9.239697569	9.279019686	9.622470653	9.28599143	9.322159584	9.132848505	9.238655995	9.160044349	8.996381684	8.639751298	8.956124045	9.028386262	9.310408063	8.980577176	9.005477465	9.105192482	9.275058279	9.137691789	8.922404817	9.072464125	9.118075456	8.842497749	9.184628923	8.828443401	b0482	EG13244	506510-507304
b0482071000000469	BLOCK2	9.004699131	9.209720922	9.515897308	9.442187541	9.098494566	9.426342968	9.181685496	9.187909494	9.014753352	9.145634663	9.03415325	9.131169395	9.279837587	8.667723626	9.082063329	9.075178813	9.30812443	8.984553465	8.890005207	9.009929644	9.141679548	9.028866644	9.221984351	9.123313901	b0482	EG13244	506510-507304
b0483071000000470	BLOCK1	9.351293957	9.326647673	10.20395285	10.35262226	9.92080986	10.5522246	9.982130408	10.29396829	9.919909408	9.484127051	9.978048727	9.683052325	10.72938112	9.54140894	9.617470771	9.902183647	9.680792707	9.403883557	9.162484484	9.164960964	9.862964135	9.244227052	9.376332931	9.857347501	b0483	EG13245	507442-507783
b0483071000000470	BLOCK2	9.232288524	9.31564887	10.16491095	10.32979354	9.620743097	10.54194378	9.968769736	10.11325342	9.831332423	9.311507202	9.991689348	9.506862929	10.68958536	9.497203576	9.666898227	9.83831443	9.635286426	9.553706274	9.096547819	9.265679738	9.771702392	9.024607522	9.382731441	9.913466598	b0483	EG13245	507442-507783
b0484071000000471	BLOCK1	10.87358084	11.17204503	10.70167597	11.33559357	9.441613157	9.455867616	10.65550836	10.25845144	10.1915365	10.09333952	10.16500243	10.09016563	10.15593463	10.23041175	9.639176802	10.12822121	10.60831684	9.900488579	10.74806107	11.01036061	10.08287141	10.6122937	10.43259441	10.15982808	b0484	EG13246	508099-510603
b0484071000000471	BLOCK2	10.84992774	11.32624751	10.67591823	11.33485511	9.436387576	9.138219314	10.73265096	10.37715966	10.12437299	10.23581907	10.20482335	10.14377451	10.23797187	10.47458611	9.691174877	10.09581896	10.5131429	9.88988858	10.8619556	11.05088807	9.855684848	10.64070967	10.45910329	10.14189651	b0484	EG13246	508099-510603
b0485071000000472	BLOCK1	11.44626073	11.40431034	7.54365827	7.479850579	11.23590706	10.89673367	11.2953127	11.09007662	11.76521199	11.55948914	10.69836887	10.60405056	10.68042599	10.48536192	6.968864898	7.234592329	7.45117154	7.348834361	7.643749426	7.387702011	6.741538445	7.39243249	7.363161438	7.324026591	b0485	EG13247	510865-511797
b0485071000000472	BLOCK2	11.55852953	11.43412507	7.740885746	7.383243766	11.36493131	10.80023339	11.37869092	11.17417987	11.93285216	11.65199824	10.78909971	10.66533005	10.8838508	10.83552716	7.021328698	7.484647304	7.372757996	7.457120637	7.405920053	7.486136729	7.34281161	7.659395863	7.358153589	7.222173746	b0485	EG13247	510865-511797
b0486071000000473	BLOCK1	12.41278848	11.84046363	9.517821326	8.75271247	12.76590219	12.38933392	12.15502634	12.16790698	12.71707065	12.83540895	12.06501272	11.9668543	12.19680742	12.10740247	8.862771548	8.578797228	8.897160543	8.905448081	8.804837672	8.596862484	8.875973224	8.819985526	8.912928845	9.265997995	b0486	EG13248	511800-513092
b0486071000000473	BLOCK2	12.26581453	11.56232601	9.436003553	8.665341603	12.67531352	12.12922908	11.95458733	11.99588001	12.62474792	12.60259291	11.93070548	11.89636499	12.0788598	11.92864358	8.928560123	8.627637842	8.735237834	8.914551369	8.72507411	8.548000359	8.594511601	8.689038767	8.631556509	8.895635261	b0486	EG13248	511800-513092
b0487071000000474	BLOCK1	9.376022258	9.464413216	9.592087159	9.535726003	8.559865364	8.473683835	9.39477971	9.345511698	9.51796085	9.49201499	9.413025341	9.371539043	9.468978921	9.777131838	9.015101389	9.391734001	9.065447102	9.206597319	9.221013071	9.277605897	9.133688868	9.225225275	9.017611294	8.844345791	b0487	EG13256	513217-513624
b0487071000000474	BLOCK2	9.274937184	9.508140013	9.617720535	9.646772534	8.508677426	8.481484224	9.330253175	9.284158977	9.54724699	9.358999252	9.498519154	9.239147393	9.389541215	9.462805708	9.045387543	9.358903678	9.200291737	9.167258311	9.379675107	9.287409035	9.109369702	9.352040556	9.021364236	9.174368465	b0487	EG13256	513217-513624
b0488071000000475	BLOCK1	9.71255692	10.05114653	10.70717283	10.46286541	9.650528709	10.30275989	10.06819692	9.569600077	9.878554312	9.329983305	9.441991749	9.36825304	10.05056523	9.361069999	9.425365726	9.946143505	10.33838163	9.771129081	10.05008494	9.927808475	9.928557755	10.05694708	10.06717188	9.786539025	b0488	EG13257	513625-514083
b0488071000000475	BLOCK2	9.772513024	10.14285056	10.68346795	10.69335741	9.484127454	10.41125526	10.13971339	9.487170371	9.862453871	9.482507893	9.699366835	9.327482809	9.876464917	9.216732522	9.549082495	10.09279559	10.42147979	9.585456088	10.16265215	10.06090138	9.932339377	10.15917441	10.09913027	9.883267369	b0488	EG13257	513625-514083
b0489071000000476	BLOCK1	10.54640728	10.65960235	11.37014215	11.43961571	10.75124227	9.726056677	10.76102425	10.7941702	10.72548411	10.93158342	10.75338751	10.84245312	10.70611323	10.57483692	11.08002169	10.80921385	10.77374963	11.05229626	10.61884219	10.71325685	10.83805161	10.80964419	10.8197318	10.95122926	b0489	EG13258	514080-514997
b0489071000000476	BLOCK2	10.71561568	10.72887558	11.4510925	11.4403333	10.6927337	9.843088318	10.88346633	10.77601908	10.7561956	11.15887479	10.77029719	10.9307567	10.81941305	10.75639778	11.12873656	10.82204217	10.808939	10.84089993	10.84327099	10.64987373	10.77737204	10.79441814	10.63693986	11.01786193	b0489	EG13258	514080-514997
b0490071000000477	BLOCK1	10.67598366	11.13950678	11.05167308	11.03613706	11.43202308	11.52884316	11.10580803	11.06563949	10.88652332	11.29130846	11.05078933	11.20644647	11.73124936	11.23830436	11.40136104	11.51895838	11.05281371	11.0899643	10.68306724	10.86035801	11.25791891	10.71500771	11.08343139	11.20831844	b0490	EG13259	515143-515820
b0490071000000477	BLOCK2	10.70914216	11.18771592	10.96991155	11.00721989	11.36130862	11.83528315	11.05451539	10.98333967	11.00987325	11.19479889	11.07415324	11.40291852	11.68609708	11.34199864	11.4509898	11.39590413	11.08053662	11.21122068	10.66485266	10.96809687	11.24084314	10.68129983	11.14256941	11.15992083	b0490	EG13259	515143-515820
b0491071000000478	BLOCK1	9.197258474	9.355715138	9.49219229	8.944737533	9.25625257	9.506205017	9.228919195	8.983561132	8.977543535	9.325463997	9.256027485	9.217785679	9.885663584	8.92960343	9.530293375	9.232990457	9.430225675	9.575541894	9.27207616	9.318582576	9.228010555	9.134613448	9.542310292	9.486227655	b0491	EG13260	515807-516586
b0491071000000478	BLOCK2	9.109515708	9.15940188	9.147721099	8.972591283	9.202488738	9.406604907	9.278532161	9.032331206	9.023841106	9.350268051	9.215131076	9.050534619	9.754428572	9.333353959	9.472400037	9.164089335	9.382971528	9.385347122	9.287122485	9.312875696	9.317513463	9.071225022	9.355636524	9.331498543	b0491	EG13260	515807-516586
b0492071000000479	BLOCK1	9.403023957	9.82589436	9.785738527	9.903116472	8.434305879	7.903487837	9.898313575	9.516962235	9.779996379	9.216181036	9.412525602	9.320681429	9.37380827	9.370346306	9.675865318	9.980130293	10.22962301	9.862584515	10.33831365	10.07370417	10.09499897	10.24167397	10.12074772	9.903165139	b0492	EG13261	516649-517503
b0492071000000479	BLOCK2	9.319456717	9.799179609	9.680591778	9.932738723	8.190359048	7.976612236	9.877574944	9.643325	9.67325589	9.36290116	9.449779042	9.266114922	9.501741665	9.488733906	9.470699135	9.759195124	10.12776288	9.740872764	10.22534495	10.0397594	10.10757476	10.18997006	10.06255173	9.689561953	b0492	EG13261	516649-517503
b0493071000000480	BLOCK1	12.35511199	12.35894649	12.60741669	12.51887657	12.11685161	11.48901782	12.23233893	12.04032418	11.94829553	12.15759111	12.06133663	12.2396598	11.34494919	11.51280159	12.32444661	12.36308909	12.74932471	12.33869516	12.64263524	12.78808568	12.45306029	12.40822132	12.79205445	12.44202395	b0493	EG13262	517564-518373
b0493071000000480	BLOCK2	12.31260624	12.30630682	12.54675638	12.56001259	11.84750943	11.52139585	12.07662897	11.84932816	11.93735646	12.14943534	12.12094321	12.10989854	11.39845069	11.14059003	12.4302831	12.35345359	12.69573556	12.40529275	12.69503476	12.71192015	12.48562713	12.39782924	12.758973	12.50861883	b0493	EG13262	517564-518373
b0494071000000481	BLOCK1	11.49060167	11.55248529	11.71704781	11.70769276	10.45247529	9.497649287	11.4571444	11.32621059	11.25055821	11.3606333	11.48423805	11.35366083	10.96798862	10.66036463	11.68305285	11.72758284	11.78866928	11.83722313	11.88778482	11.85028597	11.86506952	11.63094226	11.91687182	11.76756708	b0494	EG11542	518363-518989
b0494071000000481	BLOCK2	11.29364752	11.49198108	11.61580948	11.67920944	10.46006368	9.407851523	11.26751596	11.23046999	11.13128723	11.32631246	11.39099923	11.28524274	10.87261709	10.68942934	11.56282101	11.7157819	11.88609809	11.64192358	11.87903517	11.91005624	11.83291734	11.59724064	12.00365546	11.71385873	b0494	EG11542	518363-518989
b0495071000000482	BLOCK1	9.285614677	9.244289141	9.700522081	9.618319974	8.237677476	7.268118077	9.255932155	9.299970155	9.328930686	9.298655796	9.220529966	9.26176703	8.714331046	8.258717715	9.500154918	9.297711878	9.444575554	9.459944668	9.390598476	9.567368043	9.54696775	9.099239177	9.547721844	9.583391588	b0495	EG11657	518957-519643
b0495071000000482	BLOCK2	9.304284919	9.08397202	9.792195039	9.66162634	7.962952093	7.34823419	9.259442926	9.192481216	9.205072088	9.298500466	9.068881708	9.256446012	8.822509967	8.220221594	9.462993993	9.275262487	9.317900289	9.474460786	9.340869548	9.398565642	9.324136432	9.17563737	9.423183157	9.405496773	b0495	EG11657	518957-519643
b0496071000000483	BLOCK1	10.71854512	10.55884466	10.7571953	10.63164063	10.3241209	10.08188057	10.22629513	10.34235251	10.08778277	10.39770244	10.23845908	10.50033102	10.33013719	10.37762126	10.15838752	10.00753443	10.36851257	10.03589343	10.61426547	10.57218368	10.04541007	10.52752343	10.45596201	10.29196206	b0496	EG13263	519640-522054
b0496071000000483	BLOCK2	10.73160975	10.58473781	10.8737064	10.82788062	10.30372676	10.26863451	10.35061636	10.425282	10.24519425	10.41883127	10.40689249	10.50387959	10.5043882	10.43855745	10.00331411	10.12308119	10.44436859	10.12057745	10.60401135	10.63369457	10.11916265	10.66675118	10.63089176	10.40029178	b0496	EG13263	519640-522054
b0497071000000484	BLOCK1	6.767393935	6.588581227	7.449191575	7.381779992	7.346854089	6.446377001	7.077745034	8.041274747	7.517281993	8.073647811	7.158871192	6.837842351	8.591924338	5.96473593	7.873893155	6.529090046	6.78714119	7.94032182	6.765538724	6.985679162	7.877192093	5.916899359	7.34172162	7.949075555	b0497	EG10849	522485-526765
b0497071000000484	BLOCK2	6.44009011	6.941641587	7.241122279	7.156423922	7.036075781	6.555428133	7.229089892	8.062076908	7.719668091	8.01957405	7.244809063	6.926969589	7.992204201	6.136125748	8.002824015	6.543068951	6.975996958	7.700183062	6.442165557	6.867638287	7.745472652	6.184813866	7.226317776	8.110887808	b0497	EG10849	522485-526765
b0498071000000485	BLOCK1	8.262897268	7.921435141	10.09684585	9.328941678	8.91895236	6.976845905	9.006819751	9.997658935	9.099580306	10.05796317	9.221134909	9.303397424	10.13290967	8.652404391	10.2872862	9.156101031	8.56355018	10.09218669	8.299559718	8.271151578	9.526363081	8.117031612	9.161887179	10.40373159	b0498	EG11769	526805-527173
b0498071000000485	BLOCK2	8.460511596	7.935505715	10.19536433	9.583440669	9.105206628	7.182273172	8.881054905	10.10322984	9.225712111	10.13868688	9.415174929	9.357511098	10.22109357	8.409539017	10.5455663	9.127076325	9.111228542	10.05361288	8.43471954	8.094475725	9.711122484	8.350560452	9.292136625	10.42646217	b0498	EG11769	526805-527173
b0499071000000486	BLOCK1	8.05467974	7.297958057	9.157397214	8.163377966	9.716629318	8.011057253	7.460172449	8.868754662	8.34539948	9.26003295	8.416113906	8.819014122	9.703932981	7.420195202	10.23035422	8.25461719	8.227858017	9.761161918	7.728511022	7.993686248	8.751306715	7.83433262	8.840636636	9.788782596	b0499	EG14327	527176-527883
b0499071000000486	BLOCK2	8.079307703	7.476990783	9.380004266	8.160845584	9.743266872	8.125990433	7.555681203	8.744352523	8.429058109	9.456880261	8.545203124	9.013504412	9.619723138	7.667802734	10.36046546	8.345082739	8.303741484	9.817484481	7.78947235	7.926896671	9.115406035	7.784346278	8.841071782	9.893784169	b0499	EG14327	527176-527883
b0500071000000487	BLOCK1	6.010027866	6.015548861	6.530462522	5.757410012	5.943886173	5.584508582	5.742248796	6.448195615	6.048903138	6.430735209	5.591640525	4.881135991	6.494775599	4.71895338	6.530957168	4.992138473	6.048800718	6.517885087	5.188361359	5.830584924	6.503340784	4.92446574	6.24960462	6.737528586	b0500	EG11770	527864-528354
b0500071000000487	BLOCK2	5.582324166	5.963203593	5.922614133	6.081233092	5.831851913	5.523784616	5.821513795	5.512138375	6.216157992	6.048223105	5.469013325	5.752055439	6.8900344	4.746565377	6.402010953	4.798273488	6.217738673	6.491492377	4.911279324	5.930157778	6.329938023	4.721755431	5.855800381	6.598204394	b0500	EG11770	527864-528354
b0502071000000489	BLOCK1	8.133309725	7.580659564	8.7850254	8.061194035	8.568602197	8.790672028	7.926681453	7.926972554	7.921362537	8.083488901	7.922389354	7.798464673	8.349754492	7.773592224	7.838056736	8.028055233	7.804406624	8.115762607	8.035849313	8.012391007	8.166266541	7.764046199	7.943828753	8.111679253	b0502	EG14285	528819-529240
b0502071000000489	BLOCK2	8.217427037	7.8507663	8.626829327	8.289895314	8.339628684	8.664065004	7.714006423	7.756516293	8.037467885	8.091387781	7.890964627	7.81052665	8.582723083	7.671928092	8.2549719	7.977771616	8.078325896	8.179061631	8.033984552	8.046656938	8.146426117	7.923145614	7.977547828	8.078371799	b0502	EG14285	528819-529240
b0503071000000490	BLOCK1	8.522749035	8.391051934	8.505542834	8.443275526	8.832623914	8.814996711	8.547826125	8.518679905	8.437494507	8.195809195	8.408695729	8.62568839	8.504420181	8.852471769	8.630362149	8.751186186	8.698209795	8.419369078	8.675678696	8.640592732	8.747553896	8.761301565	8.69174631	8.444263704	b0503	EG11768	529356-530450
b0503071000000490	BLOCK2	8.536769017	8.274323636	8.542043255	8.441822484	8.787166336	8.798825263	8.512359249	8.312155073	8.332525795	8.230238565	8.261765385	8.218661552	8.593740315	9.160830965	8.683271863	8.757652354	8.870773733	8.371691278	8.664137556	8.531225875	8.652313318	8.803495062	8.55723852	8.512741253	b0503	EG11768	529356-530450
b0504071000000491	BLOCK1	6.396572245	6.152554593	6.617039828	6.06729237	7.500614057	7.196567703	6.050207817	6.376922397	5.951394297	6.12207009	6.903155195	7.215818356	6.227288623	7.688830768	6.808280784	7.015371562	6.779307004	5.792915203	6.710891822	6.214210307	6.206146978	6.873564691	5.798877416	6.106365072	b0504	EG13267	530519-531445
b0504071000000491	BLOCK2	5.95629135	6.347263474	6.185791238	5.553698403	7.448137786	7.302195652	6.619276541	6.153462858	5.777824718	6.358350544	6.761811825	6.910579176	6.429666173	8.2086899	6.532262405	6.96514705	6.057055968	5.929234733	6.783989578	5.931186632	6.204895836	7.199763614	5.526682328	6.16993502	b0504	EG13267	530519-531445
b0505071000000492	BLOCK1	7.689188717	7.228330977	8.410977452	8.711757473	9.853142661	10.3815609	7.3497085	7.585339656	7.269105167	7.381032402	7.715349787	7.491882751	7.849617775	8.473504854	7.820620002	7.608157961	7.550128025	7.72829537	8.12079359	7.719165639	7.426404824	7.846771598	7.426351146	7.64573912	b0505	EG13615	531675-532157
b0505071000000492	BLOCK2	7.488790533	7.455339551	8.361699942	8.936982672	9.625832471	10.49652896	7.19262324	7.774079373	7.121351162	7.495452135	7.631766384	7.49568637	7.73360923	8.119866592	7.727426996	7.572490296	7.384743177	7.624051897	7.949296799	7.62774544	7.469212811	8.526179953	7.3297228	7.679166191	b0505	EG13615	531675-532157
b0506071000000493	BLOCK1	9.95011843	9.713770896	10.38174247	10.26783235	9.69532383	8.317259743	10.20861614	10.48517703	10.57852327	10.19450461	10.16193931	10.02541215	10.31986142	10.20230103	10.20461638	10.15883926	10.31976062	10.22713649	10.1109229	9.720891316	10.43349979	10.29767016	9.949072198	10.20804361	b0506	EG13616	532235-533050
b0506071000000493	BLOCK2	9.950422921	9.771184391	10.38293912	10.25368643	9.777413304	8.486179779	10.36867113	10.31748757	10.49411205	10.25282802	10.23779409	10.00875816	10.57172601	10.18861975	10.25340835	10.12395079	10.20533594	10.33941245	10.16094766	9.67645607	10.50087454	10.20698136	10.02025591	10.30596289	b0506	EG13616	532235-533050
b0507071000000494	BLOCK1	8.492514581	8.430972664	8.698685917	9.3994702	8.095691334	7.871401361	7.995519003	7.986709001	7.873004777	8.162910908	8.036805512	8.297184078	7.063250535	7.879964855	7.859683241	7.657639291	8.118085062	8.168737796	8.813769329	8.550364324	7.584839265	8.492770919	8.202294782	8.029682568	b0507	EG11583	533140-534921
b0507071000000494	BLOCK2	8.655221937	8.549423901	8.606294901	9.340300107	7.887854226	7.765053989	8.155107125	8.00975921	7.985035851	8.315550381	8.051158357	8.393134718	6.753432051	7.618302536	7.986636765	7.778815049	8.141258554	8.028998383	8.651857868	8.744693933	7.699838933	8.443178536	8.303983442	7.999054612	b0507	EG11583	533140-534921
b0508071000000495	BLOCK1	7.876835532	8.048032878	8.434283774	8.674131169	8.152196604	8.051776661	7.880256963	7.877436295	8.107821756	8.205129041	7.968273958	8.122482742	7.598220774	6.987698319	8.006690178	7.579753394	7.836918236	8.023275316	7.639822552	7.950305099	7.805826402	7.674423928	7.864948157	7.98227604	b0508	EG11584	534934-535710
b0508071000000495	BLOCK2	8.154807479	8.122945476	8.089015555	8.765298366	8.181150269	8.204725676	8.069130177	8.207164685	8.173985378	8.276070885	7.823856336	7.946898089	7.541965456	7.205448232	8.089019793	7.381239239	7.768029458	8.133119602	7.849189893	8.161857962	7.94625889	7.690715996	8.116816984	8.19790224	b0508	EG11584	534934-535710
b0509071000000496	BLOCK1	7.387713211	7.412202299	7.519451482	8.02087385	7.771992509	8.150448993	7.360873414	7.308075043	7.346096155	7.306913836	7.424585386	7.359421019	7.298306396	7.249060343	7.045679949	6.920487441	7.413237799	7.081745456	7.198107104	6.98326156	6.981644909	7.110599191	7.298657399	7.339625566	b0509	EG13265	535810-536688
b0509071000000496	BLOCK2	7.366304727	7.497626735	7.538711972	7.867075451	7.698160125	8.0293303	7.282398103	7.363113242	7.235274232	6.934515322	7.508547499	7.341931503	7.045184106	7.082227828	7.269580227	7.179881231	7.086966299	7.190486466	7.148475565	6.993840765	6.529475845	6.99461027	7.003840567	7.233360831	b0509	EG13265	535810-536688
b0511071000000497	BLOCK1	8.179367729	7.194028922	8.205804488	7.580655796	10.68436055	11.81781142	6.890421156	7.493435186	7.112326902	8.121871229	7.977379535	7.804590545	8.255998226	7.880591252	8.008470081	7.42432168	7.212510976	7.652058355	7.522957309	7.276733931	7.074924963	7.538622743	7.446138758	7.849357558	b0511	EG13618	536857-538311
b0511071000000497	BLOCK2	8.052064242	6.886370897	8.197294847	7.759619254	10.56887272	11.65913546	6.848139666	7.320594789	7.428082914	7.874600266	7.722771335	7.397844025	8.147662342	7.527379259	7.962414256	7.523063984	7.186553049	7.603958609	7.568979095	7.58613947	6.840888678	7.580465863	7.170939541	7.925214384	b0511	EG13618	536857-538311
b0512071000000498	BLOCK1	6.596180809	7.011279818	7.29500756	7.557375625	7.355949195	6.993932448	6.944876011	6.854066733	6.841790758	6.608850631	6.722184562	7.527393335	6.707720796	7.52028473	7.067782824	7.058844637	7.092318453	7.101513514	7.39224271	7.329165764	7.105233871	6.933255125	7.055877831	7.160846592	b0512	EG13619	538371-539732
b0512071000000498	BLOCK2	7.221047641	6.992765032	7.219163679	7.291703005	7.203259897	7.026479179	6.827379545	6.582599657	6.939487537	6.760078533	6.864647981	7.005314645	6.851214333	7.559430629	7.295622936	7.151616332	7.469793201	6.987028613	7.456047155	7.401950389	7.347415856	7.120218175	7.087359939	6.980276699	b0512	EG13619	538371-539732
b0513071000000499	BLOCK1	7.253841813	6.742186806	5.875182911	5.874032145	7.669058664	6.834353481	7.091616274	7.527739717	7.309204388	7.495412159	7.057455688	7.279867759	7.162909901	6.915204171	6.33352034	6.51234542	5.764494783	6.529850612	6.195778689	6.120441111	6.146131792	6.463076373	5.963659073	6.308304441	b0513	EG13620	539789-541090
b0513071000000499	BLOCK2	7.442022033	7.215688303	6.146473978	5.996187605	7.50923899	6.953990363	7.410932099	7.512780751	7.52839394	7.326707213	7.236812119	7.269501684	7.342281832	6.988872111	6.420640717	6.563791154	5.989079954	6.411999007	6.301920482	5.960245258	6.188731254	6.721729461	6.530936886	6.432635432	b0513	EG13620	539789-541090
b0514071000000500	BLOCK1	8.656198162	8.243649566	7.177375683	6.818591124	9.191587078	9.591105279	8.370214858	8.236349107	8.357359339	8.722786019	8.464230835	8.211724309	8.511257309	8.356132363	7.702967767	7.341904825	7.360298427	7.731555274	7.740398052	7.618934576	7.47047667	7.769472248	7.58434697	7.576669514	b0514	EG13621	541112-542257
b0514071000000500	BLOCK2	8.383610125	8.275629616	7.249866255	7.168308077	9.343180607	9.628843206	8.261790767	8.304117186	8.039220662	8.630297708	8.278956752	8.220878408	8.038284722	7.992297122	7.319818415	7.239972698	7.469181872	7.632472534	7.738267264	7.394563873	7.247724383	7.745718688	7.396081549	7.39904887	b0514	EG13621	541112-542257
b0515071000000501	BLOCK1	9.571487778	9.370491911	9.983086377	9.467256041	9.963507648	10.48342997	9.149241834	9.355291405	8.996875099	9.436346138	9.43946149	9.11155094	9.100173211	8.93880624	9.202713763	8.944983154	9.464167312	9.486450117	9.627838806	9.472919053	9.280337433	9.346839023	9.721338649	9.994661886	b0515	EG13622	542485-543270
b0515071000000501	BLOCK2	9.423992189	9.188376196	9.721395389	9.401220435	9.519210064	9.941123628	9.035990035	9.162062216	8.919463143	9.33985401	9.119053163	8.873593296	8.954879683	8.953815808	9.203771327	8.915983619	9.243863741	9.260626262	9.591125481	9.172577521	9.162645352	9.125996372	9.414067017	9.446726229	b0515	EG13622	542485-543270
b0516071000000502	BLOCK1	8.610267091	8.498297148	8.637917392	8.219260501	8.835995109	9.203764232	7.868258328	8.136151388	8.244393807	8.553222633	8.13486471	8.332967005	8.38775327	8.345907275	8.70864387	8.511683877	8.717061176	8.797559723	8.962163775	8.834235585	8.812488599	8.785492356	8.990196736	8.79576922	b0516	EG13623	543281-544516
b0516071000000502	BLOCK2	8.547561648	8.431943402	8.613812665	8.103776144	8.598710591	8.881727626	7.936667381	8.07056375	8.041301034	8.698020483	8.061556429	8.37397005	8.311608011	8.62227077	8.522032987	8.381325341	8.455945679	8.8166653	8.783680912	8.736404299	8.515926079	8.702058027	8.901358689	8.619579178	b0516	EG13623	543281-544516
b0517071000000503	BLOCK1	6.8582894	6.8455879	6.827072084	6.707506845	7.690983418	7.680507917	7.084760563	7.272865822	6.835288714	7.180047383	6.957200734	7.508711491	6.997501299	7.827857123	7.578553842	7.392318282	7.428070348	7.658984046	7.535634645	7.629854191	7.602492512	7.75130571	7.372459395	7.507388726	b0517	EG13624	544538-545587
b0517071000000503	BLOCK2	7.519467208	6.762569402	6.444509711	6.448018814	7.506025859	7.324919485	7.16545374	7.345395488	6.660791741	7.299143897	6.829406893	7.477211031	6.689247435	7.595598391	7.367559778	7.441305024	7.092638761	7.322676299	7.328280881	7.361963068	7.323650186	7.719011583	7.428648264	7.258255085	b0517	EG13624	544538-545587
b0518071000000504	BLOCK1	6.520940771	6.01596359	6.323795176	5.814286367	6.812753626	6.953697098	6.394339213	6.319540263	6.196933533	6.279042212	6.67922391	6.809149446	6.19908926	7.657623572	6.232727902	6.754896853	6.277521746	6.442195422	6.796610732	6.53344343	6.000446265	7.019439502	6.495584846	6.09100582	b0518	EG13399	545904-547571
b0518071000000504	BLOCK2	6.419481587	6.215333023	6.17268552	6.512249014	6.868532444	6.564006166	6.253388018	5.944024439	6.426642155	6.208663566	6.287751159	6.636180869	6.357828201	7.468391075	6.471452494	6.508908731	6.69798366	5.913897075	6.740416268	6.101252961	5.976375093	7.105641415	6.356994172	6.05027966	b0518	EG13399	545904-547571
b0520071000000506	BLOCK1	6.960669241	6.88048228	6.865983131	6.810284995	8.15928506	8.579189956	6.792614623	6.6923435	6.706566468	6.410566678	6.878773153	6.960225561	6.66104267	7.513487587	6.51186016	7.23189892	7.272923659	6.499810816	7.005271972	6.999470163	6.833078565	7.291315307	7.136077543	6.767871928	b0520	EG13626	548850-549665
b0520071000000506	BLOCK2	7.044424722	6.679163376	6.709599436	6.71453128	8.48692148	8.292032605	6.847740154	6.545074128	6.654604525	6.597517766	6.961699721	7.146108365	6.46373361	7.376515266	6.810089585	6.947301463	6.956920895	6.901435323	7.03496949	6.757680686	6.680248394	7.187913205	6.954351043	6.300303135	b0520	EG13626	548850-549665
b0521071000000507	BLOCK1	7.166200248	6.795611118	6.993974326	7.080416768	7.847658109	8.256930917	6.848119631	6.90134481	6.857128807	6.871289228	6.978918627	7.341287529	6.716742653	8.235376681	7.204665039	7.277170213	6.846612407	6.712590278	7.487353695	6.848390088	6.848358787	7.652796225	6.636109798	6.62015383	b0521	EG12384	549662-550555
b0521071000000507	BLOCK2	7.201730887	7.080866549	7.118533116	7.302383031	8.724748144	8.795249399	7.380313866	6.99283413	7.44911975	7.083884555	7.112312304	7.417170659	7.219264374	8.659883896	7.269545631	7.38956337	7.061288018	7.136069338	7.704870582	7.21736063	7.293051309	7.83717566	7.161387891	7.023715548	b0521	EG12384	549662-550555
b0522071000000508	BLOCK1	11.73804487	11.81161789	11.9215559	12.11936111	11.26748126	10.58365503	11.98960688	11.68307558	11.38571225	11.38532366	11.67916514	11.64892048	11.03306745	11.55709887	11.28134495	11.62742677	11.85865799	11.54972591	11.97683785	11.96901907	11.53672633	11.97680542	11.67648503	11.45838195	b0522	EG10796	550750-551817
b0522071000000508	BLOCK2	11.95992972	11.80597912	12.02600845	12.30149642	11.16723033	10.86632546	12.06722591	11.7258347	11.45501265	11.61448537	11.6534356	11.76016039	11.08750368	11.6207885	11.56407321	11.67313591	12.11285248	11.53382301	12.04686607	11.95769427	11.63296222	12.04474095	11.85317062	11.56068659	b0522	EG10796	550750-551817
b0523071000000509	BLOCK1	10.13661245	10.3408552	10.20376032	10.82176035	8.756314797	7.519930265	10.33611108	10.37710151	10.14782576	10.15713456	10.2682429	10.42325828	9.539603961	8.925703078	10.25318081	10.58513278	10.29642093	10.41391422	10.31664346	10.61895375	10.56696257	10.2464417	10.28090819	10.21562873	b0523	EG10793	551814-552323
b0523071000000509	BLOCK2	10.10924641	10.38717037	10.10102993	10.77361761	8.734527748	7.554449947	10.25546828	10.35202797	10.13114984	10.12807039	10.30753668	10.30859171	9.591321496	9.061721124	10.27397097	10.66437528	10.32806665	10.35208118	10.32559374	10.69986478	10.68302433	10.27881462	10.36442886	10.28063206	b0523	EG10793	551814-552323
b0524071000000510	BLOCK1	10.6321695	10.72430485	10.61732053	10.80510693	9.93520189	9.478129111	10.43509411	10.21870768	10.14555646	10.17522355	10.10256969	10.30744788	9.926473911	10.31574656	10.15871066	10.59214576	10.86671221	10.34327523	10.68227683	11.04064562	10.35162612	10.63907666	10.89126234	10.38764181	b0524	EG12666	552441-553163
b0524071000000510	BLOCK2	10.60335057	10.75799771	10.5543827	10.88031054	9.531574847	9.333124036	10.52274786	10.14914464	10.18658251	10.07514712	10.17708636	10.17662621	10.0929734	10.35739024	10.21433272	10.53835289	10.8800362	10.20272552	10.69778268	10.90191148	10.51809908	10.73969497	10.77072731	10.33074717	b0524	EG12666	552441-553163
b0525071000000511	BLOCK1	11.53826136	11.26744123	12.30393765	12.04997549	11.59004079	9.781059503	12.0891186	12.22260242	12.04923449	11.72262556	11.94917896	11.79471022	12.55612672	12.40423023	11.74580519	12.3021716	11.91216579	11.97782974	11.76331588	11.43956081	12.20157389	11.93975286	11.86721147	12.03895039	b0525	EG10758	553166-553660
b0525071000000511	BLOCK2	11.50007264	11.23826112	12.32303505	12.02459156	11.59298819	9.715615599	12.0869075	12.25258174	12.11240986	11.56987027	11.86867805	11.82350716	12.68690597	12.3532491	11.58927371	12.14988472	12.04591017	12.01062262	11.68947665	11.44920308	12.18633933	12.00789557	11.85412612	11.98200138	b0525	EG10758	553166-553660
b0526071000000512	BLOCK1	9.991330939	10.18256866	9.872215607	9.937244038	8.809823746	7.464631513	10.26955264	10.22092096	10.00675328	10.11512248	10.03397313	10.08650714	9.401105	9.269138838	10.28129765	10.19845376	10.2209565	10.30257598	10.25566088	10.51814758	10.17155613	10.01932148	10.02658472	10.05454558	b0526	EG10196	553834-555219
b0526071000000512	BLOCK2	10.09748742	10.23360638	9.814567726	10.15851262	8.801782068	7.750124767	10.28830053	10.18831821	10.01995163	10.08909529	9.933710422	10.21445804	9.408209352	9.253646132	10.27800299	10.16462427	10.10483761	10.21122165	10.36608142	10.55668997	10.0777134	10.19665708	10.03403065	10.07272698	b0526	EG10196	553834-555219
b0527071000000513	BLOCK1	10.26260569	9.532825577	11.00004248	10.56574272	11.29756075	12.0468112	9.698108021	9.631901132	9.290893878	9.596249215	9.788172468	9.592776936	9.701314434	9.643473825	11.27116086	10.68384845	10.52074409	10.42265413	10.89338428	10.43128134	9.817252304	10.95491152	10.33627892	10.60648961	b0527	EG12708	555255-555776
b0527071000000513	BLOCK2	10.23646057	9.502362628	10.96792481	10.43721026	11.44665619	11.61073489	9.647410396	9.739232957	9.319585873	9.726036065	9.912061794	9.698925308	9.734053654	9.840853754	11.27424442	10.56761579	10.51667756	10.42777355	10.86985475	10.51190166	10.04555723	10.95991589	10.35139986	10.39730284	b0527	EG12708	555255-555776
b0528071000000514	BLOCK1	8.308930095	8.316527278	8.152137269	8.427494715	8.963826952	9.339755824	8.429715125	8.279201972	8.415011998	8.222458758	8.593128145	8.218077857	8.447932885	7.620914059	8.540956018	8.672422867	8.93408712	8.58687956	8.474786047	8.695232816	8.636530734	8.548103657	8.65596141	8.434526485	b0528	EG12879	555884-556096
b0528071000000514	BLOCK2	8.491269889	8.440194368	8.262574567	8.426167034	9.045845374	9.459303123	8.513896131	8.244575526	8.478734841	8.066012209	8.462714111	8.238886194	8.193867329	8.044895697	8.181482262	8.723055414	8.778995036	8.567780812	8.504120606	8.589074328	8.654592353	8.271656775	8.783565023	8.55555429	b0528	EG12879	555884-556096
b0529071000000515	BLOCK1	11.03697814	11.01220731	10.98056718	11.02293583	10.05861752	8.169767198	10.92288309	11.02946759	10.56900721	11.04048118	10.71978675	10.93139771	10.56851793	10.47375769	10.93306056	11.0176678	10.64201034	10.98086667	11.11213491	11.04619541	10.7361494	10.96651699	10.80855712	10.9582044	b0529	EG10328	556098-556964
b0529071000000515	BLOCK2	10.84856567	10.92952502	10.86030617	10.98360231	10.20759848	8.133988311	10.90866364	10.96906168	10.58473603	10.85290476	10.73363211	10.80911986	10.36627664	10.63497346	10.83671252	10.77299608	10.65103267	10.98311232	11.0890043	11.10259889	10.80150669	11.06584646	10.68364181	10.85620343	b0529	EG10328	556098-556964
b0530071000000516	BLOCK1	4.998281268	6.521755889	4.932113154	6.199352365	5.78685247	5.729473918	6.144462472	5.393848615	6.294190633	5.605440996	5.397898773	5.493439189	6.1371838	5.513942307	4.928583513	4.886774484	5.620202227	5.364782518	4.908351786	5.554420016	6.214713501	5.820868227	5.682163127	5.043466999	b0530	EG13881	557435-557977
b0530071000000516	BLOCK2	5.679066233	6.231944987	5.192797793	6.030422161	5.838982012	5.528064912	6.266394899	6.113106615	6.219468647	5.791941669	5.334049768	5.843777874	5.954068324	5.209952374	4.927104745	5.113083689	6.097374823	5.897245267	4.830681254	6.201355488	6.009987571	5.672552633	6.600717255	5.402241244	b0530	EG13881	557435-557977
b0531071000000517	BLOCK1	5.507385554	6.138818564	5.58265234	5.263462642	5.643861961	5.715563951	6.008204497	5.619304423	5.767570056	5.771948946	5.652064811	5.24858417	5.631057706	5.450389779	5.598004844	5.058771055	5.65550067	5.742008906	5.473364819	5.755848978	5.570587401	5.595739356	5.845663164	5.864876987	b0531	EG13882	558197-558889
b0531071000000517	BLOCK2	5.736851076	5.830551967	5.771875017	5.837246948	5.484995242	5.644061038	5.499558914	5.648097244	5.549133143	5.731552559	5.927002787	5.633064968	6.058260207	5.281108442	5.43481168	5.313416382	5.770644073	5.254121583	5.34177943	5.611231409	5.428467376	5.470693035	5.588507772	5.577471126	b0531	EG13882	558197-558889
b0532071000000518	BLOCK1	6.341823897	6.155455791	5.982480272	6.669680197	7.457808494	7.169167388	5.943590847	6.374159641	6.241836371	6.294174088	6.47878256	6.2111563	6.429661152	6.777782645	6.527922648	6.269141644	6.383880515	6.29207495	6.21204399	6.440585167	6.511977143	6.380606518	6.349802252	6.462826152	b0532	EG13883	558920-561523
b0532071000000518	BLOCK2	6.665033133	5.975902981	6.724931253	6.370720532	7.317240746	7.508865959	6.005893977	5.856858739	6.072858259	6.40043717	6.591851427	6.597575867	6.679556103	6.760715956	6.363129015	6.203310803	6.658588534	6.518618538	5.896167688	6.383391531	6.44173577	6.374914276	6.274265389	6.415204301	b0532	EG13883	558920-561523
b0533071000000519	BLOCK1	6.039296345	5.731734467	6.208854718	5.672422513	7.45208306	7.722319152	6.008937257	5.957120619	6.144923307	6.282677022	6.08396431	6.20835533	6.09788254	6.479416514	6.107539324	5.992011542	6.245649675	6.068421456	5.959916179	5.663077007	5.888626368	6.298819583	6.228880244	5.960381966	b0533	EG13884	561559-562542
b0533071000000519	BLOCK2	5.995948006	6.517187491	6.323265574	6.100466813	7.520716101	7.699386444	6.38806035	6.063975279	6.08633158	6.267020725	6.050913029	5.844609111	6.650240396	6.423709258	6.360287012	5.95659338	5.880626758	6.202991629	5.94845601	5.328351799	5.837173768	6.013160736	5.948327513	6.210347949	b0533	EG13884	561559-562542
b0534071000000520	BLOCK1	6.983951252	6.350619235	7.037899417	6.446249612	9.341417636	9.361549062	6.381674453	6.521586307	6.324454205	7.088130994	6.841107645	5.881001356	7.618425882	6.448258399	6.981107144	6.213821621	6.572231819	6.831464332	6.164981322	6.381830164	6.699150427	6.398716334	6.650359606	6.970873206	b0534	EG12388	562553-563068
b0534071000000520	BLOCK2	7.098898493	6.471824759	6.853203494	6.61830327	8.99508139	9.367121159	6.562295856	6.85624125	6.461674249	6.909194662	7.065296567	6.45777813	7.816623384	6.337780657	7.047783746	6.316482477	6.635536752	6.850600674	6.228876397	6.530960288	6.909641115	6.427951386	6.756901861	7.025227063	b0534	EG12388	562553-563068
b0535071000000521	BLOCK1	5.400903339	6.009282221	5.878190729	5.906522661	6.445241685	6.211898026	5.96807462	5.842420748	5.686158722	5.737762463	5.586632655	5.886303824	6.211493141	5.4414536	5.36133324	5.452585551	6.273445021	6.124733422	5.48310957	6.091319014	6.281711231	5.717665457	6.209353933	6.054496875	b0535	EG11103	563071-563703
b0535071000000521	BLOCK2	5.99256905	5.793365306	5.998082647	5.925311127	6.565138645	6.31885007	6.204958419	5.989897404	6.017483244	6.174360475	5.63176493	5.499542969	6.323962663	5.549604488	5.556524447	5.632364198	5.977444794	6.42293769	5.675115862	5.887398542	6.177993512	5.686366056	6.090563423	5.798605291	b0535	EG11103	563071-563703
b0537071000000522	BLOCK1	7.421344501	7.675846975	8.370676074	8.432418713	7.33459509	7.015933493	7.663488369	7.937352043	7.689585015	7.785353724	7.682434246	7.975634198	8.618576748	7.84973786	8.486693862	8.158546072	8.132525434	8.196911409	8.017560076	8.105854046	8.331755817	7.787639456	8.277629142	8.188425652	b0537	EG10507	564038-565201
b0537071000000522	BLOCK2	7.757586689	8.000886759	8.435595676	8.663865111	7.477241798	6.923253789	7.745488114	7.74083314	7.832800159	7.724901248	7.867572809	7.813407324	8.601749993	7.895076577	8.460591047	8.433983457	8.202516164	8.114471662	7.869860921	7.92482794	8.287367015	7.500195758	8.060515989	8.280520712	b0537	EG10507	564038-565201
b0539071000000524	BLOCK1	8.267073646	7.839508045	8.298649152	8.088487745	9.860809665	10.06189066	8.049333987	7.993071981	7.443304953	8.033388861	8.472849618	7.786054596	8.653850029	8.855393952	8.328737301	7.915691786	7.948286041	8.139178352	8.534119202	8.298263316	8.048617106	7.992996666	8.135937022	8.204943752	b0539	EG12349	565321-565599
b0539071000000524	BLOCK2	8.080044153	7.684817335	8.497494611	8.255423309	9.682178756	9.8716949	7.895873333	7.70353057	7.655336085	8.077894009	8.286880686	8.095871689	8.208274846	9.053837933	8.02313002	7.914566317	8.179916552	8.189912995	8.249572861	8.305574783	7.788459293	8.020982716	7.963135953	8.062738034	b0539	EG12349	565321-565599
b0542071000000526	BLOCK1	7.13740618	6.695236645	7.189389709	7.013350592	8.489782546	8.474570701	6.828497034	7.000188214	6.7132889	7.207334558	7.128829527	7.116178627	7.401250733	7.372251295	7.524326225	7.159374884	6.999524283	7.182882949	7.148612837	7.157614731	7.060557599	6.977579881	7.216180308	7.378332142	b0542	EG12351	565907-567470
b0542071000000526	BLOCK2	7.186450045	6.84286321	7.104234955	7.087870133	8.179018324	8.042464318	6.807186168	7.077795228	6.787288794	7.422233001	7.012281491	6.960190803	7.636449167	7.2342388	7.304581313	7.121805972	7.209817893	7.21712891	7.166999578	7.042411238	6.893877887	6.691220077	7.122402499	7.308659391	b0542	EG12351	565907-567470
b0543071000000529	BLOCK1	7.384510939	7.964865284	9.171389745	9.317777538	7.395564124	7.069988882	9.080690437	9.481740108	8.696243911	8.299303279	8.476662373	8.280659432	10.17236475	9.226691071	8.415617138	8.534953359	8.969406669	8.800875963	8.345994181	8.086231782	9.078158281	8.025413122	8.445127442	9.162164206	b0543	EG10629	567538-567870
b0543071000000529	BLOCK2	7.689683548	8.026904607	9.139265343	9.380136557	7.521787291	6.920228978	9.089650419	9.528828753	8.824028244	8.387906603	8.60123966	8.242772068	10.28391089	9.17578206	8.508324852	8.653403304	8.974577493	8.681517083	8.450869771	8.037460197	9.23156033	8.190816812	8.425912006	8.968218941	b0543	EG10629	567538-567870
b0544071000000530	BLOCK1	5.640048225	5.948605519	5.946333175	6.177126484	6.124181294	5.904038455	5.436498349	6.42754416	6.544140683	6.508322475	5.85336695	5.367301166	6.668436864	4.914167441	6.33064982	5.209761368	5.847220247	6.553423482	5.394877651	6.151353509	6.498664147	5.321917275	6.108631087	6.903315499	b0544	EG13627	568125-569651
b0544071000000530	BLOCK2	5.841744221	5.186655056	6.109571599	6.462274859	5.932429737	5.655280265	5.751605648	6.338996601	6.170087296	6.590019591	5.799991298	5.490069464	5.973374786	4.792256708	6.384250167	4.968528564	6.009331495	6.273180167	5.213701107	5.974111678	6.040351099	4.998619763	6.496610945	6.686256789	b0544	EG13627	568125-569651
b0545071000000531	BLOCK1	7.439034637	7.4091151	8.075696808	7.532482168	8.237707109	7.392817127	7.366376424	7.497042264	7.595632701	7.572898003	7.615761303	6.894555872	8.507653138	7.348461718	7.794751157	7.380350234	7.398626562	7.826880841	7.240791332	7.512449722	7.764683199	7.021018818	7.646936659	7.927922521	b0545	EG13628	570116-570667
b0545071000000531	BLOCK2	7.63870886	7.612064934	8.190123936	7.645709583	8.105617322	7.75379438	7.522575254	7.662382122	7.718884217	7.70285975	7.332285445	7.062856734	8.602936357	7.56810661	7.876726276	7.375601625	7.492781733	7.871153054	7.546104233	7.53088774	7.785963084	7.110455121	7.705914333	8.198289836	b0545	EG13628	570116-570667
b0546071000000532	BLOCK1	7.92275267	8.225774279	9.299103133	9.389693498	8.361181443	7.069115673	8.678616335	9.300409077	8.794924619	8.852338802	8.951526893	8.33122913	9.748970186	8.011336292	9.073856375	8.748241498	8.415645867	8.828734071	8.165590411	7.765257584	9.188387819	8.03784562	8.533332847	9.435995013	b0546	EG13629	570677-571474
b0546071000000532	BLOCK2	7.852698035	8.144165705	9.215599248	9.481153202	8.297245535	7.198693532	8.692547855	9.204426623	8.847791195	8.736241924	8.825252022	8.27648643	9.747087926	7.726086659	8.874873794	8.636609396	8.599501541	8.833896702	8.033219248	8.193051694	9.189507576	8.073867887	8.669223818	9.583815967	b0546	EG13629	570677-571474
b0547071000000534	BLOCK1	5.837847395	6.059467767	6.005240528	5.848024458	6.256712541	6.102007176	5.617944917	5.968915572	5.820850362	5.255606477	5.734221866	6.52571968	6.159154856	7.337713768	5.687225894	6.270084105	6.134130563	5.66498053	6.182575114	5.914710412	5.597143782	6.614649485	5.963945697	5.4971908	b0547	EG13630	571689-572144
b0547071000000534	BLOCK2	6.072360951	6.09352426	6.749378727	6.114548183	6.315702074	6.338554558	6.346971068	6.203980252	6.354110065	5.770821119	5.428216105	6.381916662	6.320849277	7.18418804	5.817549074	6.425816779	5.324627015	5.873936206	6.178708666	5.727866012	6.15937892	6.624905093	5.631005305	5.869760387	b0547	EG13630	571689-572144
b0548071000000535	BLOCK1	5.468101035	5.878830769	6.227785351	6.2639696	6.399543685	6.597677164	5.629114693	5.708333485	5.107382394	5.88002916	5.437297661	6.017817264	5.96619049	5.473199196	5.741399569	5.602145061	5.840782958	5.883801631	5.745457861	6.286393269	5.770794696	5.974192002	6.207051425	5.670795024	b0548	EG14286	572144-572314
b0548071000000535	BLOCK2	6.06927897	6.053977997	6.701903865	6.560054587	6.890914787	6.915973763	5.667684957	6.402471498	5.835509796	5.9344764	6.109396083	6.060144684	6.371433405	6.245326421	5.594488834	5.665242103	6.375951691	6.230022358	5.908301342	6.339547183	6.196988597	6.43857564	6.530240891	6.023494894	b0548	EG14286	572144-572314
b0549071000000536	BLOCK1	7.343851933	6.975888082	7.609182433	7.04929532	9.243815911	9.681034557	6.732992266	6.790305484	6.838861029	7.262937659	7.345494844	7.301048913	7.257777224	8.487448966	7.287927498	7.304306597	6.793124662	7.113406713	7.612127613	7.131061588	6.857487161	7.888784642	6.857772038	7.127287627	b0549	EG13631	572307-572597
b0549071000000536	BLOCK2	7.089737535	6.537238594	7.385661401	6.7558116	8.79979546	9.28084128	6.221809429	6.247707296	6.547019437	6.745815478	6.843664829	7.195385004	6.676816045	8.157002264	7.112541678	7.222252009	6.610586388	6.88457228	7.595288816	7.021414209	6.645546038	7.645207362	6.437720451	6.815312841	b0549	EG13631	572307-572597
b0550071000000537	BLOCK1	6.491659121	6.074826513	6.537434303	6.538426419	7.41479346	7.603325907	6.537633091	6.446158613	6.226065326	6.101517717	6.730334268	7.16024659	6.610846202	8.479844921	6.567800963	7.152981427	6.603047667	6.144484905	7.057574824	6.570476593	6.272558873	7.128366615	6.573769868	6.481382907	b0550	EG20283	572594-572956
b0550071000000537	BLOCK2	6.743288755	6.51980292	6.869829467	6.347093354	7.597588529	7.537094125	6.423680689	6.473452495	6.760195659	6.681430993	7.038340698	7.301231867	6.610003111	8.414229843	6.571462938	7.382993136	6.364859542	6.492793747	7.126948084	5.926668408	6.386283287	7.347787883	6.166936331	6.348926401	b0550	EG20283	572594-572956
b0551071000000539	BLOCK1	6.502424491	6.520899925	6.806601175	6.544200974	7.227980722	6.519004002	6.621818919	6.860781581	6.836454379	6.646901388	6.604971244	6.51308959	7.175978615	6.25764807	6.585656631	6.258596183	6.630325378	6.541070279	6.312775883	6.187098651	6.67806627	6.202979879	6.675234446	6.926214146	b0551	EG13633	573179-573562
b0551071000000539	BLOCK2	6.856249967	6.555388252	7.005478588	6.653365325	7.329296745	6.651381822	6.621471695	6.846242565	6.743207956	6.556296053	6.922411953	6.046480147	7.514703798	6.298826913	6.298425545	6.144623577	6.527639642	6.775751169	6.515160501	6.430656605	6.346504869	6.188286182	6.524305066	7.022669638	b0551	EG13633	573179-573562
b0553071000000540	BLOCK1	14.06849812	14.07878562	14.65341562	14.54594512	13.94626879	13.27881457	13.60953228	13.68274861	14.38193628	14.60440571	14.08430687	13.87396266	14.32225138	14.02435112	15.16772588	14.91304283	14.80741655	15.32627243	14.8968325	14.98613136	15.08392817	14.90831452	14.94436805	15.24251502	b0553	EG10659	573752-576048
b0553071000000540	BLOCK2	13.94060015	13.99589464	14.56393602	14.3659755	13.85646378	13.17620791	13.62810387	13.61213792	14.25443252	14.56645393	13.9984715	13.90913587	14.22591592	14.190192	15.16498799	14.91676316	14.84439652	15.28169995	15.11616804	15.00562513	15.0305127	14.93666122	14.93198192	15.09643955	b0553	EG10659	573752-576048
b0554071000000542	BLOCK1	6.198230893	6.585842877	7.194374711	7.179661323	7.372891172	7.362756541	6.477672471	6.813577276	6.723734656	6.80324383	6.573542674	6.7331645	6.772974318	6.32130219	7.309487268	6.803245122	7.197555822	7.31886272	6.915275889	7.500571038	7.342075557	6.558766612	7.018358213	7.456930146	b0554	EG13634	576621-576836
b0554071000000542	BLOCK2	6.650276303	6.604241862	7.360395883	7.485970151	7.34388568	7.29586534	6.716244669	6.957807832	6.520675248	6.819352687	6.783278533	6.716379128	6.750639999	6.490027734	7.401633026	6.778799939	7.198094332	7.361988501	6.945281122	7.399177077	7.618042592	6.789793144	7.051972375	7.41519923	b0554	EG13634	576621-576836
b0555071000000543	BLOCK1	6.244042196	6.139062186	7.18178735	7.112078723	6.428390325	6.538966439	6.331760742	6.713068898	6.409202525	6.582087774	6.450426072	6.042143071	7.053211279	5.474601525	7.012956335	6.531192728	6.509382316	7.257363326	6.706897948	7.376562148	7.002703645	6.4527585	7.00027048	7.263472032	b0555	EG13635	576836-577333
b0555071000000543	BLOCK2	6.269081784	6.388821525	7.150931269	6.935216921	6.320508145	6.580636954	6.395707206	6.793678734	6.477436103	6.439257431	6.004415997	6.17704075	6.537041305	5.672645973	6.958793966	6.351997506	6.919437816	7.042231736	6.433717291	7.321808166	7.096976529	6.366161323	7.14483156	7.162020662	b0555	EG13635	576836-577333
b0556071000000544	BLOCK1	7.339971113	7.447130351	8.556222469	8.266276355	7.180320946	6.707451627	7.950527903	8.154924409	8.590551122	8.16849412	7.947973503	7.745176143	9.522064972	8.915135437	8.878144432	9.162915186	9.148466922	9.086059509	8.725073769	8.723362307	9.465980993	8.757882659	8.901476655	9.193625151	b0556	EG13636	577330-577791
b0556071000000544	BLOCK2	7.257645242	7.690050369	8.602246781	8.309532287	7.1373242	6.617702538	8.033599748	8.169640943	8.492360756	8.239730263	7.954187584	7.429635211	9.596830811	9.000810725	8.899662953	9.108328948	9.157360326	9.219932269	8.640879004	8.529103324	9.377089469	8.707819133	8.874488996	9.379936924	b0556	EG13636	577330-577791
b0557071000000546	BLOCK1	9.678424083	9.681396906	10.90212183	10.72905783	11.10321462	8.529804162	10.31699546	11.11729992	10.72505647	11.03026427	10.85373162	10.98116217	12.5426225	12.04174063	11.64344338	11.21525724	11.07749037	11.56978798	10.76325835	10.54725962	11.26346787	11.28758276	10.75324308	11.85068642	b0557	EG13637	577823-578116
b0557071000000546	BLOCK2	9.725863148	9.657528183	10.91254254	10.85340953	11.20540033	8.536257319	10.38905329	11.16296879	10.71744218	11.03405679	10.86189955	10.92849054	12.52816369	12.03597567	11.71177554	11.18311	11.18139001	11.67976522	10.9684413	10.62677039	11.34188726	11.30592448	10.71823395	11.94236898	b0557	EG13637	577823-578116
b0558071000000547	BLOCK1	4.965876614	5.858393845	5.587575019	5.993271293	5.614468393	5.399198443	5.90140998	4.858448552	5.735681926	5.918486418	4.895544989	4.708893509	6.482685358	4.765258911	4.999129612	4.614939479	6.037380025	6.041334988	4.856662068	5.700830857	6.451450167	4.892454173	6.410931251	5.773492665	b0558	EG13638	578407-578817
b0558071000000547	BLOCK2	5.245305502	5.855112655	4.851843969	6.012666995	5.55998731	5.447215502	6.300601492	6.228285757	6.002139913	5.853424343	5.292689738	4.740026269	6.027978959	4.722761091	5.577235449	4.636485419	6.02233452	5.952489663	4.86852874	5.863997901	6.469656468	5.032330104	6.039059412	5.996580822	b0558	EG13638	578407-578817
b0559071000000548	BLOCK1	5.729582679	5.633448648	6.297081339	6.564067157	6.190723493	5.868459598	6.235018556	6.33422322	6.042101474	6.31149585	5.613805668	5.290888811	6.568451715	4.958077055	6.172231469	5.933853502	6.073762404	6.616807587	6.539451974	6.942046433	6.584486032	5.679080312	6.490481885	6.815736801	b0559	EG13639	579103-579309
b0559071000000548	BLOCK2	5.512113085	5.793656627	6.328025007	6.731128922	5.955403481	5.821682157	6.029751024	6.234823178	5.979513226	6.030973849	5.326781803	5.099114225	6.657567126	4.975102789	6.197906662	5.54924098	6.267949596	6.249471889	6.529730385	6.521671101	6.42400164	5.470380679	6.244907984	6.419070277	b0559	EG13639	579103-579309
b0560071000000550	BLOCK1	7.810006656	7.130475839	8.083810644	7.686174133	10.79405791	11.79976422	7.61705526	7.386788533	7.364922559	7.945282292	7.792409646	7.716680929	7.65904472	8.626517256	7.56387274	7.942703334	7.250573191	7.362084967	7.524994531	7.316370241	7.128087146	7.872578236	7.3364289	7.453931529	b0560	EG11635	580057-580602
b0560071000000550	BLOCK2	7.852475827	7.125812255	8.312010723	7.490684842	11.03566886	11.93656209	7.331802833	7.486744134	7.284311462	7.766711097	8.02085552	8.060087386	8.12193959	8.691283249	7.593343312	7.775556292	7.281387611	7.772232745	7.860651239	7.382688865	7.135423027	8.049010454	7.509398944	8.051707067	b0560	EG11635	580057-580602
b0561071000000552	BLOCK1	5.472877636	5.263549026	5.44471013	5.900806443	5.914363604	6.22974172	6.059138926	5.548350307	6.097282108	5.65006659	5.806009497	5.344455705	5.847403176	6.343294108	6.029123758	5.396440382	5.938643363	6.00075271	5.880523911	5.747994214	5.788936229	5.467781597	5.724240977	5.978525142	b0561	EG13640	580883-581320
b0561071000000552	BLOCK2	5.605778768	5.337646876	6.107068482	6.010229326	6.118110506	6.099215239	5.222696386	5.899281991	5.908279723	5.207482937	5.642389666	5.451989133	6.081350281	6.147611977	5.922968476	5.690662925	5.360581999	5.907873698	5.939226578	5.96097962	6.034068215	5.136437503	5.840896229	6.153057453	b0561	EG13640	580883-581320
b0562071000000553	BLOCK1	5.929185014	6.411366923	6.592953299	6.570764979	7.761457487	7.794201396	6.538103551	6.658945499	6.508712283	6.537327133	6.597945271	6.128775924	7.331327226	6.534139439	6.454475327	6.265395637	6.52643977	6.27086902	6.033590389	6.008267255	6.643020627	6.105942023	6.302372063	6.811589195	b0562	EG13641	581375-582029
b0562071000000553	BLOCK2	5.8870061	6.074486169	6.20493104	6.501980452	7.778640295	7.632489257	6.202125783	6.647215199	6.490825211	6.441690958	6.489515641	6.163643639	7.015531021	6.508729711	5.791579679	6.102870153	6.529305606	6.729658807	6.201433909	6.114133776	6.295390593	6.192916121	6.094005879	6.52166953	b0562	EG13641	581375-582029
b0563071000000554	BLOCK1	6.305076765	5.849931725	6.331760742	6.332310511	6.444673692	6.073231127	6.273210012	6.174334506	6.175933719	5.626091563	5.888180671	6.239415227	6.537468472	6.349890693	5.987739241	6.003827078	5.775817	5.782673279	5.863061271	5.732955646	6.072326648	6.094793444	6.094901094	6.094565453	b0563	EG14317	582176-582358
b0563071000000554	BLOCK2	6.064783715	6.145023204	6.369140148	6.278620434	6.153566218	5.914578874	5.640690331	6.305571135	5.767710408	5.762999848	6.139588187	6.177794241	6.05776867	6.164653553	5.175085418	6.046198545	6.010688101	5.706693544	5.70487473	5.226331265	6.198391998	5.741399569	5.616242997	6.056763421	b0563	EG14317	582176-582358
b0564071000000555	BLOCK1	6.345096492	7.281487764	7.833356284	7.570542623	6.855166239	5.859470182	7.730115491	7.989786735	7.943315389	7.792535238	7.533893461	7.243818529	8.255409618	7.089617848	7.483491739	6.557673533	7.158112801	7.65316036	6.07255818	6.814222268	7.980804493	6.792208545	7.190501281	7.959143592	b0564	EG10050	582904-583653
b0564071000000555	BLOCK2	6.513697597	7.275183089	7.889518565	7.949492329	7.270045783	6.042434221	7.92947206	8.353062997	8.364799149	7.829190584	7.609371577	7.416980729	8.25973432	7.374452674	7.558334991	7.148536577	7.073252553	8.040544534	6.312089709	6.984596186	8.044397398	6.720237417	7.530903342	8.140589515	b0564	EG10050	582904-583653
b0565071000000556	BLOCK1	15.4901411	15.16291874	15.44985216	15.33319013	15.63571614	15.45459508	15.64912103	15.56801647	15.59445081	15.81247111	15.69782141	15.53777801	15.78432107	15.64521481	15.56002145	15.4942648	15.28777328	15.5484731	14.98071497	14.73385323	15.48612388	15.51485525	15.51902429	15.51747536	b0565	EG10673	583903-584856
b0565071000000556	BLOCK2	15.35916163	15.15374173	15.46041828	15.11439245	15.57060705	15.33250899	15.60083836	15.60791592	15.59242654	15.63801567	15.68114445	15.45272998	15.80068619	15.74025393	15.53462225	15.30257311	15.41910923	15.60335494	15.08936696	14.59269643	15.53412932	15.54960909	15.4008657	15.4246333	b0565	EG10673	583903-584856
b0566071000000557	BLOCK1	6.904552739	6.813138568	7.146289656	6.5967697	6.39216284	6.093796775	6.879107786	7.088100244	6.759269039	6.86710573	6.738632747	7.270759718	6.856289812	7.411586404	7.250905691	6.965773897	6.778813078	6.957470071	6.809456891	6.625079033	6.807598356	7.313227709	6.887857881	6.850670677	b0566	EG10268	585370-586131
b0566071000000557	BLOCK2	7.216149259	6.412092186	7.113867159	6.910388494	6.619154735	6.169800764	7.325641857	7.167589754	7.004357565	6.890509925	7.074379127	7.420431873	7.490544459	7.28497027	7.216572239	7.251803342	6.965217483	7.11988215	7.042646526	6.699343408	6.933200823	7.400612214	6.8979749	6.826927224	b0566	EG10268	585370-586131
b0567071000000558	BLOCK1	6.771189675	6.930480704	6.711404047	6.549586007	7.250359062	6.746710474	6.904080617	6.470204948	6.666397293	6.742176025	6.784804949	7.155709773	6.977404723	6.838538357	6.676336528	6.742696124	6.902155603	6.508835858	7.079959382	7.048095563	7.252648404	7.104678421	6.932605718	6.721509375	b0567	EG12448	586314-587204
b0567071000000558	BLOCK2	6.888094195	7.031386374	6.937896362	6.671361316	7.379029999	7.04534795	6.849661557	6.837856224	6.815508826	7.204562341	6.855031651	7.049004462	6.939389977	7.325972786	6.833167137	6.953416579	6.994054683	6.795705917	7.47208155	6.882869217	6.970526987	6.997313863	6.863473909	6.774340348	b0567	EG12448	586314-587204
b0568071000000559	BLOCK1	10.14504741	10.23300161	9.773137723	9.815613692	9.893453984	9.514507743	9.902790979	9.728439935	9.521327381	9.854812139	9.917094106	9.722752042	9.048455813	8.937726027	9.519805278	9.845830769	10.13386133	10.05939246	10.28897125	10.52357254	10.06454985	10.03425176	10.46726705	10.07261887	b0568	EG11740	587205-590177
b0568071000000559	BLOCK2	10.21818044	10.44497107	9.840827009	9.948064935	10.1348071	9.464689094	9.945748877	9.741148412	9.733860517	10.13663693	9.943657066	9.896418085	9.026309028	9.111981473	9.678767901	9.915120794	10.3572212	10.27480944	10.37462416	10.74987236	10.16313414	10.13849529	10.38766174	10.02668084	b0568	EG11740	587205-590177
b0569071000000560	BLOCK1	7.222390167	6.933861762	6.757783342	7.138958805	7.678194473	7.421434554	6.480320062	7.304587701	7.120282467	6.818835226	7.163683888	7.375985564	6.688685325	7.242310965	6.807459256	7.148966634	7.013151801	7.014488084	6.818262608	7.092381886	6.780739221	6.894622562	6.850286869	6.95353764	b0569	EG11739	590164-592401
b0569071000000560	BLOCK2	6.793287263	7.498763859	6.600859951	7.135834442	7.582607183	7.499070928	6.682974926	6.816442271	7.099187882	7.031665368	6.982751775	6.923744633	7.144128988	7.265585981	6.816951634	6.793034897	7.188131858	7.12771478	6.845181407	6.722696892	6.531150611	6.790731644	6.925923485	6.811713771	b0569	EG11739	590164-592401
b0570071000000561	BLOCK1	8.551835513	8.830804192	8.98597994	9.279811128	7.941757185	7.680263868	8.960280884	8.89740865	8.686045236	8.435555257	8.737409943	8.475355687	8.76297627	9.026468113	8.898781543	8.893827237	8.904186015	8.841177481	8.982240383	8.956891573	8.732598897	9.019614078	9.029679255	8.742156147	b0570	EG13642	592551-593993
b0570071000000561	BLOCK2	8.736442861	8.799819091	8.960812279	9.211111025	7.986196449	7.470069068	8.882046286	8.607180118	8.684108293	8.48018796	8.572929069	8.560358439	8.653152476	8.727762906	8.774274779	9.009020706	9.023221248	8.819306379	8.763903168	8.80760383	8.857544389	8.959854179	8.987093437	8.747675064	b0570	EG13642	592551-593993
b0571071000000562	BLOCK1	10.39238548	10.30281871	10.8135986	11.00238657	10.05524908	8.808633781	10.45708061	10.36230144	10.23903065	10.18311229	10.4474047	10.56996808	10.64788542	10.43710651	10.59297011	10.69614087	10.56117957	10.63839138	10.43154211	10.4986458	10.68303284	10.41649471	10.74428415	10.53186195	b0571	EG13851	593983-594666
b0571071000000562	BLOCK2	10.35649137	10.24526925	10.9046052	10.88795792	10.15699885	9.159892271	10.31396491	10.37885015	10.42415369	10.36640899	10.39789001	10.49832488	10.67552195	10.31567151	10.53495015	10.75437495	10.67467682	10.77566328	10.44085318	10.56733534	10.82795419	10.49692047	10.7761253	10.4118318	b0571	EG13851	593983-594666
b0572071000000563	BLOCK1	6.598326493	5.891003526	6.759679169	7.461404957	6.592712663	6.393949836	6.282854909	6.141126202	6.2586301	6.063278582	6.716174691	7.083466562	6.197940071	6.961889526	6.738511155	6.551171452	6.379797684	6.141126202	6.513043782	6.227864273	6.087142443	6.776726477	6.360106128	6.371675598	b0572	EG14233	594823-596196
b0572071000000563	BLOCK2	5.277534765	6.158326928	6.704509586	7.58053596	6.807067643	6.394104227	6.100489941	6.258647058	6.194471241	6.166609006	6.602440548	6.564073256	6.310779988	7.314531585	6.471392337	6.556735948	6.287784397	6.247785135	6.626957421	6.46948065	6.363230662	6.760026622	6.34852634	6.198612016	b0572	EG14233	594823-596196
b0573071000000564	BLOCK1	6.725960597	6.862184798	8.019858116	8.171364974	8.025641787	8.185561328	6.842175575	7.124895712	6.910677505	7.018225777	7.096895381	7.507322913	7.427951386	8.029605275	7.039512402	7.535153267	7.201008427	7.291941466	7.349643931	7.181072726	7.27659902	7.385251552	7.239009398	7.47924754	b0573	EG14234	596354-596686
b0573071000000564	BLOCK2	7.142120335	7.006194778	8.084357176	8.285249618	8.206264217	8.190576837	7.14868096	7.458497663	7.236429475	7.144207521	7.034902382	7.651668114	7.433391817	8.567741651	7.121521085	7.600435539	7.311867267	7.185491951	7.426734393	7.428530187	7.62413819	7.613006311	7.443603336	7.35217941	b0573	EG14234	596354-596686
b0574071000000565	BLOCK1	6.126301804	6.908129579	6.978978098	7.387360817	6.889015935	6.926931649	6.799043258	6.539928043	6.313011794	6.345719257	6.656054399	6.980254989	6.071455927	7.882011426	6.875546638	6.805271816	6.766600462	6.394352934	7.313406404	7.138830848	6.546036303	7.244453272	6.866973486	6.690041287	b0574	EG14235	596702-597925
b0574071000000565	BLOCK2	6.597307691	6.831224892	7.186163773	7.649145501	6.900960972	6.860134723	6.520540111	6.371640752	6.759279694	6.405362745	6.438327787	6.614633291	6.336481566	7.702823743	6.603774686	6.889354286	6.841090028	6.428810709	7.134521812	6.94398343	6.516092387	7.417889636	6.714326581	6.562926206	b0574	EG14235	596702-597925
b0575071000000566	BLOCK1	7.375921292	7.100261798	7.344484112	7.658988329	8.037469532	8.529178695	7.00830984	6.939699091	6.885922063	7.199955949	7.498142342	7.512418906	7.069141458	8.434028926	7.050306873	7.253341685	7.135967794	7.097442248	7.804737019	7.576853146	7.025637912	7.93296529	7.061026579	6.992291456	b0575	EG12367	597937-601080
b0575071000000566	BLOCK2	7.332617539	7.348876842	7.45945457	7.847906109	8.548855038	9.12729485	7.105262162	6.942467588	7.296160945	6.903602315	7.579162796	7.423175592	6.902505358	8.126185112	7.219253724	7.265851296	7.233641724	7.075574346	7.504816605	7.335374275	6.700746258	7.556008594	6.909905081	7.031129387	b0575	EG12367	597937-601080
b0576071000000567	BLOCK1	8.150385015	8.279520976	9.040823132	9.021592989	7.546788761	7.443558583	8.514324681	8.206082004	8.363864042	8.006041018	7.988298402	8.397325948	8.707348433	7.980446368	8.286394655	8.46071349	8.680757902	8.258701229	8.53896799	8.41041107	8.653618265	8.439972965	8.49857081	8.477187955	b0576	EG10708	601182-602558
b0576071000000567	BLOCK2	8.130507242	8.269366095	9.485823675	9.356217995	7.975666868	7.583592793	8.686874109	8.403229797	8.335627509	8.074640833	8.273622652	8.262290794	8.720720688	8.119205197	8.22970135	8.43142949	8.664797471	8.493315488	8.620722023	8.427955156	8.537844274	8.654270834	8.579614252	8.507954358	b0576	EG10708	601182-602558
b0577071000000568	BLOCK1	12.07838985	11.68823055	13.6256182	13.33299353	12.92501025	10.95062245	12.09023567	12.55421729	11.81580643	12.52256702	12.4063511	12.89939329	12.99416531	12.56041048	13.34294626	12.63706366	12.19062366	12.97318654	12.56324216	12.32251689	12.39054791	12.52743121	12.35813551	12.8446484	b0577	EG12620	602639-603886
b0577071000000568	BLOCK2	12.04794638	11.72652659	13.67384904	13.26724902	12.8320482	10.81865008	12.03130018	12.52049417	11.75441133	12.5428897	12.45343776	12.78768922	12.91543976	12.53176877	13.26724213	12.64882649	12.26084546	12.99094754	12.38592273	12.16351049	12.35247959	12.46806017	12.44010332	12.97491593	b0577	EG12620	602639-603886
b0578071000000569	BLOCK1	10.56386502	10.67149259	11.1917686	11.23505579	10.24412904	9.26600151	10.75862573	10.83662014	10.99991448	10.36400034	10.77433887	10.61604492	11.05710547	10.7574251	10.55461111	11.04023046	11.23657286	11.02802594	11.1797168	10.58436473	11.19914571	11.2187391	11.16897498	11.05825567	b0578	EG20151	603994-604647
b0578071000000569	BLOCK2	10.7347274	10.94827837	11.44980653	11.32295069	10.02816674	9.384796051	10.92980838	10.93306675	11.05900403	10.56770553	10.84211836	10.71107988	11.34801299	10.97862095	10.61777048	11.06523664	11.17866529	11.08701936	11.02234638	10.50100436	11.36064202	11.32981237	11.20013182	10.96783938	b0578	EG20151	603994-604647
b0579071000000570	BLOCK1	7.353509439	7.745035599	8.153699967	7.965030424	6.731018919	6.790643034	7.959326199	8.058087538	8.26135357	7.7046486	7.695391173	7.736406667	8.010397747	7.135076157	8.066157555	8.563351118	8.444267846	8.257439703	7.32956495	7.749051501	8.564083548	7.672478381	8.412472041	8.227728563	b0579	EG12619	604741-605109
b0579071000000570	BLOCK2	7.337470266	7.919001539	8.226192039	8.114536732	6.693514835	6.686777834	7.935051869	7.748406889	8.312625697	7.710494447	7.48220454	7.293021872	7.896818569	6.70000962	8.026341953	8.332189204	8.191803942	8.486000732	7.437562336	7.822036672	8.479813805	7.746903914	8.341779875	8.119243592	b0579	EG12619	604741-605109
b0580071000000571	BLOCK1	7.686829648	7.842552118	8.376253478	8.732064627	7.705465129	7.269202436	7.912342086	8.347822424	8.032173042	7.591128099	8.285909847	8.056022034	7.901797921	8.87617465	8.034148572	8.426532299	7.941393929	7.777726765	7.84823984	7.443615768	8.115137312	8.339069222	7.80910699	7.953921707	b0580	EG13643	605174-605422
b0580071000000571	BLOCK2	7.307695363	7.519726664	8.457514676	8.745371133	7.845186426	7.21875986	8.055873494	8.173234892	7.75109277	7.545203896	7.669018968	7.946429098	7.992507304	8.048292867	7.704488144	8.286085488	7.880134493	7.62486197	7.565769278	7.50373035	8.193724934	8.304236769	7.542226316	7.85704605	b0580	EG13643	605174-605422
b0581071000000572	BLOCK1	10.70726758	10.67064855	8.886633058	9.064721481	10.441343	10.37294622	10.98964839	10.59031308	10.9582516	10.30414377	10.47982027	10.48791508	10.01818265	10.28247201	9.708478167	9.538621967	8.686904565	8.765737943	9.16021961	8.840814423	8.638233162	9.047543842	8.876303596	8.592986178	b0581	EG13644	605488-606606
b0581071000000572	BLOCK2	10.60305871	10.80259884	8.854713511	9.106803435	10.50378311	10.25100656	10.68381898	10.51754548	10.89442991	10.46138398	10.39135466	10.4374841	10.05592608	10.25299142	9.437387764	9.577253768	9.008405651	8.666201275	8.914166544	8.896380543	8.813142096	9.013902985	8.871912012	8.579923816	b0581	EG13644	605488-606606
b0583071000000575	BLOCK1	7.835463687	7.855257204	7.84965843	8.017810028	7.816917725	8.267900452	7.658769169	7.870538572	7.443697812	7.830603937	7.261572185	7.38647644	7.764729636	7.060855862	8.075315483	7.390264416	8.093482534	7.987171904	7.583135433	7.952766287	7.549832404	7.342864044	8.17701782	8.053108077	b0583	EG10262	608682-609311
b0583071000000575	BLOCK2	7.992418363	7.688444754	7.762167404	8.059819782	8.065523306	8.249824549	7.703729886	7.601441735	7.439056253	7.926172033	7.298020398	7.513716544	7.885177764	7.02361465	8.406394234	7.598315326	8.021702355	8.13145367	7.671655699	8.012822285	7.546387499	7.415494186	7.937290243	8.004187313	b0583	EG10262	608682-609311
b0584071000000576	BLOCK1	8.975130884	9.222932043	8.476853516	9.056300099	7.774406243	7.516271285	8.90296142	8.70953844	8.582304593	8.528784613	8.45096171	8.638204557	8.537527489	8.759624247	9.658887141	9.061141909	9.481232129	9.350413706	9.116999654	9.288231195	8.974497191	9.22225684	9.57421923	8.975859716	b0584	EG10293	609477-611717
b0584071000000576	BLOCK2	9.136283172	9.316796058	8.68707504	9.014881644	7.857938709	7.508183798	9.000520065	8.837541527	8.610171104	8.732813229	8.410759998	8.56519197	8.714057268	8.669424388	9.57550975	9.145504495	9.459665423	9.347870248	9.099549011	9.414536202	9.069662162	9.221182288	9.633180701	9.055527835	b0584	EG10293	609477-611717
b0585071000000577	BLOCK1	7.5804131	8.114936452	7.409110856	8.046943359	7.235163158	7.120577966	7.871916939	7.93035651	7.92971053	7.572762366	7.628752456	7.854948773	7.469397617	7.401266095	8.523864185	8.351812488	8.285457706	8.241129432	7.875244358	8.563915819	8.020993269	8.036837924	8.357796978	7.890325693	b0585	EG10299	612038-613162
b0585071000000577	BLOCK2	8.079510917	7.94199246	7.556798013	8.038972747	7.268498023	7.394226013	7.965559784	8.113909863	7.853320785	7.845791731	7.60798049	7.807137857	7.439234987	7.291239781	8.541683644	8.535972835	8.51837108	8.20944313	8.258886806	8.622832641	8.113705708	8.316510987	8.170173945	8.001653643	b0585	EG10299	612038-613162
b0586071000000579	BLOCK1	8.014146596	8.186809043	7.477934697	8.314186689	7.201315296	6.964577687	8.192394909	8.089766131	7.926762089	7.738550335	7.582494284	7.855999038	7.392750166	8.095139055	8.158573841	8.169391907	8.587728769	8.258312097	8.20353154	8.610377838	7.981545591	8.43069758	8.459261518	7.833758534	b0586	EG10264	613380-617261
b0586071000000579	BLOCK2	8.169568291	8.134630131	7.429728932	7.960108537	7.124074773	6.959672798	8.316148006	8.205298666	7.974833283	7.631748926	7.630509587	7.679798865	7.29419431	8.237422704	7.867189766	7.963471234	8.162911914	8.048362625	8.148414551	8.663180926	8.120821059	8.459535718	8.406699498	7.653171827	b0586	EG10264	613380-617261
b0587071000000580	BLOCK1	6.488124526	6.344160954	5.961928873	5.901451011	7.644049498	7.72028257	5.845050903	6.181724748	6.51361865	6.457302073	6.567493731	6.269977548	6.853198503	7.289075486	6.387067809	6.324681014	6.22860708	6.140128315	6.628054693	6.119291844	6.579682505	6.782645762	5.9705707	6.27444618	b0587	EG10297	617477-618610
b0587071000000580	BLOCK2	6.275791151	6.218570017	5.895678274	6.238807873	7.522969075	7.36527785	5.848665501	6.25506446	6.363649443	6.616381224	6.740838536	6.729320278	6.430872336	6.513291761	6.265065522	6.326533753	5.6353423	6.047459865	6.46760066	6.308681231	5.897521191	6.565487507	5.84643314	6.297182244	b0587	EG10297	617477-618610
b0588071000000581	BLOCK1	8.730975459	8.465715768	8.357434561	8.19247875	9.149969349	9.595870054	8.675054096	8.576754154	8.674576465	8.883878897	8.598365578	8.507816835	8.928407041	8.534246069	9.180133437	8.480623004	8.68487553	8.892503049	8.757984634	8.410932099	8.255592787	8.505517825	8.644143618	8.514140807	b0588	EG10295	618607-619422
b0588071000000581	BLOCK2	8.960564126	8.452118488	8.289170957	8.188575989	8.991852863	9.419251925	8.680486468	8.668475867	8.752030677	8.660521515	8.470317223	8.639226374	8.971104931	8.658309326	9.178396701	8.52606842	8.585917594	8.661647359	8.628191428	8.545552206	8.071909046	8.689254076	8.501454671	8.526450725	b0588	EG10295	618607-619422
b0589071000000582	BLOCK1	7.561822531	7.436719037	7.104349241	7.272212661	7.249400778	6.995157727	7.630979104	7.394381233	7.420420082	7.373353274	7.875820601	7.909394503	7.486087643	8.316666652	7.562201967	7.670559948	7.632899983	7.433801568	7.724288734	7.580499028	7.601023439	7.800300701	7.389626177	7.07386521	b0589	EG10298	619419-620411
b0589071000000582	BLOCK2	7.810234217	7.710966189	7.336285173	7.604372348	7.162082111	7.112830428	7.729194499	7.391281402	7.638679179	7.406611497	7.57745602	7.70491691	7.571709419	8.637464257	7.676220856	7.738819168	7.756243399	7.26132677	7.710400769	7.509458329	7.550611358	7.7108085	7.382998322	7.270964301	b0589	EG10298	619419-620411
b0590071000000583	BLOCK1	7.496912882	7.251352692	7.102055483	7.314034837	7.157095263	7.140354331	7.635906719	7.384973651	7.613089583	7.051986508	7.422435697	7.177101562	7.56514931	8.086992297	7.000401194	7.490992031	7.431221784	7.447708947	7.530450037	7.510734107	7.54944662	7.595890002	7.45855672	7.253608316	b0590	EG10296	620408-621412
b0590071000000583	BLOCK2	7.383031166	7.437489929	7.386302259	7.506119508	7.124462554	7.22440017	7.794215695	7.395226499	7.490417702	7.056808932	7.671971246	7.228859085	7.444536214	8.216127428	7.270498107	7.676444433	7.965491676	7.270869954	7.672278236	7.521322473	7.442843996	7.782133971	7.444129501	7.154560932	b0590	EG10296	620408-621412
b0591071000000584	BLOCK1	8.135733395	8.248241645	7.507277714	8.048513575	7.877681069	7.471477694	8.204879701	8.032488802	8.171056172	7.936957652	8.069432581	8.35191052	8.830259445	8.891994473	8.027587574	8.126932602	8.230868265	8.289213386	8.04656418	8.40998741	8.07513254	8.306707909	7.827826009	7.653018444	b0591	EG11104	621523-622773
b0591071000000584	BLOCK2	8.121866568	8.252354155	7.771210147	7.981926841	7.811979583	7.322870949	8.449729322	8.324176045	8.114679353	8.023026863	8.134253289	8.321768037	8.647469579	8.453965265	7.750555592	8.260249648	8.322192264	8.026963238	8.008192169	8.169549752	8.136142671	8.080265388	8.026916223	7.722128536	b0591	EG11104	621523-622773
b0592071000000585	BLOCK1	8.418514231	8.873031855	8.511525757	8.835822094	7.446983185	7.367342232	8.736160052	8.426386791	8.384100331	8.698952907	8.44107798	8.704552121	8.515888638	9.187009547	8.846349453	8.528440827	8.458984396	8.632587406	8.534846004	8.764065446	8.492114361	8.462768906	8.507736376	8.339715523	b0592	EG10294	622777-623733
b0592071000000585	BLOCK2	8.728813016	8.685255491	8.453059462	8.707078849	7.684139159	7.225377127	8.657135131	8.507628562	8.641438733	8.436569972	8.37350162	8.66776123	8.716853407	9.364009645	8.814126114	8.816040285	8.80070839	8.85549923	8.699294818	8.770147172	8.465331718	8.601784157	8.651982324	8.547726663	b0592	EG10294	622777-623733
b0593071000000586	BLOCK1	10.28771757	10.3794388	9.767055703	10.58204693	8.971783504	8.543952067	9.808336458	10.14663104	10.01090611	10.04600055	9.831952907	9.945492852	8.915131254	9.02001708	10.88854677	10.44283177	10.25473315	10.45690931	9.90460211	10.57172724	10.18153916	10.32353558	10.47538204	10.11844902	b0593	EG10261	624108-625283
b0593071000000586	BLOCK2	10.2528875	10.33724959	9.887854531	10.62076564	9.254903184	8.530977059	9.846748097	10.04390016	9.98960028	10.13101257	9.877916449	10.00327067	8.857603482	9.239542443	11.01744274	10.44606099	10.26485858	10.62027876	9.94470928	10.66976088	10.12930852	10.37562356	10.5305979	10.0099379	b0593	EG10261	624108-625283
b0594071000000587	BLOCK1	9.877506081	10.12497853	9.311220857	10.25022142	7.585611567	7.228882168	9.854500184	9.586209292	9.651239373	9.432683031	9.394191065	9.167794201	8.641554338	8.73748904	9.824374386	10.09645373	10.04946006	9.67979992	9.232032558	10.13623715	9.845240067	9.788027076	10.13552358	9.242725869	b0594	EG10263	625293-626903
b0594071000000587	BLOCK2	9.794168735	10.13909647	9.244156634	10.24190535	7.753337777	7.357338224	9.753923714	9.457521858	9.575962917	9.138662184	9.394505568	9.147825125	8.300262403	8.670865469	9.771279818	10.02141088	10.10060269	9.567874339	9.32367225	10.09395334	9.809621039	9.725988877	10.06642237	9.264853534	b0594	EG10263	625293-626903
b0595071000000588	BLOCK1	11.04902605	10.92363976	10.62833799	11.64366538	9.672699004	9.086663303	10.81960823	10.88789526	10.70625123	10.61951214	10.52081626	10.60790487	9.584880595	10.05070153	11.34209051	10.93983269	11.1010918	11.04847189	10.50802886	10.96994054	10.73968966	11.14911968	11.26906565	10.73066526	b0595	EG10260	626917-627774
b0595071000000588	BLOCK2	11.25304415	10.95806922	10.48946687	11.46677724	9.569425963	8.941261573	10.85586219	10.84756987	10.85863636	10.50678192	10.5473462	10.5644198	9.900821685	10.47923076	11.4137742	10.90044382	11.11138903	11.06903771	10.61668824	10.81908016	10.66204186	11.14162176	11.24707843	10.65753488	b0595	EG10260	626917-627774
b0596071000000589	BLOCK1	10.11429622	10.15810851	9.684137581	10.57176061	8.642650675	7.879162326	9.712415398	9.681860692	9.57284572	9.42985988	9.487750817	9.425652947	8.892446887	9.207096339	10.14260477	9.591647443	10.11976144	9.76940216	9.48867547	9.978082629	9.690327518	9.966587786	10.13980598	9.526466179	b0596	EG10259	627774-628520
b0596071000000589	BLOCK2	10.25894273	10.24097184	9.884237385	10.47049538	8.34465454	7.880880785	9.852286829	9.718830974	9.61133415	9.332861861	9.543331351	9.58474608	9.056006042	9.335722404	10.14088753	9.824010577	10.23662093	9.739107701	9.643991797	10.09499581	9.758288684	10.02291385	10.23483611	9.532205121	b0596	EG10259	627774-628520
b0597071000000590	BLOCK1	9.999132291	10.12232432	9.883656859	10.42713839	9.493817831	9.67799054	9.984656135	9.873955579	9.903048667	9.537173352	9.567207162	9.689584666	9.556781539	10.15315311	10.24777541	10.0669832	10.32965408	10.00356471	9.992840077	10.10583388	9.781051304	10.37596168	10.34464944	9.686591568	b0597	EG11105	628523-628936
b0597071000000590	BLOCK2	10.03462993	10.21553761	9.936546811	10.60423612	9.426349049	9.530282449	10.13776222	9.855687028	9.947060475	9.610997124	9.737075595	9.659156959	9.222061658	10.42322392	10.37403626	10.12012342	10.41215645	10.05131622	10.0314615	9.932923817	9.734792759	10.43407429	10.35895992	9.860196038	b0597	EG11105	628523-628936
b0598071000000591	BLOCK1	12.78766645	12.81347661	12.32839679	12.36814716	12.72213037	12.10020292	10.9819588	10.86339004	12.23213422	12.40581116	11.68747546	11.65394508	12.88434079	13.21082069	11.41894298	11.73692999	12.4485681	12.01242397	12.69841213	12.76082172	12.00542532	12.6073462	12.39127821	12.23425662	b0598	EG10167	629117-631222
b0598071000000591	BLOCK2	12.88040814	12.82732565	12.43941084	12.50123989	12.72227583	12.01805281	11.02207425	10.99755747	12.30395497	12.39484987	11.77054196	11.74993846	12.84574936	13.26655814	11.45251106	11.77764438	12.48014258	12.09625533	12.67561786	12.68903287	12.00879562	12.60956928	12.47427926	12.39605264	b0598	EG10167	629117-631222
b0599071000000593	BLOCK1	10.63636814	10.96043388	10.82733492	10.96115389	9.298017418	8.854950643	10.96240486	10.47734361	10.90281856	10.55490853	10.52512847	10.50343451	10.44313356	10.75023751	10.6604306	11.15989019	11.29126194	10.95725661	10.90402927	10.89632574	11.07919748	11.02580814	10.98860801	10.70094596	b0599	EG12692	631612-632700
b0599071000000593	BLOCK2	10.49162986	10.79811031	10.7563721	10.90604464	9.421878424	8.911823683	10.75605162	10.36129595	10.68451607	10.50276638	10.46011213	10.35232123	10.51109875	10.54451263	10.64702987	11.01201137	11.19254113	10.6989654	10.9335851	10.82367565	10.92741895	10.88936151	10.98026099	10.61831272	b0599	EG12692	631612-632700
b0600071000000594	BLOCK1	10.39094299	10.31809129	11.0446633	10.84281443	10.00709246	9.11623374	10.69862177	10.87635993	10.63148812	10.79014018	10.81905836	10.49312291	10.30277393	9.470747731	11.1018266	11.00690865	11.0437954	11.54959005	10.97355223	10.79538213	11.29272027	10.8204441	11.12013087	10.88066112	b0600	EG13531	632809-633969
b0600071000000594	BLOCK2	10.4216138	10.18481771	10.869533	10.84596967	10.0700431	9.115760527	10.77942127	10.82004721	10.83258373	10.84694385	10.7365434	10.47579341	10.25968219	9.583837023	11.23139527	11.10339083	11.01116889	11.4968067	10.9523806	10.71274726	11.09322231	10.79097668	11.19107026	11.1589324	b0600	EG13531	632809-633969
b0601071000000595	BLOCK1	7.15782287	7.4038974	7.205878269	7.128923329	7.936808108	8.150571354	7.3544407	7.22165865	7.36250408	7.719499714	7.489872039	7.206666664	7.270058869	6.928080097	7.637350135	7.407761468	7.150324082	7.536783391	7.120184991	7.105840431	7.577669005	7.186803596	7.310249222	7.473290941	b0601	EG13532	633970-634599
b0601071000000595	BLOCK2	6.980044728	7.326960625	6.871860894	7.014193472	7.842378631	8.349074183	7.131551416	7.563697362	7.539631875	7.502346516	7.26997194	7.241007839	7.297050149	7.230605564	7.553904944	7.546983179	7.353309175	7.906207558	7.083263372	7.373033038	7.514691965	7.423885702	7.447407279	7.562942992	b0601	EG13532	633970-634599
b0602071000000596	BLOCK1	7.639413791	7.361278841	6.711026781	6.763932041	9.260850631	10.10851126	7.056364593	6.88435737	7.26794866	7.584283824	7.325242483	7.558372495	7.370468589	7.074599626	7.590808583	7.10584462	6.495567258	7.017233792	6.951894307	6.876676555	6.999659574	6.921404195	7.043028378	7.209643438	b0602	EG13533	634572-635792
b0602071000000596	BLOCK2	7.699872933	7.35088704	6.946278193	6.632987929	9.278049351	9.894373672	6.849053494	7.033125622	7.037337192	7.511449063	7.448452516	7.341037511	7.217513798	7.344860446	7.220179989	6.990743885	6.758219216	6.844863911	6.905793731	6.938051676	6.627244952	7.003816961	6.848188502	7.05311025	b0602	EG13533	634572-635792
b0603071000000597	BLOCK1	6.3439585	5.948502733	6.035656898	5.616107698	7.558594438	6.998483246	5.591562738	6.58838334	6.506533713	6.40169531	6.269001344	6.047501309	6.541022252	5.870774042	6.458142454	6.011819869	5.792181209	6.479322732	5.731718178	5.746054735	6.49201499	5.806241556	6.411422856	6.225348204	b0603	EG13534	635939-636841
b0603071000000597	BLOCK2	6.262818361	6.000437251	6.440179831	5.834018418	7.59540221	7.15600114	6.342915587	6.512497129	6.715375873	6.881747812	6.711569242	5.9163596	6.969509703	6.076999395	6.628903339	6.093807337	6.035366577	6.841022076	5.807978238	6.084904033	6.849408854	6.00122577	6.383280925	6.828118708	b0603	EG13534	635939-636841
b0604071000000598	BLOCK1	10.51191016	10.44983691	10.13086023	9.62793946	11.19787841	10.38976963	10.73668435	10.97945213	10.83540921	11.1448875	10.8314614	11.01782513	11.34105664	10.65732435	10.19664946	9.989020614	9.888941986	10.19707807	9.671763425	9.74973001	10.06296464	9.473806593	10.22781447	10.19986923	b0604	EG13535	637050-637796
b0604071000000598	BLOCK2	10.7556095	10.39621248	10.26651203	9.605298383	11.36729734	10.43257844	10.78941211	11.01172198	10.85592057	11.06449253	10.96117531	11.06687533	11.31265848	10.88039534	10.24255392	10.02605459	9.867651259	10.31973274	9.841078703	9.585108641	10.17833171	9.57828758	10.20039302	10.13895292	b0604	EG13535	637050-637796
b0605071000000599	BLOCK1	12.32993452	12.37896594	12.82234099	12.85019293	12.29291375	11.01232088	12.37046475	12.31001238	12.60400491	12.28331247	12.39784234	12.26920001	13.04202936	12.97326153	12.21287112	12.31728691	12.7065541	12.59802774	12.57796459	12.36322157	12.60183037	12.93704368	12.22140288	12.44117628	b0605	EG11384	638168-638731
b0605071000000599	BLOCK2	12.17719664	12.45696481	12.65105068	12.80424192	12.2033254	11.1242003	12.27573555	12.29804171	12.57803156	12.1607929	12.30546261	12.16481041	12.9468366	12.91625699	12.15259167	12.24708105	12.52045893	12.5340995	12.37403525	12.36279086	12.57693799	12.75431089	12.25500593	12.40423199	b0605	EG11384	638168-638731
b0606071000000600	BLOCK1	10.8262716	11.18453762	10.83282128	11.43261294	9.855565569	9.408734148	11.02521024	10.8187274	10.88577971	10.55924955	10.82500972	10.81165582	10.38391928	10.59712739	10.75921327	10.96019739	11.20975503	10.79937893	11.21263135	11.22325764	11.18974853	11.28299566	11.0256977	10.8957362	b0606	EG11385	638976-640541
b0606071000000600	BLOCK2	10.78960268	11.20231266	10.92405741	11.35508825	9.811825495	9.214072093	10.95691298	10.61964575	10.93739126	10.43912931	10.72660757	10.86554616	10.32534818	10.82641319	10.6571069	10.86876392	11.15352366	10.82362232	11.38310263	11.17066131	11.16952194	11.26179271	10.95595926	10.85761025	b0606	EG11385	638976-640541
b0607071000000601	BLOCK1	6.412168419	7.154395869	7.840543172	7.836317403	8.624120274	8.499630264	7.390301394	7.183244325	8.080607569	6.805091207	7.7458511	7.174917695	7.510946891	7.818159692	7.054584783	7.66252668	7.992059709	7.645288796	7.305084063	7.203854999	8.04836426	7.741032764	7.475724515	7.47327795	b0607	EG12683	640662-641090
b0607071000000601	BLOCK2	6.704412751	7.289136367	7.917792742	7.552116503	8.359467581	8.396397994	7.292310588	7.062695946	7.913268218	6.870755551	7.154545743	7.156314698	7.279742426	7.760638788	7.280931267	7.583220447	7.725670274	7.612864075	7.343804864	7.185477084	8.170455395	7.572925281	7.242697768	7.441739089	b0607	EG12683	640662-641090
b0608071000000602	BLOCK1	13.24347923	12.8543179	10.45616957	9.92404895	13.83450615	13.14135677	13.23344456	13.48935935	12.64369992	13.3288127	12.84488356	13.12621969	12.03862706	12.45645335	10.51113394	9.49599869	9.059994406	9.828335496	9.982611181	9.619213071	9.250752712	9.75285996	9.557946689	9.498995164	b0608	EG13537	641311-642549
b0608071000000602	BLOCK2	13.31724191	12.9635329	10.46381268	10.04383483	14.00010908	13.12299632	13.22553038	13.61613578	12.6315559	13.45408444	12.92613626	13.25497187	12.09018141	12.34553193	10.4410841	9.56600931	9.30511394	9.937182969	10.02166877	9.784253021	9.161283075	9.654821276	9.596206904	9.65143582	b0608	EG13537	641311-642549
b0610071000000603	BLOCK1	9.330338116	9.105812151	9.96680117	9.905283049	9.045766213	8.144652125	9.136757392	9.520642447	9.733020577	9.46135359	9.608606904	9.716927809	10.60315452	10.09232942	9.883311364	9.688372015	9.500176035	10.05657716	10.15605551	9.987231462	9.876723667	9.746270436	9.46302527	10.19664245	b0610	EG12637	642780-643190
b0610071000000603	BLOCK2	9.184578345	8.946725013	9.966950665	9.752359738	8.911617288	8.203795304	9.128843701	9.394862649	9.767856703	9.565178068	9.522516015	9.620490191	10.49300299	10.2227145	9.883261564	9.633026994	9.331819176	10.09962462	10.26099325	10.04719523	9.908232279	9.700747645	9.483009174	10.3372497	b0610	EG12637	642780-643190
b0611071000000604	BLOCK1	10.35930757	10.22136683	9.944267107	9.565630303	9.633128922	8.998045967	10.60156607	10.56780296	10.17457969	10.14392779	10.05491263	10.4106857	10.22300556	9.974012271	9.81239955	10.00571815	9.96897848	10.1025567	9.839573235	10.01424718	10.05123124	9.84171482	9.99276928	9.855083058	b0611	EG10856	643420-644226
b0611071000000604	BLOCK2	10.2796895	10.12124586	9.81654579	9.59800261	9.549317232	9.087893199	10.54451263	10.33448403	10.1101813	10.06959772	10.00428522	10.23129955	10.01884904	9.692793496	9.682794137	9.972997012	10.07957865	10.09749584	9.928119044	9.983405796	10.02123832	9.884875054	9.855764881	9.975355763	b0611	EG10856	643420-644226
b0612071000000605	BLOCK1	7.267611639	6.416314508	6.909217468	6.655486359	9.544945119	10.16315062	6.591257532	6.469236422	6.530563962	6.973524032	7.123398232	6.345242006	7.576250776	6.999536685	6.426179197	6.357924946	6.604385693	6.66248894	6.595012753	6.518173161	6.424342677	6.631891495	6.426613643	6.772280259	b0612	EG13538	644340-645803
b0612071000000605	BLOCK2	6.943951793	6.496698817	6.675893539	6.421748432	9.37547413	10.38972038	6.686870258	6.6469345	6.628377004	6.641064761	7.158697535	6.422848572	7.290135917	6.974668115	6.526995245	6.587450506	6.437843603	6.473217058	6.6539342	6.431567805	6.114233744	6.821879829	6.492937916	6.800371893	b0612	EG13538	644340-645803
b0613071000000606	BLOCK1	6.358225691	5.485082214	6.238070301	5.909890684	6.977387549	7.225638373	6.094590787	6.071614669	5.872176199	5.766905186	6.438056598	6.374851695	6.620980752	6.588219912	6.229543703	6.550768329	6.059327154	5.775851231	6.214826161	6.041188214	5.639753107	6.617022191	5.55645394	5.741369905	b0613	EG13539	645854-646732
b0613071000000606	BLOCK2	5.805493676	5.857247024	5.609589506	5.829248312	6.773343643	7.063291527	5.564329387	5.549776968	5.382656879	5.698615776	6.164188919	6.380260178	5.880274108	7.131477335	5.905069246	5.981722531	5.785589783	5.973746723	6.049767974	5.536351358	5.56347849	6.205040555	6.20453202	5.342014202	b0613	EG13539	645854-646732
b0614071000000607	BLOCK1	6.157605637	5.434861709	5.464227158	5.624358287	6.13965776	6.188254527	5.757985967	5.198356635	5.870229075	5.19631983	6.312394715	6.376304277	6.077702315	7.095992967	5.978332935	6.184492557	6.011743849	5.836073084	6.223401311	5.103401121	6.087333417	6.484366959	5.568564198	5.711442594	b0614	EG13540	646707-647258
b0614071000000607	BLOCK2	6.437286008	6.256703107	6.176231005	5.501563345	6.152629628	6.341635346	5.536310945	5.722400446	5.775429871	5.978012535	6.246136321	6.616609123	6.16733384	7.362957251	5.705488629	6.096297701	5.95828126	5.559598879	6.343318984	5.513534961	5.923339372	6.276785101	6.296683155	5.907493997	b0614	EG13540	646707-647258
b0615071000000608	BLOCK1	6.109051258	5.899646943	6.201316276	5.888860121	7.096950183	7.149922874	6.224767691	6.605880972	5.886774484	6.064134846	6.15751065	6.925698035	6.099453017	7.398344384	6.507596454	6.744361605	6.044453137	5.688518888	6.743739799	5.924527499	6.306634096	7.043222	6.00039894	6.132021537	b0615	EG13541	647262-648794
b0615071000000608	BLOCK2	6.636652169	5.965502643	6.057697199	5.93921247	6.998258699	7.100816849	6.326884246	6.208166063	6.294821058	6.009167989	6.513015349	6.708424538	6.318497619	7.476113507	6.422456722	6.730319321	6.109582045	6.288515449	6.689645813	5.728919107	5.52339886	6.769613076	5.989827031	6.173321353	b0615	EG13541	647262-648794
b0616071000000609	BLOCK1	7.356938729	6.784798407	6.859757152	7.107851042	7.458589528	7.643062489	7.287035424	7.243912759	7.291408327	6.891681648	7.14014877	8.125825167	6.792440232	9.455405313	7.148898525	7.789786624	7.024827175	6.907361799	7.468312053	6.7371635	6.66896013	8.070981742	6.606279353	7.030544654	b0616	EG13542	648805-649713
b0616071000000609	BLOCK2	6.588063965	6.22131644	6.739934489	6.896712632	7.062172452	7.011042713	7.094120979	6.948128904	7.178477625	6.868552198	7.21871337	7.572035467	7.273872976	9.38533763	7.284129126	7.689100637	7.03068148	6.954654642	7.48048891	6.77366145	6.434678262	7.885441973	6.709746921	6.714123227	b0616	EG13542	648805-649713
b0617071000000610	BLOCK1	6.823224556	6.213287006	6.33318398	6.254981345	6.227074861	6.126386477	6.472328546	6.650238959	6.709977076	6.196471313	6.666617428	7.091835213	6.616759076	8.722457827	6.954299855	6.888816295	6.190911112	6.203665141	6.781843591	6.120982235	6.279675576	6.826681946	6.363689737	6.564269932	b0617	EG13543	649710-650006
b0617071000000610	BLOCK2	6.408198947	6.218236761	6.255002124	6.206852221	6.266700351	6.193919553	6.474830248	6.550809878	6.108921666	6.354861158	6.72429965	6.857295552	6.505528941	8.258617852	6.773686503	6.80991215	6.526131427	6.270302803	6.851457975	5.873185696	6.408171768	7.061134617	6.080815396	6.326366564	b0617	EG13543	649710-650006
b0618071000000611	BLOCK1	6.630159351	5.957533915	5.961748332	6.0935475	8.5932955	9.121320853	6.083177194	6.183293957	6.052420242	6.453133973	6.875278767	7.130456275	7.06616563	7.816462112	6.808293656	6.783270674	6.39351402	6.410273256	6.764616858	6.079646911	5.889045148	6.807072796	6.168172666	6.140790924	b0618	EG13645	650021-651079
b0618071000000611	BLOCK2	6.489608762	6.19601288	6.29167354	6.313069858	8.257514191	8.96393443	6.594908283	6.154030233	6.251393408	6.642334787	7.109519364	6.665689796	7.009171349	7.688847549	6.59363762	6.792575582	6.456060301	6.128610977	6.552828919	5.768920044	6.19496955	6.871538127	5.67223297	6.212493467	b0618	EG13645	650021-651079
b0619071000000612	BLOCK1	9.444619655	9.038081105	9.799981912	9.792666839	9.29356453	9.544886792	8.931757211	8.971232565	8.844159335	9.231984095	8.876595525	9.12024384	8.7293954	8.447161766	9.494164765	9.254806836	9.30259803	9.60447632	9.634018711	9.718500511	9.216232943	9.403373185	9.649834218	9.49597891	b0619	EG13646	651458-653116
b0619071000000612	BLOCK2	9.35617661	8.956425529	9.736896219	9.510005342	8.946024017	9.49659357	8.873273378	8.850532855	8.676739544	9.324653115	8.910303339	9.183591219	8.703711547	8.51137276	9.602220238	9.13016408	9.397038381	9.47376439	9.573012414	9.722587098	9.068856187	9.271032023	9.465340902	9.439732	b0619	EG13646	651458-653116
b0620071000000613	BLOCK1	7.89510991	7.993088969	8.190705223	8.173439291	7.19059017	7.134435562	7.850960028	7.961981527	7.844936703	8.024548518	7.731276938	7.977144235	7.758595002	7.221898343	8.097247338	7.654691158	8.042520679	8.385800724	8.176809939	8.310653676	7.986206691	7.815321808	8.097136176	8.166451342	b0620	EG13544	653085-653765
b0620071000000613	BLOCK2	7.925078457	8.072213548	7.922828771	8.179804615	7.234917997	7.018862248	7.901576512	7.940776947	7.890739118	8.064362845	7.855794776	7.979449204	7.864979099	7.103052761	8.308591138	7.724657774	8.087171621	8.408262222	8.24979469	8.353658958	8.090438511	7.65289802	8.23408069	8.122453751	b0620	EG13544	653085-653765
b0621071000000614	BLOCK1	6.10551885	6.310471004	6.377220944	5.851374267	7.274776951	7.50189529	6.311415923	6.39233288	5.98453011	6.555619857	6.907378625	6.684602766	6.884895806	6.974366404	6.318938621	6.439731169	6.007904114	6.388626964	6.307315583	6.152169219	6.249090692	6.681161091	5.479547474	6.55394717	b0621	EG13545	653806-655191
b0621071000000614	BLOCK2	6.368391216	5.819461267	6.609180216	6.055213011	6.910476043	7.25070961	5.760093174	6.402938715	5.743267209	6.748983096	6.99596157	6.35304976	6.721274216	6.998617506	6.428264688	6.319030781	6.045325013	6.200790736	5.874167432	5.85961678	5.812680476	6.338256816	5.905425516	6.172995474	b0621	EG13545	653806-655191
b0622071000000615	BLOCK1	6.326560717	6.779409446	7.380474918	7.272877016	7.897742619	8.513533382	7.268887223	7.239894436	7.618987417	6.945021208	6.797559075	6.550849886	8.174209649	6.626532588	6.981231613	6.966679632	6.801540237	6.962226254	6.530652911	6.959111706	7.345363551	6.38158794	6.910375301	6.943618976	b0622	EG12180	655780-656340
b0622071000000615	BLOCK2	6.783739508	6.673782534	7.387879469	7.33998358	7.548030424	8.178334201	6.741243149	7.060185765	7.374203121	6.764415163	6.884015402	6.26218507	7.932501195	6.32618677	6.816160637	6.77396996	6.80339367	6.806589575	6.376104547	6.628145122	7.135893939	6.193343996	7.082257639	6.528172772	b0622	EG12180	655780-656340
b0623071000000616	BLOCK1	10.45156144	11.18575885	11.08012605	11.73797827	11.73398127	11.86822973	12.12311832	12.08697396	12.80225557	11.26004001	12.13474094	11.43505003	14.00987907	12.54233753	9.856064888	10.69345664	11.83562727	10.45476504	9.64483779	9.73628235	12.13497117	10.09365854	10.59545723	10.87589323	b0623	EG12179	656515-656724
b0623071000000616	BLOCK2	10.40953096	11.0494054	11.07601675	11.63379545	11.60262696	11.7100468	12.12322142	12.0979064	12.79895006	11.23354508	12.10892996	11.44660771	14.0213053	12.62682337	9.722248784	10.6248214	11.870587	10.51831472	9.758341158	9.691968541	12.01371247	10.0813869	10.62421845	10.74380871	b0623	EG12179	656515-656724
b0624071000000617	BLOCK1	7.66611391	7.8782312	8.240893867	7.945794957	8.888021112	10.10304463	8.750917639	8.540625193	8.910976348	7.667008616	8.342789836	7.740472937	9.672778193	8.331505485	7.482320725	8.259796452	8.375159796	7.838840864	7.382703562	7.455417643	8.624020816	7.527158718	7.969612154	7.722088224	b0624	EG12209	656778-657161
b0624071000000617	BLOCK2	7.24777944	7.888587405	7.728174945	7.868445399	8.651158992	9.948414396	8.77166014	8.407309408	8.581301906	7.48422032	8.146320717	7.279402577	9.660195609	8.333344119	7.124664159	8.122937713	8.222027837	7.777430894	7.430425788	7.245897771	8.822061217	7.779170403	7.650457983	7.727727175	b0624	EG12209	656778-657161
b0627071000000619	BLOCK1	8.253909398	7.728168141	8.134218886	8.061290178	9.347799176	10.67323884	8.061488386	8.10402156	8.515619029	7.929513484	8.568526958	7.580144731	9.474281698	8.022082575	7.942216552	8.260735628	8.170420843	7.743552667	7.646153295	7.439521746	8.445561186	7.263180922	7.538201351	8.107485447	b0627	EG11305	658170-658373
b0627071000000619	BLOCK2	8.026898522	7.58669795	8.173809034	7.995628103	9.465781059	10.38479346	8.097354805	8.081054627	8.581143702	7.868839836	8.358340873	7.551938921	9.626201467	8.135889836	8.106688034	8.163463007	8.412924602	8.017816708	7.457752689	7.659225298	8.402674005	7.637121141	7.887383309	8.264345948	b0627	EG11305	658170-658373
b0628071000000620	BLOCK1	11.14527661	11.36788058	11.27400284	11.40451951	10.26568337	9.735431634	11.39255774	10.94882494	11.09902064	10.59720143	11.07373356	11.10953503	11.14942908	11.56376523	10.66470789	10.89288118	11.43667454	10.95684018	11.05462609	10.91355344	10.98275634	11.41048045	11.0807763	10.98212791	b0628	EG11306	658474-659439
b0628071000000620	BLOCK2	11.14281227	11.40350474	11.18908196	11.38924773	10.38582563	10.17723389	11.48894163	10.98039917	11.13440649	10.75976879	11.11669842	11.13743634	11.07857508	11.32407245	10.61171637	10.84172873	11.51260285	11.00795729	10.93363703	10.91411197	11.09457944	11.39790968	10.97090922	10.94033929	b0628	EG11306	658474-659439
b0629071000000621	BLOCK1	6.911988718	6.824023151	7.415696987	7.497500599	7.138982348	7.682772019	6.920824446	6.977363506	7.179062129	6.749705879	7.038030059	6.581629936	7.382974986	6.844309067	6.968184086	7.317910913	7.499306968	7.409657386	7.36739553	7.663795747	7.412226015	6.802504733	7.641123303	7.448092346	b0629	EG11594	659648-660601
b0629071000000621	BLOCK2	7.295119633	7.27500891	7.642295793	7.61698765	7.652376066	8.125741495	7.482870059	7.045385085	7.200835846	6.917344628	7.272816379	7.151364672	7.855358754	7.022234635	7.26360536	7.666128116	7.558264572	7.560511679	7.470308274	7.825767823	7.611571516	6.993032342	7.738734065	7.328519655	b0629	EG11594	659648-660601
b0630071000000622	BLOCK1	9.380639849	9.576565974	10.00867148	9.800785386	9.537885226	10.03693955	9.823798869	9.744706209	9.777813378	9.34278917	9.602135594	9.614890538	9.850750363	9.346599495	9.676944359	9.74259862	9.895347311	9.748552975	9.760241243	9.890437876	9.800666494	9.799598947	9.495419355	9.653906084	b0630	EG11591	660860-661501
[truncated: 7,339 more rows]
