# Supplementary material for: Compensatory Evolution of Gene Regulation in Response to Stress by Escherichia coli Lacking RpoS
Source: PLoS Genet. 2009 Oct 2;5(10):e1000671. doi: 10.1371/journal.pgen.1000671 (PMC2744996; doi:10.1371/journal.pgen.1000671)
Supplement: Table S7 — The results of the FDR adjusted significance tests for all genes of all strains. (0.23 MB TXT) [file pgen.1000671.s007.txt]

#Results of FDR. 0 indicates no difference between the two strains listed. 1 indicates that the first strain listed has a larger value than the second strain, while a -1 indicates the opposite.
SeqID	DMS1688 - DMS1684	DMS1735 - DMS1684	DMS1737 - DMS1684	DMS1739 - DMS1684	DMS1741 - DMS1684	DMS1743 - DMS1684	DMS1745 - DMS1688	DMS1747 - DMS1688	DMS1749 - DMS1688	DMS1751 - DMS1688	DMS1753 - DMS1688	bNumber	EcoGene
b0001071000000001	0	0	0	0	0	1	0	0	0	0	0	b0001	EG11277
b0002071000000002	0	0	0	0	0	0	0	0	0	0	0	b0002	EG10998
b0003071000000003	0	0	0	0	0	0	0	0	0	0	0	b0003	EG10999
b0004071000000004	0	0	0	0	0	0	0	0	0	0	0	b0004	EG11000
b0005071000000005	0	1	0	0	0	0	0	0	0	0	0	b0005	EG14384
b0006071000000006	0	-1	0	0	0	0	0	0	0	0	0	b0006	EG10011
b0007071000000007	0	1	0	0	0	0	0	0	0	0	0	b0007	EG11555
b0008071000000008	0	0	0	0	0	0	0	0	0	0	0	b0008	EG11556
b0009071000000009	0	-1	0	0	0	-1	0	0	0	0	0	b0009	EG11511
b0010071000000010	0	0	0	0	0	0	0	0	0	0	0	b0010	EG11512
b0011071000000011	0	0	0	0	0	0	0	0	0	0	0	b0011	EG14340
b0013071000000012	0	1	0	0	0	0	0	0	0	0	0	b0013	EG11513
b0014071000000013	0	0	0	0	0	0	0	0	0	0	0	b0014	EG10241
b0015071000000014	0	-1	0	0	0	-1	0	0	0	0	0	b0015	EG10240
b0016071000000015	0	0	0	0	0	0	0	0	0	0	0	b0016	EG40012
b0018071000000016	0	0	0	0	0	0	0	0	0	0	0	b0018	EG12074
b0019071000000018	0	0	0	0	0	0	0	0	0	0	0	b0019	EG10652
b0020071000000019	0	0	0	0	0	0	0	0	0	0	0	b0020	EG11078
b0021071000000020	0	1	0	0	0	0	0	0	0	0	0	b0021	EG40002
b0022071000000021	0	1	0	0	0	0	0	0	0	0	0	b0022	EG40001
b0023071000000022	1	0	1	0	0	1	0	0	0	0	0	b0023	EG10919
b0024071000000023	0	0	0	0	0	0	0	0	0	0	0	b0024	EG14386
b0025071000000024	0	0	0	0	0	0	0	0	0	0	0	b0025	EG11079
b0026071000000025	0	0	0	0	0	-1	0	0	0	0	0	b0026	EG10492
b0027071000000026	0	-1	0	0	0	-1	0	0	0	0	0	b0027	EG10548
b0028071000000027	0	-1	0	0	0	0	0	0	0	0	0	b0028	EG11080
b0029071000000028	0	-1	0	0	0	-1	0	0	0	0	0	b0029	EG11081
b0030071000000029	0	0	0	0	0	0	0	0	0	0	0	b0030	EG11082
b0031071000000030	0	0	0	0	0	0	0	0	0	0	0	b0031	EG10206
b0032071000000031	0	0	0	0	0	-1	0	0	0	0	0	b0032	EG10134
b0033071000000032	0	0	0	0	0	0	0	0	0	0	0	b0033	EG10135
b0034071000000033	0	0	1	0	0	0	0	0	0	0	0	b0034	EG13451
b0035071000000034	0	0	0	0	0	0	0	0	0	0	0	b0035	EG12608
b0036071000000035	0	0	0	0	0	0	0	0	0	0	0	b0036	EG11557
b0037071000000036	0	0	0	0	0	0	0	0	0	0	0	b0037	EG11558
b0038071000000037	0	0	0	0	0	-1	0	0	0	0	0	b0038	EG11559
b0039071000000038	0	0	0	0	0	0	0	0	0	0	0	b0039	EG11560
b0040071000000039	0	1	0	0	0	0	0	0	0	0	0	b0040	EG11561
b0041071000000040	0	0	0	0	0	0	0	0	0	0	0	b0041	EG11562
b0042071000000041	0	0	0	0	0	0	0	0	0	0	0	b0042	EG11563
b0043071000000042	0	1	0	0	0	0	0	0	0	0	0	b0043	EG11564
b0044071000000043	0	0	0	0	0	0	0	0	0	0	0	b0044	EG11565
b0045071000000044	0	1	0	0	0	0	0	0	0	0	0	b0045	EG11566
b0046071000000045	0	0	0	0	0	0	0	0	0	0	0	b0046	EG11568
b0047071000000046	0	0	0	0	0	0	0	0	0	0	0	b0047	EG10521
b0048071000000047	0	0	0	0	0	0	0	0	0	0	0	b0048	EG10326
b0049071000000048	0	0	0	0	0	0	0	0	0	0	0	b0049	EG10048
b0050071000000049	0	-1	0	0	0	0	0	0	0	0	0	b0050	EG10047
b0051071000000050	0	0	0	0	0	0	0	0	0	0	0	b0051	EG10523
b0052071000000051	0	-1	0	0	0	0	0	0	0	0	0	b0052	EG10691
b0053071000000052	0	0	0	0	0	0	0	0	0	0	0	b0053	EG10985
b0054071000000053	0	0	0	0	0	0	0	0	0	0	0	b0054	EG11569
b0055071000000054	0	0	0	0	0	0	0	0	0	0	0	b0055	EG11570
b0058071000000056	0	0	0	0	0	0	0	0	0	0	0	b0058	EG12609
b0059071000000057	-1	-1	0	0	0	-1	0	0	1	0	0	b0059	EG11083
b0060071000000058	0	0	0	0	0	0	0	0	0	0	0	b0060	EG10747
b0061071000000059	0	0	0	0	0	0	0	0	0	0	0	b0061	EG10055
b0062071000000060	0	0	0	0	0	0	0	0	0	0	0	b0062	EG10052
b0063071000000061	0	0	0	0	0	0	0	0	0	0	0	b0063	EG10053
b0064071000000062	0	-1	0	0	0	0	0	0	0	0	0	b0064	EG10054
b0065071000000063	0	0	0	0	0	0	0	0	0	0	0	b0065	EG11571
b0066071000000064	0	0	0	0	0	0	0	0	0	0	0	b0066	EG11572
b0067071000000065	0	0	0	0	0	-1	0	0	0	0	0	b0067	EG11573
b0068071000000066	0	0	0	0	0	0	0	0	0	0	0	b0068	EG11574
b0069071000000067	0	0	0	0	0	-1	0	0	0	0	0	b0069	EG12094
b0070071000000068	0	1	0	0	0	0	0	0	0	0	0	b0070	EG11754
b0071071000000069	0	0	0	0	0	-1	0	0	-1	0	0	b0071	EG11575
b0072071000000070	0	0	0	0	0	-1	0	0	-1	0	0	b0072	EG11576
b0073071000000071	0	0	0	0	0	-1	0	0	0	0	0	b0073	EG11577
b0074071000000072	0	0	0	0	0	-1	0	0	-1	0	0	b0074	EG11226
b0075071000000073	0	0	0	0	0	1	0	0	-1	0	0	b0075	EG11280
b0076071000000074	0	0	0	0	0	0	0	0	0	0	0	b0076	EG10531
b0077071000000075	0	0	0	0	0	0	0	0	1	0	0	b0077	EG10500
b0078071000000076	0	0	0	0	0	0	0	0	0	0	0	b0078	EG10499
b0080071000000077	0	-1	0	0	0	0	0	0	0	0	0	b0080	EG10338
b0081071000000078	0	0	0	0	0	0	0	0	0	0	0	b0081	EG11084
b0082071000000079	0	0	0	0	0	0	0	0	0	0	0	b0082	EG11085
b0083071000000080	0	0	0	0	0	0	0	0	0	0	0	b0083	EG11086
b0084071000000081	0	-1	0	0	0	0	0	0	0	0	0	b0084	EG10341
b0085071000000082	0	-1	0	0	0	0	0	0	0	0	0	b0085	EG10621
b0086071000000083	0	-1	0	0	0	0	0	0	0	0	0	b0086	EG10622
b0087071000000084	0	0	0	0	0	0	0	0	0	0	0	b0087	EG10604
b0088071000000085	0	-1	0	0	0	0	0	0	0	0	0	b0088	EG10620
b0089071000000086	0	-1	0	0	0	0	0	0	0	0	0	b0089	EG10344
b0090071000000087	0	0	0	0	0	0	0	0	0	0	0	b0090	EG10623
b0091071000000088	0	-1	0	0	0	0	0	0	0	0	0	b0091	EG10619
b0092071000000089	0	0	0	0	0	0	0	0	0	0	0	b0092	EG10214
b0093071000000090	0	0	0	0	0	0	0	0	0	0	0	b0093	EG10342
b0094071000000091	0	0	0	0	0	0	0	0	0	0	0	b0094	EG10339
b0095071000000092	0	0	0	0	0	0	0	0	0	0	0	b0095	EG10347
b0096071000000093	0	-1	0	0	0	0	0	0	0	0	0	b0096	EG10265
b0097071000000094	0	-1	0	0	0	0	0	0	0	0	0	b0097	EG11087
b0098071000000095	0	0	0	0	0	0	0	0	0	0	0	b0098	EG10936
b0099071000000096	0	0	0	0	0	0	0	0	0	0	0	b0099	EG10626
b0101071000000097	0	0	0	0	0	0	0	0	0	0	0	b0101	EG12314
b0102071000000098	0	-1	0	0	0	0	0	0	0	0	0	b0102	EG12313
b0103071000000099	0	-1	0	0	0	0	0	0	0	0	0	b0103	EG12312
b0104071000000100	0	0	0	0	0	0	0	0	0	0	0	b0104	EG10422
b0106071000000101	0	0	0	0	0	0	0	0	0	0	0	b0106	EG11798
b0107071000000102	0	0	0	0	0	0	0	0	0	0	0	b0107	EG12106
b0108071000000103	0	0	0	0	0	0	0	0	0	0	0	b0108	EG12107
b0109071000000104	0	0	0	0	0	0	0	0	0	0	0	b0109	EG11546
b0110071000000105	0	-1	0	0	0	0	0	0	0	0	0	b0110	EG10041
b0111071000000106	0	0	0	0	0	0	0	0	0	0	0	b0111	EG10042
b0112071000000107	0	0	0	0	0	0	0	0	0	0	0	b0112	EG10084
b0113071000000108	0	-1	0	0	0	0	0	0	0	0	0	b0113	EG11088
b0114071000000109	0	0	0	0	0	-1	0	0	0	0	0	b0114	EG10024
b0115071000000110	0	0	0	0	0	-1	0	0	0	0	0	b0115	EG10025
b0116071000000111	0	0	0	0	0	0	0	0	0	0	0	b0116	EG10543
b0117071000000112	0	0	0	0	0	0	0	0	0	0	0	b0117	EG12315
b0118071000000113	0	0	0	0	0	0	0	0	0	0	0	b0118	EG12316
b0119071000000114	0	0	0	0	0	0	0	0	0	0	0	b0119	EG12605
b0120071000000115	0	0	0	0	0	0	1	1	0	0	1	b0120	EG10962
b0121071000000116	0	0	0	0	0	0	0	0	0	0	0	b0121	EG10963
b0122071000000117	0	0	0	0	0	0	0	0	0	0	0	b0122	EG11089
b0123071000000118	-1	0	0	0	0	0	0	0	0	0	0	b0123	EG12318
b0124071000000119	-1	0	0	0	0	0	0	0	0	0	0	b0124	EG10369
b0125071000000120	0	0	0	0	0	1	0	0	0	0	0	b0125	EG20098
b0126071000000121	0	0	0	0	0	0	0	0	0	0	0	b0126	EG12319
b0127071000000122	0	0	0	0	0	0	0	0	0	0	0	b0127	EG12320
b0128071000000123	0	0	0	0	0	0	0	0	0	0	0	b0128	EG12321
b0129071000000124	0	0	0	0	0	0	0	0	0	0	0	b0129	EG12322
b0130071000000125	0	0	0	0	0	0	0	0	0	0	0	b0130	EG11749
b0131071000000126	0	0	0	0	0	0	0	0	0	0	0	b0131	EG11747
b0132071000000127	0	0	0	0	0	0	0	0	0	0	0	b0132	EG11748
b0133071000000128	0	-1	0	0	0	0	0	0	0	0	0	b0133	EG11746
b0134071000000129	0	-1	0	0	0	-1	0	0	0	0	0	b0134	EG11675
b0135071000000130	0	1	0	0	0	0	0	0	0	0	0	b0135	EG11678
b0136071000000131	0	0	0	0	0	0	0	0	0	0	0	b0136	EG12325
b0137071000000132	0	0	0	0	0	0	0	0	0	0	0	b0137	EG12326
b0138071000000133	0	0	0	0	0	0	0	0	0	0	0	b0138	EG12327
b0139071000000134	0	0	0	0	0	0	0	0	0	0	0	b0139	EG11972
b0140071000000135	0	0	0	0	0	0	0	0	0	0	0	b0140	EG11973
b0141071000000136	0	0	0	0	0	0	0	0	0	0	0	b0141	EG12328
b0142071000000137	0	0	0	0	0	0	0	0	0	0	0	b0142	EG11374
b0143071000000138	0	-1	0	0	0	-1	0	0	0	0	0	b0143	EG10690
b0144071000000139	0	-1	0	0	0	0	0	0	0	0	0	b0144	EG11362
b0145071000000140	1	0	0	0	0	1	0	0	0	0	0	b0145	EG10230
b0146071000000141	0	-1	0	0	0	0	0	0	0	0	0	b0146	EG10949
b0147071000000142	0	0	0	0	0	0	0	0	0	0	0	b0147	EG12330
b0148071000000143	0	-1	0	0	0	0	0	0	0	0	0	b0148	EG12329
b0149071000000144	0	-1	0	0	0	0	0	0	0	0	0	b0149	EG10605
b0150071000000145	0	0	0	0	0	0	0	0	0	0	0	b0150	EG10302
b0151071000000146	0	-1	0	0	0	0	0	0	0	0	0	b0151	EG10304
b0152071000000147	0	0	0	0	0	0	0	0	0	0	0	b0152	EG10305
b0153071000000148	0	0	0	0	0	0	0	0	0	0	0	b0153	EG10303
b0154071000000149	0	-1	0	0	0	0	0	0	0	0	0	b0154	EG10432
b0155071000000150	0	0	0	0	0	0	0	0	0	0	0	b0155	EG12331
b0156071000000151	0	0	0	0	0	0	0	0	0	0	0	b0156	EG12332
b0157071000000152	0	0	0	0	0	0	0	0	0	0	0	b0157	EG12333
b0158071000000153	0	0	0	0	0	0	0	0	0	0	0	b0158	EG12334
b0159071000000154	0	-1	0	0	0	0	0	0	0	0	0	b0159	EG11090
b0160071000000155	0	-1	0	0	0	-1	0	0	0	0	0	b0160	EG10225
b0161071000000156	0	0	0	0	0	-1	0	0	0	0	0	b0161	EG10463
b0162071000000157	0	0	0	0	0	0	0	0	0	0	0	b0162	EG12335
b0163071000000158	0	0	0	0	0	0	0	0	0	0	0	b0163	EG12336
b0164071000000159	0	0	0	0	0	0	0	0	0	0	0	b0164	EG12337
b0166071000000160	0	0	0	0	0	0	0	0	0	0	0	b0166	EG10207
b0167071000000161	0	0	0	0	0	0	0	0	0	0	0	b0167	EG11411
b0168071000000162	0	0	0	0	0	0	0	0	0	0	0	b0168	EG10570
b0169071000000163	0	0	0	0	0	0	0	0	0	0	0	b0169	EG10901
b0170071000000164	0	0	0	0	0	0	0	0	0	0	0	b0170	EG11033
b0171071000000165	0	0	0	0	0	-1	0	0	1	0	0	b0171	EG11539
b0172071000000166	0	0	0	0	0	0	0	0	0	0	0	b0172	EG10335
b0173071000000167	0	-1	0	0	0	0	0	0	0	0	0	b0173	EG12715
b0174071000000168	0	0	0	0	0	1	0	0	0	0	0	b0174	EG13329
b0175071000000169	0	0	0	0	0	0	0	0	0	0	0	b0175	EG10139
b0176071000000170	0	0	0	0	0	0	0	0	0	0	0	b0176	EG12436
b0177071000000171	0	0	0	0	0	0	0	0	0	0	0	b0177	EG12676
b0178071000000172	0	0	0	0	0	0	0	0	0	0	0	b0178	EG10455
b0179071000000173	0	0	0	0	0	0	0	0	0	0	0	b0179	EG10316
b0180071000000174	0	0	0	0	0	1	0	0	0	0	0	b0180	EG11284
b0181071000000175	0	-1	0	0	0	0	0	0	0	0	0	b0181	EG10545
b0182071000000176	0	-1	0	0	0	-1	0	0	0	0	0	b0182	EG10546
b0183071000000177	0	-1	0	0	0	-1	0	0	1	0	0	b0183	EG10861
b0184071000000178	0	-1	0	0	0	0	0	0	0	0	0	b0184	EG10238
b0185071000000179	0	0	0	0	0	0	0	0	0	0	0	b0185	EG11647
b0186071000000180	-1	0	0	0	0	-1	0	0	0	0	0	b0186	EG13219
b0187071000000181	0	-1	0	0	0	-1	0	0	0	0	0	b0187	EG13224
b0188071000000182	0	-1	0	0	0	0	0	0	0	0	0	b0188	EG13220
b0189071000000183	0	0	0	0	0	0	0	0	0	0	0	b0189	EG13221
b0190071000000185	0	0	0	0	0	0	0	0	0	0	0	b0190	EG13223
b0191071000000186	0	0	0	0	0	0	0	0	0	0	0	b0191	EG12354
b0192071000000187	0	0	0	0	0	0	0	0	0	0	0	b0192	EG12137
b0193071000000188	0	1	0	0	0	0	0	0	0	0	0	b0193	EG12138
b0194071000000189	0	-1	0	0	0	0	0	0	0	0	0	b0194	EG10770
b0195071000000190	0	-1	0	0	0	0	0	0	0	0	0	b0195	EG11503
b0196071000000191	0	0	0	0	0	0	0	0	0	0	0	b0196	EG11502
b0197071000000192	0	0	0	0	0	0	0	0	0	0	0	b0197	EG11504
b0198071000000193	0	0	0	0	0	0	0	0	0	0	0	b0198	EG11737
b0199071000000194	0	0	0	0	0	0	0	0	0	0	0	b0199	EG11621
b0200071000000195	0	0	0	0	0	0	0	0	0	0	0	b0200	EG11736
b0207071000000196	0	0	0	0	0	0	0	0	0	0	0	b0207	EG11648
b0208071000000197	0	0	0	0	0	0	0	0	0	0	0	b0208	EG11649
b0209071000000198	0	-1	0	0	0	0	0	0	0	0	0	b0209	EG11650
b0210071000000199	0	0	0	0	0	0	0	0	0	0	0	b0210	EG11651
b0211071000000200	0	0	0	0	0	1	0	0	0	0	0	b0211	EG10246
b0212071000000201	0	0	0	0	0	0	0	0	0	0	0	b0212	EG13330
b0213071000000202	0	0	0	0	0	0	0	0	0	0	0	b0213	EG13331
b0214071000000203	0	0	0	0	0	0	0	0	0	0	0	b0214	EG10860
b0215071000000204	0	-1	0	0	0	0	0	0	0	0	0	b0215	EG10243
b0217071000000205	0	1	0	0	0	0	0	0	0	0	0	b0217	EG13332
b0218071000000207	0	1	0	0	0	0	0	0	0	0	0	b0218	EG13333
b0219071000000209	0	0	0	0	0	0	0	0	0	0	0	b0219	EG13334
b0220071000000210	1	0	0	0	0	1	0	0	-1	0	-1	b0220	EG13547
b0221071000000211	0	0	-1	0	-1	0	0	0	0	0	0	b0221	EG13145
b0222071000000212	0	-1	0	0	0	0	0	0	0	0	0	b0222	EG13146
b0223071000000213	0	-1	0	0	0	0	0	0	0	0	0	b0223	EG13147
b0224071000000214	0	0	0	0	0	1	0	0	0	0	0	b0224	EG13148
b0225071000000215	0	0	0	0	0	0	0	0	0	0	0	b0225	EG13154
b0226071000000216	1	0	0	0	0	0	-1	-1	-1	-1	0	b0226	EG13142
b0227071000000217	0	0	0	0	0	0	0	0	0	0	0	b0227	EG13149
b0228071000000218	0	1	0	0	0	0	0	0	0	0	0	b0228	EG13150
b0229071000000219	0	0	0	0	0	0	0	0	0	0	0	b0229	EG13144
b0230071000000220	0	0	0	0	0	0	0	0	0	0	0	b0230	EG13143
b0231071000000221	0	0	0	0	0	0	0	0	0	0	0	b0231	EG13141
b0232071000000222	0	0	0	0	0	0	0	0	0	0	0	b0232	EG13151
b0233071000000223	0	0	0	0	0	0	0	0	0	0	0	b0233	EG13152
b0234071000000224	0	0	0	0	0	0	0	0	0	0	0	b0234	EG13153
b0235071000000225	0	0	0	0	0	0	0	0	0	0	0	b0235	EG14368
b0236071000000226	0	0	0	0	0	0	0	0	0	0	0	b0236	EG11496
b0237071000000227	0	-1	0	0	0	0	0	0	0	0	0	b0237	EG10695
b0238071000000228	0	0	0	0	0	0	0	0	0	0	0	b0238	EG10414
b0239071000000229	0	-1	0	0	0	-1	0	0	0	0	0	b0239	EG11091
b0240071000000230	1	0	0	0	0	1	0	0	-1	0	0	b0240	EG11092
b0241071000000231	0	0	0	0	0	0	0	0	0	0	0	b0241	EG10729
b0242071000000232	0	-1	0	0	0	-1	0	0	0	0	0	b0242	EG10768
b0243071000000233	0	-1	0	0	0	0	0	0	0	0	0	b0243	EG10767
b0245071000000235	0	0	0	0	0	0	0	0	0	0	0	b0245	EG14333
b0246071000000236	0	0	0	0	0	0	0	0	0	0	0	b0246	EG13335
b0247071000000238	0	0	0	0	0	0	0	0	0	0	0	b0247	EG14331
b0248071000000239	0	1	0	0	0	0	0	0	0	0	0	b0248	EG13336
b0249071000000240	0	0	0	0	0	0	0	0	0	0	0	b0249	EG14283
b0250071000000241	0	0	0	0	0	0	0	0	0	0	0	b0250	EG13548
b0251071000000242	0	1	0	0	0	0	0	0	0	0	0	b0251	EG13337
b0252071000000245	0	1	0	0	0	0	0	0	0	0	0	b0252	EG13338
b0253071000000246	0	0	0	0	0	0	0	0	0	0	0	b0253	EG13339
b0254071000000247	0	1	0	0	0	0	0	0	0	0	0	b0254	EG13340
b0256071000000249	0	0	0	0	0	0	0	0	0	0	0	b0256	EG40009
b0258071000000250	0	0	0	0	0	0	0	0	0	0	0	b0258	EG13341
b0259071000000251	0	0	0	0	0	0	0	0	0	0	0	b0259	EG40008
b0260071000000252	0	0	0	0	0	0	0	0	0	0	0	b0260	EG13342
b0261071000000253	0	-1	0	0	0	0	0	0	0	0	0	b0261	EG13343
b0262071000000254	0	0	0	0	0	0	0	0	0	0	0	b0262	EG12340
b0263071000000255	0	1	0	0	0	0	0	0	0	0	0	b0263	EG14277
b0264071000000256	0	1	0	0	0	0	0	0	0	0	0	b0264	EG40002
b0265071000000257	0	1	0	0	0	0	0	0	0	0	0	b0265	EG40001
b0266071000000259	0	0	0	0	0	0	0	0	0	0	0	b0266	EG12339
b0267071000000260	0	0	0	0	0	0	0	0	0	0	0	b0267	EG12338
b0268071000000261	0	0	0	0	0	-1	0	0	0	0	0	b0268	EG13344
b0269071000000262	0	0	0	0	0	0	0	0	0	0	0	b0269	EG13345
b0270071000000263	0	-1	0	0	0	0	0	0	0	0	0	b0270	EG13346
b0271071000000264	0	0	0	0	0	0	0	0	0	0	0	b0271	EG13347
b0272071000000265	0	-1	0	0	0	0	0	0	0	0	0	b0272	EG13349
b0273071000000266	0	-1	0	0	0	0	0	0	1	0	0	b0273	EG10067
b0276071000000269	0	0	0	0	0	0	0	0	0	0	0	b0276	EG13549
b0277071000000270	0	0	0	0	0	0	0	0	0	0	0	b0277	EG13550
b0278071000000271	0	0	0	0	0	0	0	0	0	0	0	b0278	EG13551
b0279071000000272	0	0	0	0	0	0	0	0	0	0	0	b0279	EG13552
b0280071000000273	0	-1	0	0	0	0	0	0	0	0	0	b0280	EG13553
b0281071000000274	0	0	0	0	0	0	0	0	0	0	0	b0281	EG13554
b0282071000000275	0	0	0	0	0	0	0	0	0	0	0	b0282	EG13555
b0283071000000276	0	0	0	0	0	0	0	0	0	0	0	b0283	EG13556
b0284071000000277	0	0	0	0	0	0	0	0	0	0	0	b0284	EG13557
b0285071000000278	0	-1	0	0	0	-1	0	0	0	0	0	b0285	EG13558
b0286071000000279	-1	-1	0	0	0	-1	0	0	0	0	0	b0286	EG13559
b0287071000000280	0	0	0	0	0	0	0	0	0	0	0	b0287	EG13560
b0288071000000281	0	0	0	0	0	0	0	0	0	0	0	b0288	EG14323
b0289071000000282	0	0	0	0	0	0	0	0	0	0	0	b0289	EG13561
b0290071000000283	0	0	0	0	0	0	0	0	0	0	0	b0290	EG13562
b0291071000000284	0	0	0	0	0	0	0	0	0	0	0	b0291	EG13563
b0292071000000285	0	0	0	0	0	0	0	0	0	0	0	b0292	EG13564
b0293071000000286	0	0	0	0	0	0	0	0	0	0	0	b0293	EG13565
b0294071000000287	0	0	0	0	0	0	0	0	0	0	0	b0294	EG14324
b0295071000000288	0	0	0	0	0	0	0	0	0	0	0	b0295	EG14325
b0296071000000290	0	0	0	0	0	0	0	0	0	0	0	b0296	EG14326
b0297071000000292	0	0	0	0	0	0	0	0	0	0	0	b0297	EG12161
b0298071000000293	0	1	0	0	0	0	0	0	0	0	0	b0298	EG40005
b0299071000000294	0	0	0	0	0	0	0	0	0	0	0	b0299	EG40006
b0300071000000295	0	0	0	0	0	0	0	0	0	0	0	b0300	EG13381
b0301071000000297	0	1	0	0	0	0	0	0	0	0	0	b0301	EG13579
b0303071000000298	0	0	0	0	0	0	0	0	0	0	0	b0303	EG14278
b0304071000000299	-1	0	0	0	0	0	0	0	0	0	0	b0304	EG13580
b0305071000000300	0	0	0	0	0	0	0	0	0	0	0	b0305	EG13581
b0306071000000301	0	0	0	0	0	0	0	0	0	0	0	b0306	EG13582
b0307071000000302	0	0	0	0	0	-1	0	0	0	0	0	b0307	EG13583
b0308071000000303	0	0	0	0	0	0	0	0	0	0	0	b0308	EG13584
b0310071000000304	0	0	0	0	0	0	0	0	0	0	0	b0310	EG13585
b0311071000000305	0	-1	0	0	0	-1	0	0	0	0	0	b0311	EG10109
b0312071000000306	0	-1	0	0	0	-1	0	0	0	0	0	b0312	EG10110
b0313071000000307	0	-1	0	0	0	-1	0	0	0	0	0	b0313	EG10111
b0314071000000308	0	0	0	0	0	0	-1	0	0	0	0	b0314	EG10112
b0315071000000309	1	0	0	1	0	0	0	0	0	0	0	b0315	EG11236
b0316071000000310	0	0	0	0	0	0	0	0	0	0	0	b0316	EG13586
b0317071000000311	0	1	0	0	0	0	0	0	0	0	0	b0317	EG13587
b0318071000000312	0	0	0	0	0	0	0	0	0	0	0	b0318	EG13588
b0319071000000313	0	0	0	0	0	0	0	0	0	0	0	b0319	EG13589
b0320071000000314	0	0	0	0	0	0	0	0	0	0	0	b0320	EG13590
b0321071000000315	0	0	0	0	0	0	0	0	0	0	0	b0321	EG13591
b0323071000000316	0	0	0	0	0	0	0	0	0	0	0	b0323	EG13593
b0324071000000317	0	0	0	0	0	0	0	0	0	0	0	b0324	EG13594
b0325071000000318	-1	0	0	0	0	0	0	0	0	0	0	b0325	EG13595
b0326071000000319	0	0	0	0	0	0	0	0	0	0	0	b0326	EG13596
b0327071000000320	0	0	0	0	0	0	0	0	0	0	0	b0327	EG13597
b0328071000000321	0	1	0	0	0	0	0	0	0	0	0	b0328	EG13598
b0329071000000322	-1	0	0	0	0	1	0	0	0	0	0	b0329	EG13599
b0330071000000323	0	0	0	0	0	0	0	0	0	0	0	b0330	EG13600
b0331071000000324	0	0	0	0	0	0	0	0	0	0	0	b0331	EG13601
b0333071000000325	0	0	0	0	0	0	0	0	0	0	0	b0333	EG11756
b0334071000000326	0	1	0	0	0	0	0	0	0	0	0	b0334	EG13603
b0335071000000327	0	0	0	0	0	0	0	0	0	0	0	b0335	EG13604
b0336071000000328	0	0	0	0	0	0	0	0	0	0	0	b0336	EG11327
b0337071000000329	0	-1	0	0	0	0	0	0	0	0	0	b0337	EG11326
b0338071000000330	0	0	0	0	0	0	0	0	0	0	0	b0338	EG11421
b0339071000000331	0	0	0	0	0	0	0	0	0	0	0	b0339	EG10176
b0340071000000332	0	0	0	0	0	0	0	0	0	0	0	b0340	EG10175
b0341071000000333	0	0	0	0	0	0	0	0	0	0	0	b0341	EG10177
b0342071000000334	0	0	0	0	0	0	0	0	0	0	0	b0342	EG10524
b0343071000000335	0	1	0	0	0	0	0	0	0	0	0	b0343	EG10526
b0344071000000336	0	0	0	0	0	0	0	0	0	0	0	b0344	EG10527
b0345071000000337	0	0	0	0	0	0	0	0	0	0	0	b0345	EG10525
b0346071000000338	0	-1	0	0	0	0	0	0	0	0	0	b0346	EG20276
b0347071000000339	0	0	0	0	0	0	0	0	0	0	0	b0347	EG20273
b0348071000000340	0	0	0	0	0	0	0	0	0	0	0	b0348	EG20274
b0349071000000341	0	0	0	0	0	0	0	0	0	0	0	b0349	EG20275
b0350071000000342	0	0	0	0	0	0	0	0	0	0	0	b0350	EG14274
b0351071000000343	0	0	0	0	0	0	0	0	0	0	0	b0351	EG13625
b0352071000000344	0	0	0	0	0	0	0	0	0	0	0	b0352	EG13292
b0353071000000345	0	0	0	0	0	0	0	0	0	0	0	b0353	EG13293
b0354071000000346	0	0	0	0	0	0	0	0	0	0	0	b0354	EG13294
b0355071000000347	0	-1	0	0	0	-1	0	0	1	0	0	b0355	EG13295
b0356071000000348	0	-1	0	0	0	-1	0	0	0	0	0	b0356	EG50010
b0357071000000349	0	0	0	0	0	-1	0	0	0	0	0	b0357	EG13296
b0358071000000350	0	0	0	0	0	0	0	0	0	0	0	b0358	EG13297
b0360071000000352	0	1	0	0	0	0	0	0	0	0	0	b0360	EG40003
b0361071000000353	0	1	0	0	0	0	0	0	0	0	0	b0361	EG40004
b0363071000000354	0	0	0	0	0	0	0	0	0	0	0	b0363	EG13298
b0364071000000355	0	0	0	0	0	0	0	0	0	0	0	b0364	EG13302
b0365071000000356	0	0	0	-1	0	0	0	0	0	0	0	b0365	EG13300
b0366071000000357	0	0	0	-1	0	0	0	0	0	0	0	b0366	EG13299
b0367071000000358	0	0	0	-1	0	-1	0	0	1	0	0	b0367	EG13301
b0368071000000359	0	0	0	0	0	0	0	0	0	0	0	b0368	EG12423
b0369071000000360	0	-1	0	0	0	0	0	0	0	0	0	b0369	EG10428
b0375071000000364	0	0	0	0	0	0	0	0	0	0	0	b0375	EG13607
b0376071000000365	0	0	0	0	0	0	0	0	0	0	0	b0376	EG12867
b0377071000000366	0	0	0	0	0	0	0	0	0	0	0	b0377	EG10928
b0378071000000367	0	0	0	0	0	-1	0	0	0	-1	0	b0378	EG13608
b0379071000000368	1	0	0	0	0	0	0	0	-1	0	0	b0379	EG14279
b0380071000000369	0	1	0	0	0	1	0	0	0	0	0	b0380	EG14280
b0381071000000370	0	-1	0	0	0	0	0	0	0	0	0	b0381	EG10213
b0382071000000371	0	0	0	0	0	1	0	0	0	0	0	b0382	EG11256
b0383071000000372	1	0	0	0	0	0	-1	-1	-1	-1	-1	b0383	EG10727
b0384071000000373	0	0	0	0	0	1	0	0	0	0	0	b0384	EG11401
b0385071000000374	0	0	0	0	0	0	0	0	0	0	0	b0385	EG11257
b0386071000000375	0	0	0	0	0	0	0	0	0	0	0	b0386	EG10769
b0387071000000376	0	0	0	0	0	0	0	0	0	0	0	b0387	EG13176
b0388071000000377	0	0	0	0	0	0	0	0	0	0	0	b0388	EG10082
b0389071000000378	0	1	1	0	1	1	0	0	0	0	0	b0389	EG11093
b0390071000000379	0	0	0	0	0	0	0	0	0	0	0	b0390	EG10083
b0391071000000380	0	1	0	0	0	1	0	0	0	0	0	b0391	EG12159
b0392071000000381	0	0	0	0	0	0	0	0	0	0	0	b0392	EG14282
b0393071000000382	0	-1	0	0	0	0	0	0	0	0	0	b0393	EG12158
b0394071000000383	-1	0	0	0	0	0	0	0	0	0	0	b0394	EG11288
b0396071000000384	0	0	0	0	0	0	0	0	0	0	0	b0396	EG10060
b0397071000000385	0	0	0	0	0	0	0	0	0	0	0	b0397	EG10927
b0398071000000386	0	0	0	0	0	0	0	0	0	0	0	b0398	EG11094
b0399071000000387	0	0	0	0	0	0	0	0	0	0	0	b0399	EG10728
b0400071000000388	0	0	0	0	0	0	0	0	0	0	0	b0400	EG10733
b0401071000000389	0	0	0	0	0	0	0	0	0	0	0	b0401	EG12168
b0402071000000390	0	0	0	0	0	0	0	0	0	0	0	b0402	EG13609
b0403071000000391	0	0	0	0	0	-1	0	0	0	0	0	b0403	EG10565
b0404071000000392	0	0	0	0	0	0	0	0	0	0	0	b0404	EG11095
b0405071000000393	0	0	0	0	0	0	0	0	0	0	0	b0405	EG10812
b0406071000000394	0	0	0	0	0	0	0	0	0	0	0	b0406	EG10996
b0407071000000395	0	0	0	0	0	0	0	0	0	0	0	b0407	EG11096
b0408071000000396	0	0	0	0	0	0	0	0	0	0	0	b0408	EG10938
b0409071000000397	0	0	0	0	0	1	0	0	0	0	0	b0409	EG10940
b0410071000000398	0	1	0	0	0	0	0	0	0	0	0	b0410	EG11097
b0411071000000399	0	0	0	0	0	0	0	0	0	0	0	b0411	EG11035
b0412071000000400	0	0	0	0	0	0	0	0	0	0	0	b0412	EG12874
b0413071000000401	0	0	0	0	0	0	0	0	0	0	0	b0413	EG11320
b0414071000000402	0	0	0	0	0	0	0	0	0	0	0	b0414	EG11321
b0415071000000403	0	0	0	0	0	0	0	0	0	0	0	b0415	EG11322
b0416071000000404	0	0	0	0	0	0	0	0	0	0	0	b0416	EG10666
b0417071000000405	0	-1	0	0	0	-1	0	0	0	0	0	b0417	EG20227
b0418071000000406	0	0	0	0	0	0	0	0	0	0	0	b0418	EG10704
b0419071000000407	-1	-1	0	0	0	0	0	0	0	0	0	b0419	EG13611
b0420071000000408	0	-1	0	0	0	0	0	0	0	0	0	b0420	EG13612
b0421071000000409	0	-1	0	0	0	0	0	0	0	0	0	b0421	EG10508
b0422071000000410	0	0	0	0	0	0	0	0	0	0	0	b0422	EG11098
b0423071000000411	0	-1	0	0	0	0	0	0	0	0	0	b0423	EG13273
b0424071000000412	0	0	0	0	0	0	0	0	0	0	0	b0424	EG13272
b0425071000000413	0	0	0	0	0	0	0	0	0	0	0	b0425	EG13271
b0426071000000414	0	0	0	0	0	1	0	0	0	0	0	b0426	EG13613
b0427071000000415	0	0	0	0	0	0	0	0	0	0	0	b0427	EG13614
b0428071000000416	0	0	0	0	0	0	0	0	0	0	0	b0428	EG10182
b0429071000000417	0	0	0	0	0	0	0	0	0	0	0	b0429	EG10181
b0430071000000418	0	0	0	0	0	0	0	0	0	0	0	b0430	EG10180
b0431071000000419	0	0	0	0	0	0	0	0	0	0	0	b0431	EG10179
b0432071000000420	0	0	0	0	0	0	0	0	0	0	0	b0432	EG10178
b0433071000000421	0	0	0	0	0	0	0	0	0	0	0	b0433	EG12183
b0434071000000422	0	0	0	0	0	0	0	0	0	0	0	b0434	EG12182
b0435071000000423	0	0	1	0	0	1	0	0	0	0	0	b0435	EG10125
b0436071000000424	0	0	0	0	0	1	0	0	0	0	0	b0436	EG11003
b0437071000000425	0	-1	0	0	0	0	0	0	0	0	0	b0437	EG10158
b0438071000000426	0	-1	0	0	0	0	0	0	0	0	0	b0438	EG10159
b0439071000000427	0	-1	0	0	0	0	0	0	0	0	0	b0439	EG10542
b0440071000000428	0	0	0	0	0	1	0	0	0	0	0	b0440	EG10467
b0441071000000429	0	0	0	0	0	0	0	0	0	0	0	b0441	EG13249
b0442071000000430	0	0	0	0	0	0	0	0	0	0	0	b0442	EG13250
b0443071000000431	0	0	0	0	0	0	0	0	0	0	0	b0443	EG13251
b0444071000000432	0	0	0	0	0	0	0	0	0	0	0	b0444	EG13252
b0445071000000433	0	1	0	0	0	0	0	0	0	0	0	b0445	EG13217
b0446071000000434	0	0	0	0	0	0	0	0	0	0	0	b0446	EG13216
b0447071000000435	0	0	0	0	0	0	0	0	0	0	0	b0447	EG13218
b0448071000000436	0	0	0	0	0	0	0	0	0	0	0	b0448	EG11622
b0449071000000437	0	0	0	0	0	0	0	0	0	0	0	b0449	EG14374
b0450071000000438	0	0	0	0	0	0	0	0	0	0	0	b0450	EG12191
b0451071000000439	0	1	0	0	0	0	0	0	0	0	0	b0451	EG11821
b0452071000000440	0	0	0	0	0	0	0	0	0	0	0	b0452	EG10995
b0453071000000441	0	0	0	0	0	0	0	0	0	0	0	b0453	EG13253
b0454071000000442	0	0	0	0	0	0	0	0	0	0	0	b0454	EG13254
b0456071000000443	0	0	0	0	0	0	0	0	0	0	0	b0456	EG11099
b0457071000000444	0	0	0	0	0	0	0	0	0	0	0	b0457	EG14237
b0458071000000445	0	0	0	0	0	0	0	0	0	0	0	b0458	EG14238
b0459071000000446	1	0	0	0	0	0	0	0	0	0	0	b0459	EG14239
b0460071000000447	0	0	0	0	0	1	0	0	0	0	0	b0460	EG10439
b0461071000000448	0	0	0	0	0	0	0	0	0	0	0	b0461	EG12429
b0462071000000449	0	0	0	0	0	0	0	0	0	0	0	b0462	EG11704
b0463071000000450	0	0	0	0	0	0	0	0	0	0	0	b0463	EG11703
b0464071000000451	0	0	0	0	0	0	0	0	0	0	0	b0464	EG12116
b0465071000000452	0	0	0	0	0	0	0	0	0	0	0	b0465	EG14240
b0466071000000453	0	0	0	0	0	0	0	0	0	0	0	b0466	EG12830
b0467071000000454	0	0	0	0	0	0	0	0	0	0	0	b0467	EG10765
b0468071000000455	0	0	0	0	0	1	0	0	0	0	0	b0468	EG12843
b0469071000000456	0	-1	0	0	0	0	0	0	0	0	0	b0469	EG10051
b0470071000000457	0	-1	0	0	0	0	0	0	0	0	0	b0470	EG10245
b0471071000000458	0	0	0	0	0	1	0	0	0	0	0	b0471	EG11100
b0472071000000459	0	-1	0	0	0	0	0	0	0	0	0	b0472	EG10834
b0473071000000460	0	-1	0	0	0	0	0	0	0	0	0	b0473	EG10461
b0474071000000461	0	0	0	0	0	0	0	0	-1	0	0	b0474	EG10032
b0475071000000462	0	-1	0	0	0	0	0	0	0	0	0	b0475	EG10431
b0476071000000463	0	0	0	0	0	0	0	0	0	0	0	b0476	EG11101
b0477071000000464	0	0	0	0	0	0	0	0	0	0	0	b0477	EG11102
b0478071000000465	0	0	0	0	0	0	0	0	0	0	0	b0478	EG12623
b0479071000000466	0	0	0	0	0	-1	0	0	0	0	0	b0479	EG13268
b0480071000000467	0	0	0	0	0	0	0	0	0	0	0	b0480	EG11060
b0481071000000468	0	1	0	0	0	0	0	0	0	0	0	b0481	EG12454
b0482071000000469	0	0	0	0	0	0	0	0	0	0	0	b0482	EG13244
b0483071000000470	0	0	0	0	0	0	0	0	0	0	0	b0483	EG13245
b0484071000000471	0	-1	0	0	0	0	-1	0	0	0	0	b0484	EG13246
b0485071000000472	-1	0	0	0	0	0	0	0	0	0	0	b0485	EG13247
b0486071000000473	-1	0	0	0	0	0	0	0	0	0	0	b0486	EG13248
b0487071000000474	0	-1	0	0	0	0	0	0	0	0	0	b0487	EG13256
b0488071000000475	0	0	0	0	0	0	0	0	0	0	0	b0488	EG13257
b0489071000000476	0	0	0	0	0	0	0	0	0	0	0	b0489	EG13258
b0490071000000477	0	0	0	0	0	0	0	0	0	0	0	b0490	EG13259
b0491071000000478	0	0	0	0	0	0	0	0	0	0	0	b0491	EG13260
b0492071000000479	0	-1	0	0	0	0	0	0	0	0	0	b0492	EG13261
b0493071000000480	0	0	0	0	0	-1	0	0	0	0	0	b0493	EG13262
b0494071000000481	0	-1	0	0	0	0	0	0	0	0	0	b0494	EG11542
b0495071000000482	0	-1	0	0	0	0	0	0	0	0	0	b0495	EG11657
b0496071000000483	0	0	0	0	0	0	0	0	0	0	0	b0496	EG13263
b0497071000000484	0	0	0	0	0	0	0	0	0	0	0	b0497	EG10849
b0498071000000485	0	0	0	0	0	0	0	0	0	0	0	b0498	EG11769
b0499071000000486	0	0	0	0	0	0	0	0	0	0	0	b0499	EG14327
b0500071000000487	0	0	0	0	0	0	0	0	0	0	0	b0500	EG11770
b0502071000000489	0	0	0	0	0	0	0	0	0	0	0	b0502	EG14285
b0503071000000490	0	0	0	0	0	0	0	0	0	0	0	b0503	EG11768
b0504071000000491	0	0	0	0	0	0	0	0	0	0	0	b0504	EG13267
b0505071000000492	0	1	0	0	0	0	0	0	0	0	0	b0505	EG13615
b0506071000000493	0	0	0	0	0	0	0	0	0	0	0	b0506	EG13616
b0507071000000494	0	0	0	0	0	-1	0	0	0	0	0	b0507	EG11583
b0508071000000495	0	0	0	0	0	0	0	0	0	0	0	b0508	EG11584
b0509071000000496	0	0	0	0	0	0	0	0	0	0	0	b0509	EG13265
b0511071000000497	0	1	0	0	0	0	0	0	0	0	0	b0511	EG13618
b0512071000000498	0	0	0	0	0	0	0	0	0	0	0	b0512	EG13619
b0513071000000499	0	0	0	0	0	0	0	0	0	0	0	b0513	EG13620
b0514071000000500	0	0	0	0	0	0	0	0	0	0	0	b0514	EG13621
b0515071000000501	0	0	0	0	0	0	0	0	0	0	0	b0515	EG13622
b0516071000000502	0	0	0	0	0	0	0	0	0	0	0	b0516	EG13623
b0517071000000503	0	0	0	0	0	0	0	0	0	0	0	b0517	EG13624
b0518071000000504	0	0	0	0	0	0	0	0	0	0	0	b0518	EG13399
b0520071000000506	0	0	0	0	0	0	0	0	0	0	0	b0520	EG13626
b0521071000000507	0	0	0	0	0	0	0	0	0	0	0	b0521	EG12384
b0522071000000508	0	0	0	0	0	0	0	0	0	0	0	b0522	EG10796
b0523071000000509	0	-1	0	0	0	0	0	0	0	0	0	b0523	EG10793
b0524071000000510	0	-1	0	0	0	0	0	0	0	0	0	b0524	EG12666
b0525071000000511	0	0	0	0	0	0	0	0	0	0	0	b0525	EG10758
b0526071000000512	0	-1	0	0	0	0	0	0	0	0	0	b0526	EG10196
b0527071000000513	0	1	0	0	0	0	0	0	0	0	0	b0527	EG12708
b0528071000000514	0	0	0	0	0	0	0	0	0	0	0	b0528	EG12879
b0529071000000515	0	-1	0	0	0	0	0	0	0	0	0	b0529	EG10328
b0530071000000516	0	0	0	0	0	0	0	0	0	0	0	b0530	EG13881
b0531071000000517	0	0	0	0	0	0	0	0	0	0	0	b0531	EG13882
b0532071000000518	0	0	0	0	0	0	0	0	0	0	0	b0532	EG13883
b0533071000000519	0	0	0	0	0	0	0	0	0	0	0	b0533	EG13884
b0534071000000520	0	1	0	0	0	0	0	0	0	0	0	b0534	EG12388
b0535071000000521	0	0	0	0	0	0	0	0	0	0	0	b0535	EG11103
b0537071000000522	0	0	0	0	0	0	0	0	0	0	0	b0537	EG10507
b0539071000000524	0	1	0	0	0	0	0	0	0	0	0	b0539	EG12349
b0542071000000526	0	1	0	0	0	0	0	0	0	0	0	b0542	EG12351
b0543071000000529	1	0	1	0	0	1	0	0	0	0	0	b0543	EG10629
b0544071000000530	0	0	0	0	0	0	0	0	0	0	0	b0544	EG13627
b0545071000000531	0	0	0	0	0	0	0	0	0	0	0	b0545	EG13628
b0546071000000532	0	0	0	0	0	0	0	0	0	0	0	b0546	EG13629
b0547071000000534	0	0	0	0	0	0	0	0	0	0	0	b0547	EG13630
b0548071000000535	0	0	0	0	0	0	0	0	0	0	0	b0548	EG14286
b0549071000000536	0	0	0	0	0	0	0	0	0	0	0	b0549	EG13631
b0550071000000537	0	0	0	0	0	0	0	0	0	0	0	b0550	EG20283
b0551071000000539	0	0	0	0	0	0	0	0	0	0	0	b0551	EG13633
b0553071000000540	0	0	0	0	0	0	0	0	0	0	0	b0553	EG10659
b0554071000000542	0	0	0	0	0	0	0	0	0	0	0	b0554	EG13634
b0555071000000543	0	0	0	0	0	0	0	0	0	0	0	b0555	EG13635
b0556071000000544	0	0	0	0	0	1	0	0	0	0	0	b0556	EG13636
b0557071000000546	0	0	0	0	0	1	0	0	0	0	0	b0557	EG13637
b0558071000000547	0	0	0	0	0	0	0	0	0	0	0	b0558	EG13638
b0559071000000548	0	0	0	0	0	0	0	0	0	0	0	b0559	EG13639
b0560071000000550	0	1	0	0	0	0	0	0	0	0	0	b0560	EG11635
b0561071000000552	0	0	0	0	0	0	0	0	0	0	0	b0561	EG13640
b0562071000000553	0	1	0	0	0	0	0	0	0	0	0	b0562	EG13641
b0563071000000554	0	0	0	0	0	0	0	0	0	0	0	b0563	EG14317
b0564071000000555	0	0	0	0	0	0	0	0	0	0	0	b0564	EG10050
b0565071000000556	0	0	0	0	0	0	0	0	0	0	0	b0565	EG10673
b0566071000000557	0	0	0	0	0	0	0	0	0	0	0	b0566	EG10268
b0567071000000558	0	0	0	0	0	0	0	0	0	0	0	b0567	EG12448
b0568071000000559	0	0	0	0	0	-1	0	0	0	0	0	b0568	EG11740
b0569071000000560	0	0	0	0	0	0	0	0	0	0	0	b0569	EG11739
b0570071000000561	0	0	0	0	0	0	0	0	0	0	0	b0570	EG13642
b0571071000000562	0	0	0	0	0	0	0	0	0	0	0	b0571	EG13851
b0572071000000563	0	0	0	0	0	0	0	0	0	0	0	b0572	EG14233
b0573071000000564	0	0	0	0	0	0	0	0	0	0	0	b0573	EG14234
b0574071000000565	0	0	0	0	0	0	0	0	0	0	0	b0574	EG14235
b0575071000000566	0	0	0	0	0	0	0	0	0	0	0	b0575	EG12367
b0576071000000567	0	0	0	0	0	0	0	0	0	0	0	b0576	EG10708
b0577071000000568	1	0	0	0	0	0	0	0	0	0	0	b0577	EG12620
b0578071000000569	0	0	0	0	0	0	0	0	0	0	0	b0578	EG20151
b0579071000000570	0	0	0	0	0	0	0	0	0	0	0	b0579	EG12619
b0580071000000571	0	0	0	0	0	0	0	0	0	0	0	b0580	EG13643
b0581071000000572	-1	0	0	0	0	0	0	0	0	0	0	b0581	EG13644
b0583071000000575	0	0	0	0	0	0	0	0	0	0	0	b0583	EG10262
b0584071000000576	0	-1	0	0	0	0	0	0	0	0	0	b0584	EG10293
b0585071000000577	0	0	0	0	0	0	0	0	0	0	0	b0585	EG10299
b0586071000000579	0	0	0	0	0	0	0	0	0	0	0	b0586	EG10264
b0587071000000580	0	0	0	0	0	0	0	0	0	0	0	b0587	EG10297
b0588071000000581	0	0	0	0	0	0	0	0	0	0	0	b0588	EG10295
b0589071000000582	0	0	0	0	0	0	0	0	0	0	0	b0589	EG10298
b0590071000000583	0	0	0	0	0	0	0	0	0	0	0	b0590	EG10296
b0591071000000584	0	0	0	0	0	0	0	0	0	0	0	b0591	EG11104
b0592071000000585	0	0	0	0	0	0	0	0	0	0	0	b0592	EG10294
b0593071000000586	0	-1	0	0	0	-1	0	0	0	0	0	b0593	EG10261
b0594071000000587	0	-1	0	0	0	-1	0	0	0	0	0	b0594	EG10263
b0595071000000588	0	-1	0	0	0	0	0	0	0	0	0	b0595	EG10260
b0596071000000589	0	-1	0	0	0	0	0	0	0	0	0	b0596	EG10259
b0597071000000590	0	0	0	0	0	0	0	0	0	0	0	b0597	EG11105
b0598071000000591	0	0	-1	0	-1	0	0	0	0	0	0	b0598	EG10167
b0599071000000593	0	-1	0	0	0	0	0	0	0	0	0	b0599	EG12692
b0600071000000594	0	0	0	0	0	0	0	0	0	0	0	b0600	EG13531
b0601071000000595	0	0	0	0	0	0	0	0	0	0	0	b0601	EG13532
b0602071000000596	0	1	0	0	0	0	0	0	0	0	0	b0602	EG13533
b0603071000000597	0	0	0	0	0	0	0	0	0	0	0	b0603	EG13534
b0604071000000598	0	0	0	0	0	0	0	0	0	0	0	b0604	EG13535
b0605071000000599	0	0	0	0	0	0	0	0	0	0	0	b0605	EG11384
b0606071000000600	0	-1	0	0	0	0	0	0	0	0	0	b0606	EG11385
b0607071000000601	0	1	0	0	0	0	0	0	0	0	0	b0607	EG12683
b0608071000000602	-1	0	0	0	0	0	0	0	0	0	0	b0608	EG13537
b0610071000000603	0	0	0	0	0	1	0	0	0	0	0	b0610	EG12637
b0611071000000604	0	-1	0	0	0	0	0	0	0	0	0	b0611	EG10856
b0612071000000605	0	1	0	0	0	0	0	0	0	0	0	b0612	EG13538
b0613071000000606	0	0	0	0	0	0	0	0	0	0	0	b0613	EG13539
b0614071000000607	0	0	0	0	0	0	0	0	0	0	0	b0614	EG13540
b0615071000000608	0	0	0	0	0	0	0	0	0	0	0	b0615	EG13541
b0616071000000609	0	0	0	0	0	0	0	0	0	0	0	b0616	EG13542
b0617071000000610	0	0	0	0	0	0	0	0	0	0	0	b0617	EG13543
b0618071000000611	0	1	0	0	0	0	0	0	0	0	0	b0618	EG13645
b0619071000000612	0	0	0	0	0	0	0	0	0	0	0	b0619	EG13646
b0620071000000613	0	0	0	0	0	0	0	0	0	0	0	b0620	EG13544
b0621071000000614	0	0	0	0	0	0	0	0	0	0	0	b0621	EG13545
b0622071000000615	0	0	0	0	0	0	0	0	0	0	0	b0622	EG12180
b0623071000000616	0	0	0	0	0	1	0	0	0	0	0	b0623	EG12179
b0624071000000617	0	0	0	0	0	0	0	0	0	0	0	b0624	EG12209
b0627071000000619	0	1	0	0	0	0	0	0	0	0	0	b0627	EG11305
b0628071000000620	0	-1	0	0	0	0	0	0	0	0	0	b0628	EG11306
b0629071000000621	0	0	0	0	0	0	0	0	0	0	0	b0629	EG11594
b0630071000000622	0	0	0	0	0	0	0	0	0	0	0	b0630	EG11591
b0631071000000623	0	1	0	0	0	0	0	0	0	0	0	b0631	EG11592
b0632071000000624	0	-1	0	0	0	0	0	0	0	0	0	b0632	EG10201
b0633071000000625	0	-1	0	0	0	0	0	0	0	0	0	b0633	EG10854
b0634071000000626	0	0	0	0	0	0	0	0	0	0	0	b0634	EG10607
b0635071000000627	0	-1	0	0	0	0	0	0	0	0	0	b0635	EG10606
b0636071000000628	0	-1	0	0	0	0	0	0	0	0	0	b0636	EG11254
b0637071000000629	0	-1	0	0	0	0	0	0	0	0	0	b0637	EG11255
b0638071000000630	0	0	0	0	0	0	0	0	0	0	0	b0638	EG13240
b0639071000000631	0	0	0	0	0	0	0	0	0	0	0	b0639	EG13241
b0640071000000632	0	-1	0	0	0	0	0	0	0	0	0	b0640	EG11412
b0641071000000633	0	-1	0	0	0	0	0	0	0	0	0	b0641	EG10855
b0642071000000634	0	0	0	0	0	0	0	0	0	0	0	b0642	EG10532
b0643071000000635	-1	0	0	0	0	0	0	0	0	0	0	b0643	EG12851
b0644071000000636	0	0	0	0	0	0	0	0	0	0	0	b0644	EG13647
b0645071000000637	0	0	0	0	0	0	0	0	0	0	0	b0645	EG13648
b0646071000000638	0	1	0	0	0	0	0	0	0	0	0	b0646	EG13649
b0647071000000639	0	0	0	0	0	0	0	0	0	0	0	b0647	EG13650
b0648071000000640	0	0	0	0	0	0	0	0	0	0	0	b0648	EG13651
b0649071000000641	0	1	0	0	0	0	0	0	0	0	0	b0649	EG13652
b0650071000000642	0	0	0	0	0	0	0	0	0	0	0	b0650	EG13653
b0651071000000643	0	0	0	0	0	0	0	0	0	0	0	b0651	EG12701
b0652071000000644	0	-1	0	0	0	-1	0	0	0	0	0	b0652	EG12663
b0653071000000645	0	0	0	0	0	0	0	0	0	0	0	b0653	EG12662
b0654071000000646	0	-1	0	0	0	-1	0	0	0	0	0	b0654	EG12661
b0655071000000647	0	0	0	0	0	0	0	0	0	0	0	b0655	EG12700
b0657071000000649	0	-1	0	0	0	0	0	0	0	0	0	b0657	EG10168
b0658071000000650	0	-1	0	0	0	0	0	0	0	0	0	b0658	EG13654
b0659071000000651	0	-1	0	0	0	0	0	0	0	0	0	b0659	EG13655
b0660071000000652	0	-1	0	0	0	0	0	0	0	0	0	b0660	EG13656
b0661071000000653	0	-1	0	0	0	-1	0	0	0	0	0	b0661	EG13657
b0662071000000654	0	-1	0	0	0	0	0	0	0	0	0	b0662	EG13658
b0674071000000655	0	-1	0	0	0	-1	0	0	0	0	0	b0674	EG10092
b0675071000000656	0	0	1	0	0	0	0	0	0	0	0	b0675	EG10634
b0676071000000657	0	-1	1	0	0	0	0	0	0	0	0	b0676	EG10636
b0677071000000658	0	-1	1	0	0	0	0	0	0	0	0	b0677	EG10632
b0678071000000659	-1	-1	1	0	0	0	0	0	0	0	0	b0678	EG10633
b0679071000000660	0	-1	1	0	0	0	0	0	0	0	0	b0679	EG10635
b0680071000000661	0	-1	0	0	0	0	0	0	0	0	0	b0680	EG10390
b0681071000000662	0	0	0	0	0	0	0	0	0	0	0	b0681	EG13659
b0682071000000663	0	0	0	0	0	0	0	0	0	0	0	b0682	EG13660
b0683071000000664	1	0	0	0	0	0	0	0	0	0	0	b0683	EG10359
b0684071000000666	0	-1	0	0	0	0	0	0	0	0	0	b0684	EG10318
b0685071000000667	0	-1	0	0	0	0	0	0	0	0	0	b0685	EG11775
b0686071000000668	0	0	0	0	0	0	0	0	0	0	0	b0686	EG11776
b0687071000000669	0	-1	0	0	0	0	0	0	0	0	0	b0687	EG12197
b0688071000000670	0	-1	0	0	0	0	0	0	0	0	0	b0688	EG12144
b0689071000000671	0	0	0	0	0	0	0	0	0	0	0	b0689	EG14158
b0691071000000672	0	0	0	0	0	0	0	0	0	0	0	b0691	EG11777
b0692071000000674	0	0	0	0	0	0	0	0	0	0	0	b0692	EG10753
b0693071000000675	0	0	0	0	0	0	0	0	0	0	0	b0693	EG10964
b0694071000000677	0	0	0	0	0	0	0	0	0	0	0	b0694	EG10517
b0695071000000678	0	-1	0	0	0	0	0	0	0	0	0	b0695	EG10516
b0696071000000679	0	0	0	0	0	-1	0	0	1	0	0	b0696	EG10515
b0697071000000680	0	-1	0	0	0	-1	0	0	0	0	0	b0697	EG10514
b0698071000000681	0	0	0	0	0	0	0	0	0	0	0	b0698	EG10513
b0699071000000683	0	0	0	0	0	0	0	0	-1	-1	0	b0699	EG11521
b0700071000000684	0	0	0	0	0	0	0	0	0	0	0	b0700	EG10848
b0702071000000685	0	0	0	0	0	0	0	0	0	0	0	b0702	EG11522
b0703071000000686	0	0	0	0	0	0	0	0	0	0	0	b0703	EG13661
b0704071000000687	0	0	0	0	0	0	0	0	0	0	0	b0704	EG11523
b0705071000000689	0	0	0	0	0	0	0	0	0	0	0	b0705	EG13417
b0706071000000690	0	0	0	0	0	0	0	0	0	0	0	b0706	EG11524
b0707071000000691	-1	0	0	0	0	0	0	0	0	0	0	b0707	EG11108
b0708071000000692	-1	-1	0	0	0	-1	0	0	0	0	0	b0708	EG10736
b0709071000000693	0	0	0	0	0	0	0	0	0	0	0	b0709	EG13304
b0710071000000694	0	-1	0	0	0	0	0	0	0	0	0	b0710	EG13305
b0711071000000695	0	-1	0	0	0	-1	0	0	0	0	0	b0711	EG13306
b0712071000000696	0	-1	0	0	0	-1	0	0	0	0	0	b0712	EG13307
b0713071000000697	0	-1	0	0	0	0	0	0	0	0	0	b0713	EG13308
b0714071000000698	0	0	0	0	0	-1	0	0	0	0	0	b0714	EG13237
b0715071000000699	0	0	0	0	0	0	0	0	0	0	0	b0715	EG13310
b0716071000000700	0	0	0	0	0	0	0	0	0	0	0	b0716	EG13311
b0717071000000701	0	0	0	0	0	0	0	0	0	0	0	b0717	EG13312
b0718071000000702	0	0	0	0	0	0	0	0	0	0	0	b0718	EG13313
b0719071000000703	0	0	0	0	0	0	0	0	0	0	0	b0719	EG12359
b0720071000000704	0	0	0	0	0	0	0	0	0	0	0	b0720	EG10402
b0721071000000705	0	0	0	0	0	0	0	0	0	0	0	b0721	EG10933
b0722071000000706	0	0	0	0	0	-1	0	0	0	0	0	b0722	EG10934
b0723071000000707	0	0	0	0	0	-1	0	0	0	0	0	b0723	EG10931
b0724071000000708	0	0	0	0	0	0	0	0	0	0	0	b0724	EG10932
b0726071000000709	0	0	0	0	-1	-1	0	0	0	0	0	b0726	EG10979
b0727071000000710	0	0	0	0	-1	-1	0	0	0	0	0	b0727	EG10980
b0728071000000711	0	0	0	0	0	-1	0	0	0	0	0	b0728	EG10981
b0729071000000712	0	0	-1	0	-1	-1	0	0	0	0	0	b0729	EG10982
b0730071000000713	0	0	0	0	0	0	0	0	0	0	0	b0730	EG11109
b0731071000000714	0	0	0	0	0	0	0	0	0	0	0	b0731	EG13235
b0732071000000715	0	0	0	0	0	0	0	0	0	0	0	b0732	EG13236
b0733071000000716	0	0	0	0	0	0	0	0	0	0	0	b0733	EG10173
b0734071000000717	0	0	0	0	0	0	0	0	0	0	0	b0734	EG10174
b0735071000000719	0	0	0	0	0	0	0	0	0	0	0	b0735	EG12395
b0736071000000720	0	-1	0	0	0	0	0	0	0	0	0	b0736	EG11110
b0737071000000721	0	0	0	0	0	0	0	0	0	0	0	b0737	EG11010
b0738071000000722	0	-1	0	0	0	0	0	0	0	0	0	b0738	EG11011
b0739071000000723	0	-1	0	0	0	0	0	0	0	0	0	b0739	EG11007
b0740071000000724	0	0	0	0	0	0	0	0	0	0	0	b0740	EG11008
b0741071000000725	0	0	0	0	0	0	-1	0	0	0	0	b0741	EG10684
b0742071000000726	0	0	0	0	0	1	0	0	0	0	0	b0742	EG12854
b0750071000000727	0	0	0	0	0	0	0	0	0	0	0	b0750	EG10630
b0751071000000728	0	0	0	0	0	0	0	0	0	0	0	b0751	EG11700
b0752071000000729	0	0	0	0	0	0	0	0	0	0	0	b0752	EG13662
b0753071000000730	-1	0	0	0	0	0	0	0	0	0	0	b0753	EG13663
b0754071000000731	0	0	0	0	0	0	0	0	0	0	0	b0754	EG10079
b0755071000000732	0	0	0	0	0	0	0	0	0	0	0	b0755	EG11699
b0756071000000733	0	-1	0	0	0	0	0	0	0	0	0	b0756	EG11698
b0757071000000734	0	0	0	0	0	-1	0	0	0	0	0	b0757	EG10363
b0758071000000735	0	-1	0	0	0	-1	0	0	1	0	0	b0758	EG10366
b0759071000000736	0	-1	0	0	0	-1	0	0	0	0	0	b0759	EG10362
b0760071000000737	0	0	0	0	0	0	0	0	0	0	0	b0760	EG11677
b0761071000000738	0	-1	0	0	0	0	0	0	0	0	0	b0761	EG13227
b0762071000000739	0	0	0	0	0	1	0	0	0	0	0	b0762	EG14328
b0763071000000740	0	0	0	0	0	0	0	0	1	0	0	b0763	EG12427
b0764071000000741	0	0	0	0	0	0	0	0	0	0	0	b0764	EG10002
b0765071000000742	0	0	0	0	0	0	0	0	0	0	0	b0765	EG10152
b0766071000000743	0	-1	0	0	0	0	0	0	0	0	0	b0766	EG11239
b0767071000000744	-1	0	0	0	0	0	0	0	0	0	0	b0767	EG13231
b0768071000000745	0	0	0	0	0	0	0	0	0	0	0	b0768	EG13230
b0769071000000746	0	0	0	0	0	0	0	0	0	0	0	b0769	EG13664
b0770071000000747	0	0	0	0	0	0	0	0	0	0	0	b0770	EG13665
b0771071000000748	0	0	0	0	0	0	0	0	0	0	0	b0771	EG13666
b0772071000000749	0	-1	0	0	0	0	0	0	0	0	0	b0772	EG12875
b0773071000000750	0	-1	0	0	0	0	0	0	0	0	0	b0773	EG11238
b0774071000000751	0	0	0	0	0	0	0	0	0	0	0	b0774	EG10117
b0775071000000752	0	-1	0	0	0	-1	0	0	0	0	0	b0775	EG10118
b0776071000000753	0	-1	0	0	0	-1	0	0	0	0	0	b0776	EG10121
b0777071000000754	0	-1	0	0	0	-1	0	0	0	0	0	b0777	EG10119
b0778071000000755	0	-1	0	0	0	0	0	0	0	0	0	b0778	EG10120
b0779071000000757	0	0	0	0	0	-1	0	0	0	0	0	b0779	EG11062
b0780071000000758	0	0	0	0	0	0	0	0	0	0	0	b0780	EG13667
b0781071000000759	0	-1	0	0	0	0	0	0	0	0	0	b0781	EG11595
b0782071000000760	0	0	0	0	0	0	0	0	-1	0	0	b0782	EG11596
b0783071000000761	0	-1	0	0	0	0	0	0	0	0	0	b0783	EG11666
b0784071000000762	0	0	0	0	0	0	0	0	0	0	0	b0784	EG11597
b0785071000000763	0	0	0	0	0	0	0	0	0	0	0	b0785	EG11598
b0786071000000764	0	0	0	0	0	1	0	0	0	0	0	b0786	EG13668
b0787071000000765	0	0	0	0	0	0	0	0	0	0	0	b0787	EG13669
b0788071000000766	-1	1	0	0	0	0	0	0	0	0	0	b0788	EG13670
b0789071000000767	-1	0	0	0	0	0	0	0	0	0	0	b0789	EG13671
b0790071000000768	-1	0	0	0	0	0	0	0	0	0	0	b0790	EG13672
b0791071000000769	0	1	0	0	0	0	0	0	0	0	0	b0791	EG13673
b0792071000000770	0	0	0	0	0	0	0	0	0	0	0	b0792	EG13674
b0793071000000771	0	0	0	0	0	0	0	0	0	0	0	b0793	EG13675
b0794071000000772	0	0	0	0	0	-1	0	0	0	0	0	b0794	EG13314
b0795071000000773	0	0	0	0	0	0	-1	0	0	0	0	b0795	EG13315
b0796071000000774	0	0	0	0	0	0	0	0	0	0	0	b0796	EG12406
b0797071000000775	0	0	0	0	0	0	0	0	0	0	0	b0797	EG11235
b0798071000000776	0	1	0	0	0	0	0	0	0	0	0	b0798	EG11579
b0799071000000777	0	0	0	0	0	0	0	0	0	0	0	b0799	EG11357
b0800071000000778	0	0	0	0	0	0	0	0	0	0	0	b0800	EG11580
b0801071000000779	0	0	0	0	0	0	0	0	0	0	0	b0801	EG11581
b0802071000000780	0	0	0	0	0	0	0	0	0	0	0	b0802	EG12422
b0803071000000781	0	0	0	0	0	0	0	0	0	0	0	b0803	EG12421
b0804071000000782	0	0	0	0	0	0	0	0	0	0	0	b0804	EG13316
b0805071000000783	0	0	0	0	0	0	0	0	0	0	0	b0805	EG13317
b0806071000000784	0	0	0	0	0	0	0	0	0	0	0	b0806	EG13318
b0807071000000785	0	0	0	0	0	0	0	0	0	0	0	b0807	EG13319
b0808071000000786	-1	0	0	0	0	0	0	0	0	0	0	b0808	EG13320
b0809071000000787	0	-1	0	0	0	0	0	0	0	0	0	b0809	EG10389
b0810071000000788	0	0	0	0	0	0	0	0	0	0	0	b0810	EG10388
b0811071000000789	0	0	0	0	0	0	0	0	0	0	0	b0811	EG10386
b0812071000000790	0	0	0	0	0	0	0	0	-1	0	0	b0812	EG11415
b0813071000000791	0	0	0	0	0	0	0	0	0	0	0	b0813	EG12134
b0814071000000792	1	0	0	0	0	1	0	0	0	0	-1	b0814	EG12135
b0815071000000793	0	0	0	0	0	0	0	0	0	0	0	b0815	EG13321
b0816071000000794	0	1	0	0	0	0	0	0	0	0	0	b0816	EG14410
b0817071000000795	0	0	0	0	0	0	0	0	0	0	0	b0817	EG13322
b0818071000000796	0	1	0	0	0	0	0	0	0	0	0	b0818	EG13323
b0819071000000797	0	-1	0	0	0	0	0	0	0	0	0	b0819	EG13324
b0820071000000798	0	0	0	0	0	0	0	0	0	0	0	b0820	EG13325
b0821071000000799	-1	-1	0	0	0	-1	1	0	1	0	0	b0821	EG13326
b0822071000000800	0	-1	0	0	0	0	0	0	0	0	0	b0822	EG13327
b0823071000000801	0	0	0	0	0	0	0	0	0	0	0	b0823	EG13328
b0824071000000802	0	0	0	0	0	0	0	0	0	0	0	b0824	EG13470
b0825071000000803	0	0	0	0	0	0	0	0	0	0	0	b0825	EG13471
b0826071000000804	0	0	0	0	0	0	0	0	0	0	0	b0826	EG10154
b0827071000000805	0	0	0	0	0	0	0	0	0	0	0	b0827	EG10153
b0828071000000806	0	-1	0	0	0	0	0	0	0	0	0	b0828	EG12407
b0829071000000807	0	-1	0	-1	0	0	0	0	0	0	0	b0829	EG13472
b0830071000000808	0	-1	0	-1	0	0	0	0	0	0	0	b0830	EG13473
b0831071000000809	0	0	0	-1	0	0	0	0	0	0	0	b0831	EG13474
b0832071000000810	0	0	0	-1	0	1	0	0	0	0	0	b0832	EG13475
b0833071000000811	0	0	0	0	0	0	0	0	0	0	0	b0833	EG13476
b0834071000000812	0	0	0	0	0	0	0	0	0	0	0	b0834	EG13477
b0835071000000813	0	0	0	0	0	-1	0	0	0	0	0	b0835	EG13478
b0836071000000814	0	0	0	0	0	0	0	0	0	0	0	b0836	EG13479
b0837071000000815	-1	0	0	0	0	0	0	0	0	0	0	b0837	EG13480
b0838071000000816	0	0	0	0	0	0	0	0	0	0	0	b0838	EG13481
b0839071000000817	0	0	0	0	0	0	0	0	0	0	0	b0839	EG10203
b0840071000000818	0	1	0	0	0	0	0	0	0	0	0	b0840	EG10223
b0841071000000819	0	0	0	0	0	1	0	0	0	0	0	b0841	EG13676
b0842071000000820	0	0	0	0	0	0	0	0	0	0	0	b0842	EG13696
b0843071000000821	0	0	0	0	0	0	0	0	0	0	0	b0843	EG13677
b0844071000000822	0	0	0	0	0	0	0	0	0	0	0	b0844	EG13678
b0845071000000823	0	0	0	0	0	0	0	0	0	0	0	b0845	EG13679
b0846071000000824	0	1	0	0	0	0	0	0	0	0	0	b0846	EG13680
b0847071000000825	0	0	0	0	0	0	0	0	0	0	0	b0847	EG13681
b0848071000000826	0	0	0	0	0	0	0	0	0	0	0	b0848	EG13682
b0849071000000827	0	0	1	0	0	0	0	0	-1	0	0	b0849	EG10417
b0850071000000828	0	0	0	0	0	0	0	0	0	0	0	b0850	EG12842
b0851071000000829	0	0	0	0	0	0	0	0	0	0	0	b0851	EG11261
b0852071000000830	0	-1	0	0	0	-1	0	0	0	0	0	b0852	EG10852
b0853071000000831	0	-1	0	0	0	0	0	0	0	0	0	b0853	EG13683
b0854071000000832	-1	0	0	0	0	0	0	0	0	0	0	b0854	EG11629
b0855071000000833	-1	-1	0	0	0	0	0	0	0	0	0	b0855	EG11630
b0856071000000834	-1	0	0	0	0	0	0	0	0	0	0	b0856	EG11631
b0857071000000835	0	0	0	0	0	0	0	0	0	0	0	b0857	EG11632
b0858071000000836	0	0	0	0	0	0	0	0	0	0	0	b0858	EG13684
b0859071000000837	0	0	0	0	0	0	0	0	0	0	0	b0859	EG13427
b0860071000000838	0	0	0	0	0	0	0	0	0	0	0	b0860	EG11628
b0861071000000839	0	0	0	0	0	1	0	0	0	0	0	b0861	EG11627
b0862071000000840	0	0	0	0	0	0	0	0	0	0	0	b0862	EG11626
b0863071000000841	0	0	0	0	0	0	0	0	0	0	0	b0863	EG11625
b0864071000000842	0	0	0	0	0	0	0	0	0	0	0	b0864	EG11624
b0865071000000843	0	0	0	0	0	0	0	-1	-1	-1	-1	b0865	EG13685
b0866071000000844	0	-1	0	0	0	0	0	0	0	0	0	b0866	EG13686
b0867071000000845	0	-1	0	0	0	0	0	0	0	0	0	b0867	EG13687
b0868071000000846	0	0	0	0	0	0	0	0	0	0	0	b0868	EG13688
b0869071000000847	0	-1	0	0	0	-1	0	0	0	0	0	b0869	EG13689
b0870071000000848	0	-1	0	0	0	-1	0	0	0	0	0	b0870	EG13690
b0871071000000849	-1	0	0	0	0	-1	0	0	0	0	0	b0871	EG10754
b0872071000000850	0	0	0	0	0	0	0	0	0	0	0	b0872	EG13691
b0873071000000851	0	0	0	0	0	0	0	0	0	0	0	b0873	EG13692
b0874071000000852	0	1	0	0	0	0	0	0	0	0	0	b0874	EG13426
b0875071000000853	0	1	0	0	0	0	0	0	0	0	0	b0875	EG13270
b0876071000000854	0	-1	0	0	0	-1	0	0	0	0	0	b0876	EG13425
b0877071000000855	0	0	0	0	0	0	0	0	0	0	0	b0877	EG13693
b0878071000000856	0	0	0	0	0	0	0	0	0	0	0	b0878	EG13694
b0879071000000857	0	0	0	0	0	0	0	0	0	0	0	b0879	EG13695
b0880071000000858	0	0	0	0	0	1	0	0	0	0	0	b0880	EG11111
b0881071000000859	0	0	0	0	0	0	0	0	0	0	0	b0881	EG14241
b0882071000000860	0	0	0	0	0	0	0	0	0	0	0	b0882	EG10156
b0884071000000861	0	1	0	0	1	1	0	0	0	0	0	b0884	EG10504
b0885071000000862	0	0	0	0	0	0	0	0	0	0	0	b0885	EG11112
b0886071000000863	0	0	0	0	0	0	0	0	0	0	0	b0886	EG10012
b0887071000000864	0	0	0	0	0	0	0	0	0	0	0	b0887	EG11405
b0888071000000865	0	0	0	0	0	0	0	0	0	0	0	b0888	EG11032
b0889071000000866	0	0	0	0	0	0	0	0	0	0	0	b0889	EG10547
b0890071000000867	0	0	0	0	0	0	0	0	0	0	0	b0890	EG13226
b0891071000000868	0	0	0	0	0	0	0	0	0	0	0	b0891	EG12684
b0892071000000869	0	-1	0	0	0	0	0	0	0	0	0	b0892	EG12690
b0893071000000870	0	0	0	0	0	0	0	0	0	0	0	b0893	EG10947
b0894071000000871	0	0	0	0	0	0	0	0	0	0	0	b0894	EG10232
b0895071000000872	0	0	0	0	0	0	0	0	0	0	0	b0895	EG10233
b0896071000000873	0	0	0	0	0	0	0	0	0	0	0	b0896	EG10234
b0897071000000874	-1	0	0	0	0	0	0	0	0	0	0	b0897	EG11241
b0898071000000875	0	0	0	0	0	0	0	0	0	0	0	b0898	EG11242
b0899071000000876	0	1	0	0	0	0	0	0	0	0	0	b0899	EG13697
b0900071000000877	0	0	0	0	0	0	0	0	0	0	0	b0900	EG13698
b0901071000000878	0	0	0	0	0	0	0	0	0	0	0	b0901	EG12702
b0902071000000879	0	0	0	0	0	0	0	0	0	0	0	b0902	EG10028
b0903071000000880	0	0	0	0	0	-1	0	0	0	0	0	b0903	EG10701
b0904071000000881	0	0	0	0	0	0	0	0	0	0	0	b0904	EG11258
b0905071000000882	0	0	0	0	0	-1	0	0	0	0	0	b0905	EG13699
b0906071000000883	-1	0	0	0	0	0	0	0	0	0	0	b0906	EG13700
b0907071000000884	0	0	0	0	0	0	0	0	0	0	0	b0907	EG10946
b0908071000000885	0	0	0	0	0	0	0	0	1	0	0	b0908	EG10073
b0909071000000886	0	0	0	0	0	0	0	0	0	0	0	b0909	EG13133
b0910071000000887	0	-1	0	0	0	0	0	0	0	0	0	b0910	EG11265
b0911071000000888	0	0	0	0	0	0	0	0	0	0	0	b0911	EG10900
b0912071000000889	0	0	0	0	0	0	0	0	0	0	0	b0912	EG10441
b0913071000000890	0	0	0	0	0	0	0	0	0	0	0	b0913	EG12375
b0914071000000891	0	-1	0	0	0	0	0	0	0	0	0	b0914	EG10613
b0915071000000892	0	0	0	0	0	0	0	0	0	0	0	b0915	EG11409
b0916071000000893	0	0	0	0	0	0	0	0	0	0	0	b0916	EG13701
b0917071000000894	0	0	0	0	0	0	0	0	0	0	0	b0917	EG14287
b0918071000000895	0	0	0	0	0	0	0	0	0	0	0	b0918	EG10519
b0919071000000896	0	0	0	0	0	0	0	0	0	0	0	b0919	EG13702
b0920071000000897	0	0	0	0	0	0	0	0	0	0	0	b0920	EG12166
b0921071000000898	0	0	0	0	0	0	0	0	0	0	0	b0921	EG12167
b0922071000000899	0	-1	0	0	0	-1	0	0	0	0	0	b0922	EG12165
b0923071000000900	0	-1	0	0	0	-1	0	0	0	0	0	b0923	EG11252
b0924071000000901	0	-1	0	0	0	0	0	0	0	0	0	b0924	EG10618
b0925071000000902	0	-1	0	0	0	0	0	0	0	0	0	b0925	EG11253
b0926071000000903	0	0	0	0	0	0	0	0	0	0	0	b0926	EG13703
b0927071000000904	0	0	0	0	0	0	0	0	0	0	0	b0927	EG13704
b0928071000000905	0	0	0	0	0	0	0	0	0	0	0	b0928	EG10096
b0929071000000906	0	0	0	0	0	1	0	0	0	0	0	b0929	EG10671
b0930071000000907	0	0	0	0	0	0	0	0	0	0	0	b0930	EG10094
b0931071000000908	0	-1	0	0	0	0	0	0	0	0	0	b0931	EG10742
b0932071000000909	0	-1	0	0	0	-1	0	0	0	0	0	b0932	EG10696
b0933071000000910	1	-1	0	0	0	-1	0	0	0	0	0	b0933	EG12358
b0934071000000911	1	0	0	-1	0	-1	0	0	0	0	0	b0934	EG13705
b0935071000000912	1	-1	-1	-1	-1	-1	0	-1	0	-1	0	b0935	EG13706
b0936071000000913	1	-1	-1	-1	0	-1	0	0	0	0	0	b0936	EG13707
b0937071000000914	1	0	0	-1	0	-1	0	0	0	0	0	b0937	EG13708
b0938071000000915	0	0	0	0	0	0	0	0	0	0	0	b0938	EG13709
b0939071000000916	0	0	0	0	0	0	0	0	0	0	0	b0939	EG13710
b0940071000000917	0	1	0	0	0	0	0	0	0	0	0	b0940	EG13711
b0941071000000918	0	0	0	0	0	0	0	0	0	0	0	b0941	EG13712
b0942071000000919	0	0	0	0	0	0	0	0	0	0	0	b0942	EG13713
b0943071000000920	0	0	0	0	0	0	0	0	0	0	0	b0943	EG13714
b0944071000000921	0	0	0	0	0	0	0	0	0	0	0	b0944	EG12397
b0945071000000922	0	0	0	0	0	0	0	0	0	0	0	b0945	EG10807
b0946071000000923	1	-1	0	0	0	0	0	0	0	0	0	b0946	EG13715
b0947071000000924	0	0	0	0	0	0	0	0	0	0	0	b0947	EG13716
b0948071000000925	0	0	0	0	0	-1	0	0	0	0	0	b0948	EG13717
b0949071000000926	0	-1	0	0	0	0	0	0	0	0	0	b0949	EG13134
b0950071000000927	0	-1	0	0	0	0	0	0	0	0	0	b0950	EG12965
b0951071000000928	0	0	0	0	0	0	0	0	0	0	0	b0951	EG12966
b0952071000000929	0	0	0	0	0	0	0	0	0	0	0	b0952	EG13719
b0953071000000930	1	0	0	0	0	1	-1	-1	-1	-1	-1	b0953	EG50004
b0954071000000931	0	0	0	0	0	1	0	0	0	0	0	b0954	EG10273
b0955071000000932	0	-1	0	0	0	0	0	0	0	0	0	b0955	EG13718
b0956071000000933	0	1	0	0	0	0	0	0	0	0	0	b0956	EG12855
b0957071000000934	0	0	0	0	0	-1	0	0	0	0	0	b0957	EG10669
b0958071000000935	0	0	0	0	0	-1	0	0	0	0	0	b0958	EG10984
b0959071000000936	0	1	0	0	0	0	0	0	0	0	0	b0959	EG13720
b0960071000000937	0	-1	0	0	0	0	0	0	0	0	0	b0960	EG13721
b0961071000000938	0	0	0	0	0	0	0	0	0	0	0	b0961	EG12306
b0962071000000939	0	0	0	0	0	0	0	0	0	0	0	b0962	EG10426
b0963071000000940	1	0	1	0	0	0	0	0	0	0	0	b0963	EG12307
b0964071000000941	0	0	0	0	0	0	0	0	0	0	0	b0964	EG13722
b0965071000000942	0	0	0	0	0	0	0	0	0	0	0	b0965	EG13723
b0966071000000943	0	-1	0	0	0	0	0	0	0	0	0	b0966	EG13724
b0967071000000944	0	0	0	0	0	0	0	0	0	0	0	b0967	EG13725
b0968071000000945	0	0	0	0	0	0	0	0	0	0	0	b0968	EG13726
b0969071000000946	0	0	0	0	0	0	0	0	0	0	0	b0969	EG12876
b0970071000000947	0	0	0	0	0	1	0	0	0	0	0	b0970	EG11113
b0972071000000948	0	0	0	0	0	0	0	0	0	0	0	b0972	EG10468
b0973071000000949	0	0	0	0	0	0	0	0	0	0	0	b0973	EG10469
b0974071000000950	0	0	0	0	0	0	0	0	0	0	0	b0974	EG10470
b0975071000000951	0	0	0	0	0	0	0	0	0	0	0	b0975	EG10471
b0976071000000952	0	0	0	0	0	0	0	0	0	0	0	b0976	EG10472
b0977071000000953	0	0	0	0	0	0	0	0	0	0	0	b0977	EG10473
b0978071000000954	0	0	0	0	0	0	0	0	0	0	0	b0978	EG11380
b0979071000000955	0	0	0	0	0	0	0	0	0	0	0	b0979	EG11379
b0980071000000957	0	-1	0	0	0	0	0	0	0	0	0	b0980	EG10049
b0981071000000958	0	0	0	0	0	0	0	0	0	0	0	b0981	EG11826
b0982071000000959	0	-1	0	0	0	0	0	0	0	0	0	b0982	EG13727
b0983071000000960	0	0	0	0	0	0	0	0	0	0	0	b0983	EG13728
b0984071000000961	0	0	0	0	0	0	0	0	0	0	0	b0984	EG13729
b0985071000000962	0	0	0	0	0	0	0	0	0	0	0	b0985	EG13730
b0986071000000963	0	0	0	0	0	0	0	0	0	0	0	b0986	EG13731
b0987071000000964	0	0	0	0	0	0	0	0	0	0	0	b0987	EG13732
b0988071000000966	0	1	0	0	0	0	0	0	0	0	0	b0988	EG40002
b0989071000000967	0	0	0	0	0	1	0	0	0	0	0	b0989	EG14281
b0990071000000968	0	0	0	0	0	0	0	0	0	0	0	b0990	EG14243
b0991071000000969	0	0	0	0	0	0	0	0	0	0	0	b0991	EG13232
b0992071000000971	0	1	0	0	0	0	0	0	0	0	0	b0992	EG13234
b0993071000000972	0	0	0	0	0	0	0	0	0	0	0	b0993	EG12617
b0994071000000973	0	0	0	0	0	0	0	0	0	0	0	b0994	EG12616
b0995071000000974	0	0	0	0	0	0	0	0	0	0	0	b0995	EG12615
b0996071000000975	0	0	0	0	0	0	0	0	0	0	0	b0996	EG11815
b0997071000000976	0	0	0	0	0	0	0	0	0	0	0	b0997	EG11814
b0998071000000977	0	0	0	0	0	0	0	0	0	0	0	b0998	EG12195
b0999071000000978	0	0	0	0	0	0	0	0	0	0	0	b0999	EG12194
b1000071000000979	0	-1	0	0	0	0	0	0	0	0	0	b1000	EG12193
b1001071000000980	0	0	0	0	0	0	0	0	0	0	0	b1001	EG12196
b1002071000000981	0	-1	0	0	0	0	0	0	0	0	0	b1002	EG10033
b1003071000000982	-1	0	0	0	0	0	0	0	0	0	0	b1003	EG12703
b1004071000000983	-1	0	0	0	0	0	0	0	0	0	0	b1004	EG11540
b1006071000000985	0	0	0	0	0	0	0	0	0	0	0	b1006	EG13853
b1007071000000986	0	0	0	0	0	0	0	0	0	0	0	b1007	EG13854
b1008071000000987	0	0	0	0	0	0	0	0	0	0	0	b1008	EG13855
b1009071000000988	0	0	0	0	0	0	0	0	0	0	0	b1009	EG13856
b1010071000000989	0	0	0	0	0	0	0	0	0	0	0	b1010	EG13857
b1011071000000990	0	0	0	0	0	0	0	0	0	0	0	b1011	EG13858
b1012071000000991	0	0	0	0	0	0	0	0	0	0	0	b1012	EG13859
b1013071000000992	0	0	0	0	0	0	0	0	0	0	0	b1013	EG12301
b1014071000000993	0	-1	0	0	0	-1	0	0	0	0	0	b1014	EG10801
b1015071000000994	0	0	0	0	0	0	0	0	0	0	0	b1015	EG10802
b1018071000000996	0	-1	0	0	0	0	0	0	0	0	0	b1018	EG13861
b1019071000000997	0	-1	0	0	0	0	0	0	0	0	0	b1019	EG11735
b1020071000000998	0	-1	0	0	0	0	0	0	0	0	0	b1020	EG11734
b1021071000000999	0	0	0	0	0	0	0	0	0	0	0	b1021	EG13862
b1022071000001000	0	0	0	0	0	0	0	0	0	0	0	b1022	EG13863
b1023071000001001	0	0	0	0	0	0	0	0	0	0	0	b1023	EG13864
b1024071000001002	0	0	0	0	0	0	0	0	0	0	0	b1024	EG13865
b1025071000001003	0	0	0	0	0	0	0	0	0	0	0	b1025	EG13866
b1028071000001006	0	0	0	0	0	0	0	0	0	0	0	b1028	EG14357
b1029071000001007	0	1	0	0	0	0	0	0	0	0	0	b1029	EG13867
b1033071000001008	0	0	0	0	0	-1	0	0	0	0	0	b1033	EG13869
b1034071000001009	0	0	0	0	0	0	0	0	0	0	0	b1034	EG13870
b1035071000001010	0	-1	0	0	0	0	0	0	0	0	0	b1035	EG13871
b1036071000001011	0	-1	0	0	0	0	0	0	0	0	0	b1036	EG13872
b1037071000001012	0	0	0	0	0	0	0	0	0	0	0	b1037	EG13413
b1038071000001013	0	0	0	0	0	0	0	0	0	0	0	b1038	EG13412
b1039071000001014	0	0	0	0	0	0	0	0	0	0	0	b1039	EG13411
b1040071000001015	0	0	0	0	0	0	0	0	0	0	0	b1040	EG13410
b1041071000001016	0	0	0	0	0	0	0	0	0	0	0	b1041	EG12621
b1042071000001017	0	1	0	0	0	0	0	0	0	0	0	b1042	EG11489
b1043071000001018	0	0	0	0	0	0	0	0	0	0	0	b1043	EG13414
b1044071000001019	0	1	0	0	0	0	0	0	0	0	0	b1044	EG13873
b1045071000001020	0	-1	0	0	0	0	0	0	0	0	0	b1045	EG13874
b1046071000001021	0	-1	0	0	0	0	0	0	0	0	0	b1046	EG13875
b1047071000001022	0	0	0	0	0	0	0	0	0	0	0	b1047	EG13876
b1048071000001023	0	0	0	0	0	0	0	0	0	0	0	b1048	EG11885
b1049071000001024	0	0	0	0	0	0	0	0	0	0	0	b1049	EG11886
b1050071000001025	-1	0	0	0	0	0	0	0	0	0	0	b1050	EG12689
b1051071000001026	-1	0	0	0	0	1	0	0	0	0	0	b1051	EG11338
b1053071000001027	0	0	0	0	0	0	0	0	0	0	0	b1053	EG11343
b1054071000001028	0	0	0	0	0	0	0	0	0	0	0	b1054	EG10464
b1055071000001029	0	0	0	0	0	0	0	0	0	0	0	b1055	EG11116
b1056071000001030	0	0	0	0	0	0	0	0	0	0	0	b1056	EG11820
b1057071000001031	0	0	0	0	0	0	0	0	0	0	0	b1057	EG12659
b1058071000001032	0	0	0	0	0	0	0	0	0	0	0	b1058	EG14334
b1059071000001033	0	0	0	0	0	0	0	0	0	0	0	b1059	EG12669
b1060071000001034	0	0	0	0	0	0	0	0	0	0	0	b1060	EG14335
b1061071000001035	0	0	0	0	0	0	0	0	0	0	0	b1061	EG12670
b1062071000001036	0	-1	0	0	0	0	0	0	0	0	0	b1062	EG10806
b1063071000001037	0	-1	0	0	0	0	0	0	0	0	0	b1063	EG11117
b1064071000001038	0	0	0	0	0	0	0	0	-1	0	0	b1064	EG12688
b1065071000001039	0	0	0	0	0	0	0	0	0	0	0	b1065	EG13878
b1066071000001040	0	0	0	0	0	0	0	0	0	0	0	b1066	EG10851
b1067071000001041	0	-1	0	0	0	0	0	0	0	0	0	b1067	EG11537
b1068071000001042	0	0	0	0	0	0	0	0	0	0	0	b1068	EG13879
b1069071000001043	0	0	0	0	0	0	0	0	0	0	0	b1069	EG13880
b1070071000001044	0	0	0	0	0	0	0	0	0	0	0	b1070	EG12665
b1071071000001045	0	0	0	0	0	0	0	0	0	0	0	b1071	EG12664
b1072071000001046	0	0	0	0	0	0	0	0	0	0	0	b1072	EG20263
b1073071000001047	0	0	0	0	0	0	0	0	0	0	0	b1073	EG14266
b1074071000001048	0	0	-1	0	0	-1	0	0	0	0	0	b1074	EG14267
b1075071000001049	0	0	0	0	0	0	0	0	0	0	0	b1075	EG14268
b1076071000001050	0	0	0	0	0	0	0	0	0	0	0	b1076	EG14269
b1077071000001051	0	0	0	0	0	0	0	0	0	0	0	b1077	EG14270
b1078071000001052	0	0	0	0	0	0	0	0	0	0	0	b1078	EG14271
b1079071000001053	0	0	0	0	0	0	0	0	0	0	0	b1079	EG20264
b1080071000001054	0	0	0	0	0	0	0	0	0	0	0	b1080	EG20265
b1081071000001055	0	0	0	0	0	0	0	0	0	0	0	b1081	EG14272
b1082071000001056	0	0	0	0	0	0	0	0	0	0	0	b1082	EG11967
b1083071000001057	0	0	0	0	0	0	0	0	0	0	0	b1083	EG11545
b1084071000001058	0	-1	0	0	0	0	0	0	0	0	0	b1084	EG10859
b1085071000001059	0	-1	0	0	0	0	0	0	0	0	0	b1085	EG14413
b1086071000001060	0	-1	0	0	0	0	0	0	0	0	0	b1086	EG11118
b1087071000001061	0	0	0	0	0	0	0	0	0	0	0	b1087	EG11438
b1088071000001062	0	0	0	0	0	1	0	0	0	0	0	b1088	EG11119
b1089071000001063	1	0	0	0	0	1	0	0	-1	0	0	b1089	EG10890
b1090071000001064	0	0	0	0	0	0	0	0	0	0	0	b1090	EG11437
b1091071000001065	0	-1	0	0	0	0	0	0	0	0	0	b1091	EG10277
b1092071000001066	0	0	0	0	0	0	0	0	0	0	0	b1092	EG11317
b1093071000001067	0	0	0	0	0	0	0	0	0	0	0	b1093	EG11318
b1094071000001068	0	0	0	0	0	1	0	0	0	0	0	b1094	EG50003
b1095071000001069	0	0	0	0	0	0	0	0	0	0	0	b1095	EG12606
b1096071000001070	0	0	0	0	0	0	0	0	0	0	0	b1096	EG11493
b1097071000001071	0	0	0	0	0	0	0	0	0	0	0	b1097	EG11494
b1098071000001072	0	-1	0	0	0	0	0	0	0	0	0	b1098	EG12302
b1099071000001073	0	-1	0	0	0	-1	0	0	0	0	0	b1099	EG11500
b1100071000001074	0	0	0	0	0	0	0	0	0	0	0	b1100	EG12303
b1101071000001075	0	0	0	0	0	0	0	0	0	0	0	b1101	EG10787
b1102071000001076	0	0	0	0	0	0	0	0	0	0	0	b1102	EG10306
b1103071000001077	0	-1	0	0	0	0	0	0	0	0	0	b1103	EG12172
b1104071000001078	0	0	0	0	0	0	0	0	0	0	0	b1104	EG13430
b1105071000001079	0	-1	0	0	0	0	0	0	0	0	0	b1105	EG13431
b1106071000001080	0	-1	0	0	0	0	0	0	0	0	0	b1106	EG13432
b1107071000001081	0	0	0	0	0	0	0	0	0	0	0	b1107	EG13433
b1108071000001082	0	0	0	0	0	0	0	0	0	0	0	b1108	EG13434
b1109071000001083	0	-1	0	0	0	0	0	0	0	0	0	b1109	EG10649
b1110071000001084	1	-1	0	-1	0	-1	0	-1	-1	-1	-1	b1110	EG12444
b1111071000001085	0	0	0	0	0	0	0	0	0	0	0	b1111	EG13435
b1112071000001086	0	0	0	0	0	0	0	0	0	0	0	b1112	EG13436
b1113071000001087	0	-1	0	0	0	0	0	0	0	0	0	b1113	EG13437
b1114071000001088	0	-1	0	0	0	0	0	0	0	0	0	b1114	EG11619
b1115071000001089	1	0	0	-1	0	0	0	-1	-1	-1	-1	b1115	EG13438
b1116071000001090	0	-1	0	0	0	0	0	0	0	0	0	b1116	EG13439
b1117071000001091	0	-1	0	0	0	0	0	0	0	0	0	b1117	EG13440
b1118071000001092	0	-1	0	0	0	0	0	0	0	0	0	b1118	EG13441
b1119071000001093	0	0	0	0	0	0	0	0	0	0	0	b1119	EG13442
b1120071000001094	0	-1	0	0	0	0	0	0	0	0	0	b1120	EG13443
b1121071000001095	0	0	0	0	0	0	0	0	0	0	0	b1121	EG13444
b1122071000001096	0	0	0	0	0	0	0	0	0	0	0	b1122	EG13445
b1123071000001097	0	0	0	0	0	0	0	0	0	0	0	b1123	EG10752
b1124071000001098	0	0	0	0	0	0	0	0	0	0	0	b1124	EG10751
b1125071000001099	0	0	0	0	0	0	0	0	0	0	0	b1125	EG10750
b1126071000001100	0	-1	0	0	0	0	0	0	0	0	0	b1126	EG10749
b1127071000001101	0	-1	0	0	0	0	0	0	0	0	0	b1127	EG11549
b1128071000001102	0	-1	0	0	0	0	0	0	0	0	0	b1128	EG11430
b1129071000001103	0	0	0	0	0	0	0	0	0	0	0	b1129	EG10732
b1130071000001104	0	0	0	0	0	0	0	0	0	0	0	b1130	EG10731
b1131071000001105	0	-1	0	0	0	-1	0	0	0	0	0	b1131	EG11314
b1132071000001106	0	-1	0	0	0	-1	0	0	0	0	0	b1132	EG11345
b1133071000001107	0	-1	0	0	0	-1	0	0	0	0	0	b1133	EG11344
b1134071000001108	0	-1	0	0	0	0	0	0	0	0	0	b1134	EG13446
b1135071000001109	0	-1	0	0	0	0	0	0	0	0	0	b1135	EG13447
b1136071000001110	0	0	0	0	0	0	0	0	0	0	0	b1136	EG10489
b1137071000001111	1	0	0	0	0	0	0	0	0	0	0	b1137	EG13448
b1138071000001112	0	0	0	0	0	0	0	0	0	0	0	b1138	EG13449
b1139071000001113	0	0	0	0	0	0	0	0	0	0	0	b1139	EG10535
b1140071000001114	0	0	0	0	0	0	0	0	0	0	0	b1140	EG12370
b1141071000001115	0	0	0	0	0	0	0	0	0	0	0	b1141	EG14245
b1143071000001116	0	0	0	0	0	0	0	0	0	0	0	b1143	EG14247
b1144071000001117	0	0	0	0	0	0	0	0	0	0	0	b1144	EG14248
b1145071000001118	0	0	0	0	0	1	0	0	0	0	0	b1145	EG14249
b1146071000001119	0	0	0	0	0	0	0	0	0	0	0	b1146	EG14414
b1147071000001120	0	0	0	0	0	0	0	0	0	0	0	b1147	EG14250
b1148071000001121	0	0	0	0	0	-1	0	0	0	0	0	b1148	EG14251
b1149071000001122	0	0	0	0	0	-1	-1	0	0	0	0	b1149	EG14252
b1150071000001123	0	0	0	0	0	0	0	0	0	0	0	b1150	EG14336
b1151071000001124	0	0	0	0	0	0	0	0	0	0	0	b1151	EG14253
b1152071000001125	0	0	0	0	0	0	0	0	0	0	0	b1152	EG14254
b1153071000001126	0	0	0	0	0	0	0	0	0	0	0	b1153	EG14255
b1154071000001127	0	0	0	0	0	0	0	0	0	0	0	b1154	EG12877
b1155071000001128	0	0	0	0	0	0	0	0	0	0	0	b1155	EG14337
b1156071000001129	0	0	0	0	0	0	0	0	0	0	0	b1156	EG11120
b1157071000001130	0	0	0	0	0	0	0	0	0	0	0	b1157	EG11818
b1158071000001131	0	1	0	0	0	0	0	0	0	0	0	b1158	EG10737
b1159071000001132	0	0	0	0	0	0	0	0	0	0	0	b1159	EG10573
b1160071000001134	0	0	0	0	0	0	0	0	0	0	0	b1160	EG13885
b1161071000001135	0	0	0	0	0	0	0	0	0	0	0	b1161	EG14244
b1162071000001136	0	0	0	0	0	0	0	0	0	0	0	b1162	EG13886
b1163071000001137	0	0	0	0	0	0	0	0	0	0	0	b1163	EG13887
b1164071000001138	0	0	0	0	0	0	0	0	0	0	0	b1164	EG14288
b1165071000001139	0	0	0	0	0	0	0	0	0	0	0	b1165	EG14289
b1166071000001140	0	0	0	0	0	0	0	0	-1	0	0	b1166	EG14290
b1167071000001141	0	0	0	0	0	0	0	0	0	0	0	b1167	EG14291
b1168071000001142	0	0	0	0	0	0	0	0	0	0	0	b1168	EG13888
b1171071000001145	1	1	1	0	0	1	-1	-1	-1	-1	-1	b1171	EG14292
b1172071000001146	1	0	1	0	0	0	0	0	-1	0	0	b1172	EG14415
b1174071000001150	0	-1	0	0	0	0	0	0	0	0	0	b1174	EG10598
b1175071000001151	0	0	0	0	0	0	0	0	0	0	0	b1175	EG10597
b1176071000001152	0	0	0	0	0	0	0	0	0	0	0	b1176	EG10596
b1177071000001153	0	0	0	0	0	0	0	0	0	0	0	b1177	EG13891
b1178071000001154	0	0	0	0	0	0	0	0	0	0	0	b1178	EG13892
b1179071000001155	0	-1	0	0	0	0	0	0	0	0	0	b1179	EG13893
b1180071000001156	0	-1	0	0	0	0	0	0	0	0	0	b1180	EG13894
b1181071000001157	0	0	0	0	0	0	0	0	0	0	0	b1181	EG13895
b1182071000001158	0	0	0	0	0	0	0	0	0	0	0	b1182	EG13243
b1183071000001159	0	-1	0	0	0	0	0	0	0	0	0	b1183	EG11057
b1184071000001160	0	-1	0	0	0	0	0	0	0	0	0	b1184	EG11056
b1185071000001161	0	0	0	0	0	0	0	0	0	0	0	b1185	EG11393
b1186071000001162	0	0	0	0	0	0	0	0	0	0	0	b1186	EG11392
b1187071000001163	0	0	0	0	0	0	0	0	0	0	0	b1187	EG10281
b1188071000001164	-1	0	0	0	0	0	0	0	0	0	0	b1188	EG11516
b1189071000001165	1	-1	0	0	0	0	-1	-1	-1	-1	-1	b1189	EG11407
b1190071000001166	1	-1	0	0	0	0	-1	-1	-1	0	-1	b1190	EG11408
b1191071000001167	0	0	0	0	0	0	0	0	0	0	0	b1191	EG13896
b1192071000001168	0	-1	0	0	0	0	0	0	0	0	0	b1192	EG13898
b1193071000001169	0	-1	0	0	0	1	0	0	0	0	0	b1193	EG13897
b1194071000001170	0	0	0	0	0	0	0	0	0	0	0	b1194	EG13899
b1195071000001171	0	0	0	0	0	0	0	0	0	0	0	b1195	EG14338
b1196071000001172	0	0	0	0	0	0	0	0	0	0	0	b1196	EG14275
b1197071000001173	-1	0	0	0	0	0	0	0	0	0	0	b1197	EG11017
b1198071000001174	0	0	0	0	0	-1	0	0	0	0	0	b1198	EG12399
b1199071000001175	0	-1	0	0	0	-1	0	0	0	0	0	b1199	EG13900
b1200071000001176	0	-1	0	0	0	-1	0	0	0	0	0	b1200	EG13901
b1201071000001177	0	0	0	0	0	0	0	0	0	0	0	b1201	EG13902
b1202071000001178	0	0	0	0	0	0	0	0	0	0	0	b1202	EG13903
b1203071000001179	0	0	0	0	0	0	0	0	0	0	0	b1203	EG11404
b1204071000001180	0	-1	0	0	0	0	0	0	0	0	0	b1204	EG10785
b1205071000001181	0	0	0	0	0	0	0	0	0	0	0	b1205	EG11533
b1206071000001182	0	0	0	0	0	0	0	0	0	0	0	b1206	EG12392
b1207071000001183	0	-1	0	0	0	0	0	0	0	0	0	b1207	EG10774
b1208071000001184	0	0	0	0	0	0	0	0	0	0	0	b1208	EG11294
b1209071000001185	0	-1	0	0	0	0	0	0	0	0	0	b1209	EG11293
b1210071000001186	0	-1	0	0	0	0	0	0	0	0	0	b1210	EG10427
b1211071000001187	0	-1	0	0	0	0	0	0	0	0	0	b1211	EG10761
b1212071000001188	0	-1	0	0	0	0	0	0	0	0	0	b1212	EG12424
b1213071000001189	0	0	0	0	0	0	0	0	0	0	0	b1213	EG14293
b1214071000001190	0	0	0	0	0	0	0	0	0	0	0	b1214	EG11251
b1215071000001191	0	-1	0	0	0	0	0	0	0	0	0	b1215	EG10518
b1216071000001195	1	0	0	0	0	0	0	0	0	0	0	b1216	EG11753
b1217071000001196	-1	1	0	0	0	1	0	0	0	0	0	b1217	EG12402
b1218071000001197	0	-1	0	0	0	0	-1	0	-1	-1	-1	b1218	EG12403
b1219071000001198	1	0	0	0	0	0	0	0	0	0	0	b1219	EG12404
b1220071000001199	0	0	0	0	0	-1	0	0	0	0	0	b1220	EG12405
b1221071000001200	0	0	0	0	0	0	0	0	0	0	0	b1221	EG10643
b1222071000001201	0	0	0	0	0	0	0	0	0	0	0	b1222	EG10646
b1223071000001202	0	1	0	0	0	0	0	0	0	0	0	b1223	EG10642
b1224071000001203	0	0	0	0	0	0	0	0	0	0	0	b1224	EG10638
b1225071000001204	0	0	0	0	0	0	0	0	0	0	0	b1225	EG10639
b1226071000001205	0	0	0	0	0	0	0	0	0	0	0	b1226	EG10641
b1227071000001206	0	0	0	0	0	0	0	0	0	0	0	b1227	EG10640
b1228071000001207	0	0	0	0	0	0	0	0	0	0	0	b1228	EG14416
b1229071000001208	0	1	0	0	0	0	0	0	0	0	0	b1229	EG11016
b1232071000001209	0	0	0	0	0	0	0	0	0	0	0	b1232	EG11819
b1233071000001210	0	0	0	0	0	0	0	0	0	0	0	b1233	EG12119
b1234071000001211	-1	0	0	0	0	0	0	0	0	0	0	b1234	EG12120
b1235071000001212	0	-1	0	0	0	0	0	0	0	0	0	b1235	EG12121
b1236071000001213	0	0	0	0	0	0	0	0	0	0	0	b1236	EG11319
b1237071000001214	0	0	0	0	0	1	0	0	0	0	0	b1237	EG10457
b1238071000001215	0	0	0	0	0	0	0	0	0	0	0	b1238	EG10994
b1241071000001217	0	0	0	0	0	-1	0	0	0	0	0	b1241	EG10031
b1242071000001218	0	1	0	0	0	0	0	0	0	0	0	b1242	EG11342
b1243071000001219	0	0	0	0	0	0	0	0	0	0	0	b1243	EG10674
b1244071000001220	0	0	0	0	0	-1	0	0	0	0	0	b1244	EG10675
b1245071000001221	0	0	0	0	0	-1	-1	0	0	0	0	b1245	EG10676
b1246071000001222	0	0	0	0	0	-1	-1	0	0	0	0	b1246	EG10677
b1247071000001223	0	0	0	0	0	0	0	0	0	0	0	b1247	EG10678
b1248071000001224	0	0	0	0	0	0	0	0	0	0	0	b1248	EG14256
b1249071000001225	0	0	0	0	0	0	0	0	0	0	0	b1249	EG11608
b1250071000001227	0	0	0	0	0	0	0	0	0	0	0	b1250	EG11606
b1251071000001228	0	0	0	0	0	0	0	0	0	0	0	b1251	EG11607
b1252071000001229	0	0	0	0	0	0	0	0	0	0	0	b1252	EG11012
b1253071000001230	1	0	1	0	0	0	0	0	0	0	0	b1253	EG11121
b1254071000001231	0	0	0	0	0	0	0	0	0	0	0	b1254	EG11122
b1255071000001232	0	0	0	0	0	0	0	0	0	0	0	b1255	EG11123
b1256071000001233	0	0	0	0	0	0	0	0	0	0	0	b1256	EG11124
b1257071000001234	0	0	0	0	0	0	-1	0	-1	-1	0	b1257	EG11125
b1258071000001235	-1	0	0	0	0	0	-1	-1	-1	-1	-1	b1258	EG11126
b1259071000001236	-1	0	0	0	0	0	0	-1	0	0	0	b1259	EG11127
b1260071000001237	0	-1	0	0	0	-1	0	0	0	0	0	b1260	EG11024
b1261071000001238	0	0	0	0	0	-1	0	0	0	0	0	b1261	EG11025
b1262071000001239	0	-1	0	0	0	-1	0	0	0	0	0	b1262	EG11026
b1263071000001240	0	-1	0	0	0	-1	0	0	0	0	0	b1263	EG11027
b1264071000001241	0	-1	0	0	0	-1	0	0	0	0	0	b1264	EG11028
b1265071000001242	0	0	0	0	0	0	0	0	0	0	0	b1265	EG11274
b1266071000001243	0	0	0	0	0	0	0	0	0	0	0	b1266	EG14257
b1267071000001244	0	0	0	0	0	0	0	0	0	0	0	b1267	EG12967
b1268071000001245	0	1	0	0	0	0	0	0	0	0	0	b1268	EG12969
b1269071000001246	0	0	0	0	0	0	0	0	0	0	0	b1269	EG12433
b1270071000001247	0	0	0	0	0	0	0	0	0	0	0	b1270	EG10130
b1271071000001248	0	0	0	0	0	0	0	0	0	0	0	b1271	EG11759
b1272071000001249	0	0	0	0	0	0	0	0	0	0	0	b1272	EG10956
b1273071000001250	1	0	0	0	0	1	0	0	0	0	0	b1273	EG12868
b1274071000001251	0	0	0	0	0	0	0	0	0	0	0	b1274	EG11013
b1275071000001252	0	0	0	0	0	0	0	0	0	0	0	b1275	EG10184
b1276071000001255	0	0	0	0	0	-1	-1	0	0	0	0	b1276	EG11325
b1277071000001256	0	0	0	0	0	0	0	0	0	0	0	b1277	EG11331
b1278071000001257	0	0	0	0	0	0	0	0	0	0	0	b1278	EG10705
b1279071000001258	0	0	0	0	0	1	0	0	0	0	0	b1279	EG13904
b1280071000001259	0	0	0	0	0	0	0	0	0	0	0	b1280	EG12691
b1281071000001260	0	0	0	0	0	0	0	0	0	0	0	b1281	EG10809
b1282071000001261	0	0	0	0	0	0	0	0	0	0	0	b1282	EG11128
b1283071000001262	1	0	0	0	0	0	0	-1	-1	0	-1	b1283	EG10679
b1284071000001263	0	0	0	0	0	0	0	0	0	0	0	b1284	EG13905
b1285071000001265	0	0	0	0	0	0	0	0	0	0	0	b1285	EG13415
b1286071000001266	0	0	0	0	0	0	0	0	0	0	0	b1286	EG11620
b1287071000001267	0	0	0	0	0	-1	0	0	0	0	0	b1287	EG14262
b1288071000001268	0	0	0	0	0	0	0	0	0	0	0	b1288	EG11528
b1289071000001269	0	1	0	0	0	0	0	0	0	0	0	b1289	EG12653
b1290071000001270	0	0	0	0	0	0	0	0	0	0	0	b1290	EG12305
b1291071000001271	0	0	0	0	0	-1	0	0	0	0	0	b1291	EG12304
b1292071000001272	0	0	0	0	0	0	0	0	0	0	0	b1292	EG20256
b1293071000001273	0	0	0	0	0	0	0	0	0	0	0	b1293	EG20255
b1294071000001274	0	-1	0	0	0	-1	0	0	0	0	0	b1294	EG20254
b1295071000001275	0	1	0	0	0	0	0	0	0	0	0	b1295	EG14295
b1296071000001276	0	1	0	0	0	0	0	0	0	0	0	b1296	EG13907
b1297071000001277	0	0	0	0	0	0	0	0	0	0	0	b1297	EG13908
b1298071000001278	0	1	0	0	0	0	0	0	0	0	0	b1298	EG13909
b1299071000001279	0	0	0	0	0	0	0	0	0	0	0	b1299	EG12431
b1300071000001280	0	0	0	0	0	0	0	0	0	0	0	b1300	EG10036
b1301071000001281	0	0	0	0	0	0	0	0	0	0	0	b1301	EG11822
b1302071000001282	0	0	0	0	0	0	0	0	0	0	0	b1302	EG13187
b1303071000001283	0	0	0	0	0	0	0	0	0	0	0	b1303	EG12344
b1304071000001284	1	0	0	0	0	0	-1	-1	-1	-1	-1	b1304	EG10776
b1305071000001285	0	0	0	0	0	0	-1	-1	-1	-1	-1	b1305	EG10777
b1306071000001286	1	0	0	0	0	0	-1	-1	-1	-1	-1	b1306	EG10778
b1307071000001287	0	0	0	0	0	0	-1	-1	0	-1	-1	b1307	EG10779
b1308071000001288	0	1	0	0	0	0	0	0	0	0	0	b1308	EG10780
b1309071000001289	0	1	0	0	0	0	0	0	0	0	0	b1309	EG13910
b1310071000001290	0	0	0	0	0	0	0	0	0	0	0	b1310	EG13911
b1311071000001291	0	0	0	0	0	0	0	0	0	0	0	b1311	EG13912
b1312071000001292	0	1	0	0	0	0	0	0	0	0	0	b1312	EG13913
b1313071000001293	0	0	0	0	0	0	0	0	0	0	0	b1313	EG13914
b1314071000001294	0	0	0	0	0	0	0	0	0	0	0	b1314	EG13915
b1315071000001295	0	1	0	0	0	0	0	0	0	0	0	b1315	EG13916
b1316071000001296	0	1	0	0	0	0	0	0	0	0	0	b1316	EG13917
b1317071000001297	0	0	0	0	0	0	0	0	0	0	0	b1317	EG13918
b1319071000001299	0	1	0	0	0	0	0	0	0	0	0	b1319	EG13428
b1320071000001300	0	1	0	0	0	0	0	0	0	0	0	b1320	EG13920
b1321071000001301	0	0	0	0	0	-1	0	0	0	0	0	b1321	EG13921
b1322071000001302	0	0	0	0	0	0	0	0	0	0	0	b1322	EG12870
b1323071000001303	0	0	0	0	0	0	0	0	0	0	0	b1323	EG11042
b1324071000001304	0	0	0	0	0	0	0	0	0	0	0	b1324	EG12672
b1325071000001305	0	0	0	0	0	0	0	0	0	0	0	b1325	EG13228
b1326071000001306	0	0	0	0	0	0	0	0	0	0	0	b1326	EG13906
b1327071000001308	0	0	0	0	0	-1	0	0	0	0	0	b1327	EG13922
b1328071000001309	0	0	0	0	0	0	0	0	0	0	0	b1328	EG13923
b1329071000001310	0	0	0	0	0	0	0	0	0	0	0	b1329	EG13376
b1330071000001311	0	0	0	0	0	0	0	0	0	0	0	b1330	EG13924
b1332071000001313	1	0	1	0	0	1	0	0	0	0	0	b1332	EG14294
b1333071000001314	0	0	0	0	0	0	0	0	0	0	0	b1333	EG11246
b1334071000001315	0	0	0	0	0	0	0	0	0	0	0	b1334	EG10325
b1335071000001316	0	0	0	0	0	0	0	0	0	0	0	b1335	EG10668
b1336071000001317	0	0	0	0	0	0	0	0	0	0	0	b1336	EG12853
b1337071000001318	0	0	0	0	0	0	0	0	0	0	0	b1337	EG13351
b1338071000001319	0	0	0	0	0	0	0	0	0	0	0	b1338	EG13352
b1339071000001320	0	0	0	0	0	0	0	0	0	0	0	b1339	EG13353
b1340071000001321	0	0	0	0	0	0	0	0	0	0	0	b1340	EG13354
b1341071000001322	-1	0	-1	0	0	0	0	0	0	0	0	b1341	EG13355
b1342071000001323	0	0	0	0	0	0	0	0	0	0	0	b1342	EG13356
b1343071000001324	-1	0	0	0	0	0	0	0	0	0	0	b1343	EG10210
b1344071000001325	0	0	0	0	0	0	0	0	0	0	0	b1344	EG13357
b1345071000001326	0	1	0	0	0	0	0	0	0	0	0	b1345	EG13358
b1346071000001327	0	0	0	0	0	0	0	0	0	0	0	b1346	EG13359
b1347071000001328	0	0	0	0	0	0	0	0	0	0	0	b1347	EG11901
b1348071000001329	0	0	0	0	0	0	0	0	0	0	0	b1348	EG11900
b1349071000001330	0	0	0	0	0	0	0	0	0	0	0	b1349	EG11899
b1350071000001331	0	1	0	0	0	0	0	0	0	0	0	b1350	EG10827
b1351071000001332	0	0	0	0	0	0	0	0	0	0	0	b1351	EG10813
b1352071000001334	0	1	0	0	0	0	0	0	0	0	0	b1352	EG12155
b1353071000001335	0	0	0	0	0	0	0	0	0	0	0	b1353	EG12154
b1355071000001337	0	1	0	0	0	0	0	0	0	0	0	b1355	EG12174
b1356071000001338	0	0	0	0	0	0	0	0	0	0	0	b1356	EG13360
b1357071000001339	0	0	0	0	0	0	0	0	0	0	0	b1357	EG13361
b1358071000001340	0	0	0	0	0	0	0	0	0	0	0	b1358	EG13362
b1359071000001341	0	0	0	0	0	0	0	0	0	0	0	b1359	EG13363
b1360071000001342	0	0	0	0	0	0	0	0	0	0	0	b1360	EG13364
b1361071000001343	0	1	0	0	0	0	0	0	0	0	0	b1361	EG13365
b1362071000001344	0	0	0	0	0	0	0	0	0	0	0	b1362	EG13366
b1363071000001346	0	0	0	0	0	1	0	0	0	0	0	b1363	EG11020
b1365071000001347	0	0	0	0	0	0	0	0	0	0	0	b1365	EG14296
b1366071000001348	0	1	0	0	0	0	0	0	0	0	0	b1366	EG13367
b1368071000001349	0	1	0	0	0	0	0	0	0	0	0	b1368	EG13369
b1370071000001351	0	0	0	0	0	0	0	0	0	0	0	b1370	EG40008
b1372071000001352	0	0	0	0	0	0	0	0	0	0	0	b1372	EG13370
b1373071000001353	0	1	0	0	0	0	0	0	0	0	0	b1373	EG13371
b1374071000001354	0	1	0	0	0	0	0	0	0	0	0	b1374	EG13372
b1375071000001355	0	0	0	0	0	0	0	0	0	0	0	b1375	EG13373
b1376071000001357	0	0	0	0	0	1	0	0	0	0	0	b1376	EG12674
b1377071000001358	0	1	0	0	0	0	0	0	0	0	0	b1377	EG13375
b1378071000001359	-1	0	0	0	0	-1	0	0	0	0	0	b1378	EG13183
b1379071000001361	1	0	0	0	0	0	0	-1	-1	-1	-1	b1379	EG13181
b1380071000001362	0	0	0	0	0	0	0	0	0	0	0	b1380	EG13186
b1381071000001363	0	0	0	0	0	0	0	0	0	0	0	b1381	EG13180
b1382071000001364	0	0	0	0	0	0	0	0	0	0	0	b1382	EG14298
b1383071000001365	0	1	0	0	0	1	0	0	0	0	0	b1383	EG13733
b1384071000001366	0	0	0	0	0	0	0	0	0	0	0	b1384	EG13422
b1385071000001367	0	0	0	0	0	0	0	0	0	0	0	b1385	EG13179
b1386071000001368	0	0	0	0	0	0	0	0	0	0	0	b1386	EG13140
b1387071000001369	0	1	0	0	0	0	0	0	0	0	0	b1387	EG13735
b1388071000001370	0	0	0	0	0	0	0	0	0	0	0	b1388	EG13736
b1389071000001371	0	0	-1	0	0	-1	0	0	0	0	0	b1389	EG14299
b1390071000001372	0	0	0	0	0	0	0	0	0	0	0	b1390	EG13737
b1391071000001373	0	0	0	0	0	0	0	0	0	0	0	b1391	EG13738
b1392071000001374	0	0	0	0	0	-1	0	0	0	0	0	b1392	EG13739
b1393071000001375	0	0	0	0	0	-1	0	0	0	0	0	b1393	EG13740
b1394071000001376	0	0	0	0	0	0	0	0	0	0	0	b1394	EG13741
b1395071000001377	0	0	0	0	0	0	0	0	0	0	0	b1395	EG13742
b1396071000001378	0	0	0	0	0	0	0	0	0	0	0	b1396	EG13743
b1397071000001379	0	0	0	0	0	0	0	0	0	0	0	b1397	EG13744
b1398071000001380	0	0	0	0	0	0	0	0	0	0	0	b1398	EG13745
b1399071000001381	0	0	0	0	0	0	0	0	0	0	0	b1399	EG13746
b1400071000001382	0	0	0	0	0	0	0	0	0	0	0	b1400	EG13747
b1406071000001387	-1	0	0	0	0	0	0	0	0	0	0	b1406	EG11309
b1407071000001388	0	1	0	0	0	0	0	0	0	0	0	b1407	EG11310
b1408071000001389	0	0	0	0	0	0	0	0	0	0	0	b1408	EG13748
b1409071000001390	0	1	0	0	0	0	0	0	0	0	0	b1409	EG13749
b1410071000001391	0	0	0	0	0	0	0	0	0	0	0	b1410	EG13750
b1411071000001392	0	1	0	0	0	0	0	0	0	0	0	b1411	EG13751
b1412071000001393	0	0	0	0	0	0	0	0	0	0	0	b1412	EG12695
b1413071000001394	0	0	0	0	0	0	0	0	0	0	0	b1413	EG12936
b1414071000001395	0	-1	0	0	0	0	0	0	0	0	0	b1414	EG12110
b1415071000001396	0	0	-1	0	0	0	0	0	0	0	0	b1415	EG10035
b1418071000001398	0	0	0	0	0	1	0	0	0	0	0	b1418	EG10172
b1419071000001399	0	0	0	0	0	0	0	0	0	0	0	b1419	EG11219
b1420071000001401	0	0	0	0	0	1	0	0	0	0	0	b1420	EG20260
b1421071000001402	0	0	0	0	0	0	0	0	0	0	0	b1421	EG11018
b1422071000001403	0	0	0	0	0	0	0	0	0	0	0	b1422	EG13752
b1423071000001404	-1	0	-1	0	0	0	0	0	0	0	0	b1423	EG13753
b1424071000001405	0	-1	0	0	0	0	0	0	0	0	0	b1424	EG12859
b1426071000001406	0	0	0	0	0	0	0	0	0	0	0	b1426	EG12865
b1427071000001407	0	0	0	0	0	0	0	0	0	0	0	b1427	EG10853
b1428071000001408	-1	0	0	0	0	0	0	0	0	0	0	b1428	EG13754
b1429071000001409	0	0	0	0	0	0	0	0	0	0	0	b1429	EG11883
b1430071000001410	0	0	0	0	0	0	0	0	0	0	0	b1430	EG11884
b1431071000001411	0	0	0	0	0	0	0	0	0	0	0	b1431	EG13755
b1432071000001413	0	0	0	0	0	0	0	0	0	0	0	b1432	EG13756
b1433071000001414	0	0	0	0	0	0	0	0	0	0	0	b1433	EG13758
b1434071000001415	0	-1	0	0	0	0	0	0	0	0	0	b1434	EG13757
b1435071000001416	0	-1	0	0	0	0	0	0	0	0	0	b1435	EG13759
b1436071000001417	0	0	0	0	0	0	0	0	0	0	0	b1436	EG14300
b1438071000001419	0	0	0	0	0	0	0	0	0	0	0	b1438	EG13760
b1439071000001420	0	-1	0	0	0	0	0	0	0	0	0	b1439	EG13761
b1440071000001421	-1	0	0	0	0	0	0	0	0	0	0	b1440	EG13762
b1441071000001422	-1	0	0	0	0	0	0	0	0	0	0	b1441	EG13763
b1442071000001423	-1	0	0	0	0	0	0	0	0	0	0	b1442	EG13764
b1443071000001424	-1	0	0	0	0	0	0	0	0	0	0	b1443	EG13765
b1444071000001425	-1	0	0	0	0	0	0	0	0	0	0	b1444	EG13766
b1445071000001427	0	0	0	0	0	0	0	0	0	0	0	b1445	EG13767
b1446071000001428	0	0	0	0	0	0	0	0	0	0	0	b1446	EG13768
b1447071000001429	0	0	0	0	0	0	0	0	0	0	0	b1447	EG13769
b1448071000001430	0	0	0	0	0	0	0	0	0	0	0	b1448	EG13770
b1449071000001431	-1	0	0	0	0	0	0	0	0	0	0	b1449	EG13772
b1450071000001432	-1	0	0	0	0	0	0	0	0	0	0	b1450	EG13773
b1451071000001433	0	0	0	0	0	0	0	0	0	0	0	b1451	EG13774
b1452071000001434	0	0	0	0	0	1	0	0	0	0	0	b1452	EG13775
b1453071000001435	1	0	0	0	0	0	-1	-1	-1	-1	-1	b1453	EG13776
b1454071000001436	0	0	0	0	0	0	0	0	0	0	0	b1454	EG13777
b1455071000001437	0	0	0	0	0	0	0	0	0	0	0	b1455	EG13778
b1456071000001438	0	0	0	0	0	0	0	0	0	0	0	b1456	EG10010
b1457071000001439	0	0	0	0	0	0	0	0	0	0	0	b1457	EG11760
b1459071000001440	0	0	0	0	0	0	0	0	0	0	0	b1459	EG14258
b1460071000001441	0	1	0	0	0	0	0	0	0	0	0	b1460	EG11526
b1461071000001442	0	0	0	0	0	0	0	0	0	0	0	b1461	EG11761
b1462071000001443	0	0	0	0	0	0	0	0	0	0	0	b1462	EG13779
b1463071000001444	0	0	0	0	0	0	0	0	0	0	0	b1463	EG13780
b1464071000001445	0	-1	0	0	0	0	0	0	0	0	0	b1464	EG11825
b1465071000001446	0	0	0	0	0	0	0	0	0	0	0	b1465	EG10644
b1466071000001447	0	0	0	0	0	0	0	0	0	0	0	b1466	EG10645
b1467071000001448	-1	-1	0	0	0	0	0	0	0	0	0	b1467	EG10647
b1468071000001449	-1	-1	0	0	0	-1	0	0	0	0	0	b1468	EG10648
b1469071000001450	-1	0	0	0	0	0	0	0	0	0	0	b1469	EG12153
b1470071000001451	0	0	0	0	0	0	0	0	0	0	0	b1470	EG13781
b1471071000001452	0	0	0	0	0	0	0	0	0	0	0	b1471	EG13782
b1472071000001453	0	0	0	0	0	0	0	0	0	0	0	b1472	EG13783
b1473071000001454	0	0	0	0	0	0	0	0	0	0	0	b1473	EG12713
b1474071000001455	0	0	0	0	0	0	0	0	0	0	0	b1474	EG11227
b1475071000001456	0	0	0	0	0	0	0	0	0	0	0	b1475	EG11228
b1476071000001457	0	0	0	0	0	0	0	0	0	0	0	b1476	EG11229
b1477071000001458	0	0	0	0	0	0	0	0	0	0	0	b1477	EG13784
b1478071000001459	-1	0	0	0	0	0	0	0	0	0	0	b1478	EG12622
b1479071000001460	0	-1	0	0	0	0	0	0	0	0	0	b1479	EG10948
b1480071000001461	1	1	0	0	0	1	-1	-1	-1	-1	-1	b1480	EG11508
b1481071000001462	1	0	0	0	0	0	0	-1	-1	-1	-1	b1481	EG14301
b1482071000001463	1	0	0	0	0	1	0	-1	-1	-1	-1	b1482	EG10680
b1483071000001464	0	0	0	0	0	0	0	0	0	0	0	b1483	EG13786
b1484071000001465	0	0	0	0	0	0	0	0	0	0	0	b1484	EG13787
b1485071000001466	-1	0	-1	0	0	0	0	0	0	0	0	b1485	EG13788
b1486071000001467	-1	0	0	0	0	0	0	0	0	0	0	b1486	EG13789
b1487071000001468	-1	0	-1	0	0	-1	0	0	0	0	0	b1487	EG13790
b1488071000001469	-1	0	0	0	0	0	0	0	0	0	0	b1488	EG13791
b1489071000001470	-1	0	0	0	0	-1	0	0	0	0	0	b1489	EG13792
b1490071000001471	-1	0	0	0	0	0	0	0	0	0	0	b1490	EG13793
b1491071000001472	0	-1	0	0	0	0	0	0	0	0	0	b1491	EG13794
b1492071000001473	-1	0	0	1	0	0	0	0	0	0	0	b1492	EG12456
b1493071000001474	-1	0	0	1	-1	0	0	0	0	0	0	b1493	EG11490
b1494071000001475	0	0	0	0	0	0	0	0	0	0	0	b1494	EG11744
b1495071000001476	0	-1	0	0	0	-1	1	1	1	0	1	b1495	EG11743
b1496071000001477	0	0	0	0	0	0	0	0	0	0	0	b1496	EG11742
b1497071000001478	0	0	0	0	0	0	0	0	0	0	0	b1497	EG13795
b1498071000001479	0	0	1	0	0	0	0	0	0	0	1	b1498	EG13796
b1499071000001480	0	0	0	0	0	0	0	0	0	0	0	b1499	EG13797
b1501071000001481	0	0	0	0	0	0	0	0	0	0	0	b1501	EG13798
b1502071000001482	0	0	0	0	0	0	0	0	0	0	0	b1502	EG13799
b1503071000001483	0	0	0	0	0	0	0	0	0	0	0	b1503	EG13800
b1504071000001484	1	0	0	0	0	0	0	0	0	0	0	b1504	EG13801
b1505071000001485	0	0	0	0	0	0	0	0	0	0	0	b1505	EG13802
b1506071000001486	0	0	0	0	0	0	0	0	0	0	0	b1506	EG14360
b1507071000001487	0	0	0	0	0	0	0	0	0	0	0	b1507	EG10443
b1508071000001488	0	0	0	0	0	0	0	0	0	0	0	b1508	EG10442
b1509071000001489	0	0	0	0	0	0	0	0	0	0	0	b1509	EG13803
b1510071000001490	0	0	0	0	0	0	0	0	0	0	0	b1510	EG11780
b1511071000001491	0	0	0	0	0	0	0	0	0	0	0	b1511	EG13804
b1512071000001492	0	0	0	0	0	0	0	0	0	0	0	b1512	EG13805
b1513071000001493	0	0	0	0	0	0	0	0	0	0	0	b1513	EG13806
b1514071000001494	0	0	0	0	0	0	0	0	0	0	0	b1514	EG13807
b1515071000001495	0	0	0	0	0	0	0	0	0	0	0	b1515	EG13808
b1516071000001496	0	0	0	0	0	0	0	0	0	0	0	b1516	EG13809
b1517071000001497	0	0	0	0	0	0	0	0	0	0	0	b1517	EG13810
b1518071000001498	0	0	0	0	0	0	0	0	0	0	0	b1518	EG13811
b1519071000001499	-1	0	0	0	0	0	0	0	0	0	0	b1519	EG13812
b1520071000001500	0	0	0	0	0	0	0	0	0	0	0	b1520	EG13813
b1521071000001501	0	0	0	0	0	0	0	0	0	0	0	b1521	EG11065
b1522071000001502	0	0	0	0	0	0	0	0	0	0	0	b1522	EG13814
b1523071000001503	0	0	0	0	0	0	0	0	0	0	0	b1523	EG13815
b1524071000001504	0	0	0	0	0	0	0	0	0	0	0	b1524	EG13816
b1525071000001505	0	0	0	0	0	0	0	0	0	0	0	b1525	EG13817
b1526071000001506	0	0	0	0	0	0	0	0	0	0	0	b1526	EG13818
b1527071000001507	0	1	0	0	0	0	0	0	0	0	0	b1527	EG13819
b1528071000001508	0	0	0	0	0	0	0	0	0	0	0	b1528	EG11636
b1529071000001509	0	0	0	0	0	1	0	0	0	0	0	b1529	EG11637
b1530071000001510	0	0	0	0	0	0	0	0	0	0	0	b1530	EG11435
b1531071000001511	0	0	0	0	0	0	0	0	-1	0	0	b1531	EG11434
b1532071000001512	0	0	0	0	0	0	0	0	0	0	0	b1532	EG11599
b1533071000001513	0	0	0	0	0	1	0	0	0	0	0	b1533	EG11639
b1534071000001514	0	0	0	0	0	0	0	0	0	0	0	b1534	EG11640
b1535071000001516	1	0	0	0	0	0	0	0	0	0	0	b1535	EG11643
b1536071000001517	0	1	0	0	0	0	0	0	0	0	0	b1536	EG11644
b1537071000001518	0	0	0	0	0	0	0	0	0	0	0	b1537	EG11645
b1538071000001519	0	-1	0	0	0	0	0	0	0	0	0	b1538	EG10212
b1539071000001520	0	0	0	0	0	0	0	0	0	0	0	b1539	EG12345
b1540071000001521	0	0	0	0	0	0	0	0	0	0	0	b1540	EG13820
b1541071000001522	0	0	0	0	0	0	0	0	0	0	0	b1541	EG13838
b1542071000001523	0	0	0	0	0	0	0	0	0	0	0	b1542	EG13821
b1545071000001526	0	1	0	0	0	0	0	0	0	0	0	b1545	EG13824
b1547071000001528	0	0	0	0	0	0	0	0	0	0	0	b1547	EG13826
b1548071000001529	0	1	0	0	0	0	0	0	0	0	0	b1548	EG11634
b1549071000001531	0	0	0	0	0	0	0	0	0	0	0	b1549	EG13827
b1550071000001532	0	0	0	0	0	1	0	0	0	0	0	b1550	EG13837
b1551071000001533	0	0	0	0	0	0	0	0	0	0	0	b1551	EG14388
b1552071000001534	0	0	0	0	0	0	0	0	0	0	0	b1552	EG13877
b1553071000001535	0	0	0	0	0	0	0	0	0	0	0	b1553	EG13828
b1554071000001536	0	0	0	0	0	0	0	0	0	0	0	b1554	EG13829
b1555071000001537	0	0	0	0	0	0	0	0	0	0	0	b1555	EG13830
b1556071000001538	0	0	0	0	0	0	0	0	0	0	0	b1556	EG13831
b1557071000001539	0	0	0	0	0	0	0	0	0	0	0	b1557	EG12203
b1558071000001540	0	1	0	0	0	0	0	0	0	0	0	b1558	EG12205
b1559071000001541	0	1	0	0	0	0	0	0	0	0	0	b1559	EG13832
b1560071000001542	0	0	0	0	0	0	0	0	0	0	0	b1560	EG13833
b1561071000001543	0	1	0	0	0	0	0	0	0	0	0	b1561	EG11129
b1562071000001544	0	0	0	0	0	0	0	0	0	0	0	b1562	EG11130
b1563071000001545	1	0	0	0	0	1	0	0	0	0	0	b1563	EG11131
b1564071000001546	1	0	0	0	0	1	0	0	0	0	0	b1564	EG10836
b1565071000001547	0	0	0	0	0	0	0	0	0	0	0	b1565	EG13834
b1566071000001548	0	1	0	0	0	0	0	0	0	0	0	b1566	EG13429
b1567071000001549	0	1	0	0	0	0	0	0	0	0	0	b1567	EG13835
b1568071000001550	0	0	0	0	0	0	0	0	0	0	0	b1568	EG13836
b1569071000001551	0	0	0	0	0	0	0	0	0	0	0	b1569	EG10228
b1570071000001552	0	0	0	0	0	0	0	0	0	0	0	b1570	EG10226
b1571071000001553	0	0	0	0	0	0	0	0	0	0	0	b1571	EG11300
b1572071000001554	0	0	0	0	0	0	0	0	0	0	0	b1572	EG11301
b1573071000001555	0	0	0	0	0	0	0	0	0	0	0	b1573	EG11302
b1575071000001556	0	0	0	0	0	0	0	0	0	0	0	b1575	EG10227
b1576071000001557	0	0	0	0	0	0	0	0	0	0	0	b1576	EG11303
b1577071000001558	0	1	0	0	0	0	0	0	0	0	0	b1577	EG11304
b1578071000001559	0	1	0	0	0	0	0	0	0	0	0	b1578	EG40004
b1579071000001560	0	1	0	0	0	0	0	0	0	0	0	b1579	EG13188
b1580071000001561	0	0	0	0	0	0	0	0	1	0	0	b1580	EG12452
b1581071000001562	0	0	0	0	0	-1	0	0	1	0	0	b1581	EG12451
b1582071000001563	0	1	0	0	0	1	0	0	0	0	0	b1582	EG13839
b1583071000001564	0	0	0	0	0	0	0	0	0	0	0	b1583	EG13840
b1584071000001565	0	0	0	0	0	0	0	0	0	0	0	b1584	EG12447
b1585071000001566	0	0	0	0	0	0	0	0	0	0	0	b1585	EG13841
b1586071000001567	0	0	0	0	0	0	0	0	0	0	0	b1586	EG13842
b1587071000001568	0	0	0	0	0	0	0	0	0	0	0	b1587	EG13843
b1588071000001569	0	-1	0	0	0	-1	0	0	0	0	0	b1588	EG13844
b1589071000001570	0	0	0	0	0	0	0	0	0	0	0	b1589	EG13845
b1590071000001571	0	0	0	0	0	0	0	0	0	0	0	b1590	EG13846
b1591071000001572	0	0	0	0	0	0	0	0	0	0	0	b1591	EG13847
b1592071000001573	0	0	0	0	0	0	0	0	0	0	0	b1592	EG13848
b1593071000001574	0	1	0	0	0	0	0	0	0	0	0	b1593	EG13849
b1594071000001575	0	0	0	0	0	0	0	0	0	0	0	b1594	EG13156
b1595071000001576	0	0	0	0	0	0	0	0	0	0	0	b1595	EG13850
b1596071000001577	0	1	0	0	0	0	0	0	0	0	0	b1596	EG12951
b1597071000001578	0	0	0	0	0	0	0	0	0	0	0	b1597	EG12149
b1598071000001580	0	0	0	0	0	0	0	0	0	0	0	b1598	EG13925
b1599071000001581	1	0	0	0	0	0	-1	-1	-1	-1	-1	b1599	EG13926
b1600071000001582	1	0	0	0	0	0	0	0	0	0	0	b1600	EG13927
b1601071000001583	0	0	0	0	0	0	0	0	0	0	0	b1601	EG13928
b1602071000001584	0	0	0	0	0	0	0	0	0	0	0	b1602	EG10745
b1603071000001585	0	0	0	0	0	0	0	0	0	0	0	b1603	EG10744
b1604071000001586	0	-1	0	0	0	0	0	0	0	0	0	b1604	EG13929
b1605071000001587	0	0	0	0	0	0	0	0	0	0	0	b1605	EG13930
b1606071000001588	0	0	0	0	0	0	0	0	0	0	0	b1606	EG13189
b1607071000001589	0	0	0	0	0	1	0	0	0	0	0	b1607	EG13191
b1608071000001590	0	0	0	0	0	0	0	0	0	0	0	b1608	EG13190
b1609071000001591	0	0	0	0	0	0	0	0	0	0	0	b1609	EG11233
b1610071000001592	0	0	0	0	0	0	0	0	0	0	0	b1610	EG11038
b1611071000001593	0	-1	0	0	0	-1	0	0	0	0	0	b1611	EG10358
b1612071000001594	0	0	0	0	0	-1	0	0	0	0	0	b1612	EG10356
b1613071000001595	0	0	0	0	0	0	0	0	0	0	0	b1613	EG10566
b1614071000001596	0	0	0	0	0	0	0	0	0	0	0	b1614	EG12457
b1615071000001597	0	1	0	0	0	0	0	0	0	0	0	b1615	EG12668
b1616071000001598	0	0	0	0	0	0	0	0	0	0	0	b1616	EG11658
b1617071000001599	0	0	0	0	0	0	0	0	0	0	0	b1617	EG11055
b1618071000001600	0	0	0	0	0	0	0	0	0	0	0	b1618	EG12667
b1619071000001601	0	0	0	0	0	0	0	0	0	0	0	b1619	EG10425
b1620071000001602	0	0	0	0	0	0	0	0	0	0	0	b1620	EG10557
b1621071000001603	0	0	0	0	0	0	0	0	0	0	0	b1621	EG10563
b1622071000001604	0	0	0	0	0	0	0	0	0	0	0	b1622	EG10564
b1623071000001605	1	0	0	0	0	0	0	0	0	0	0	b1623	EG10030
b1624071000001606	0	0	0	0	0	0	0	0	0	0	0	b1624	EG13931
b1625071000001608	0	0	0	0	0	0	0	0	0	0	0	b1625	EG14303
b1626071000001609	0	0	0	0	0	0	0	0	0	0	0	b1626	EG13932
b1627071000001610	0	0	0	0	0	0	0	0	0	0	0	b1627	EG13933
b1628071000001611	0	-1	0	0	0	0	0	0	0	0	0	b1628	EG13934
b1629071000001612	0	-1	0	0	0	0	0	0	0	0	0	b1629	EG13935
b1630071000001613	0	0	0	0	0	0	0	0	0	0	0	b1630	EG13936
b1631071000001614	0	-1	0	0	0	0	0	0	0	0	0	b1631	EG13937
b1632071000001615	0	0	0	0	0	0	0	0	0	0	0	b1632	EG13938
b1633071000001616	0	0	0	0	0	0	0	0	0	0	0	b1633	EG10662
b1634071000001617	0	0	1	0	0	0	0	0	0	0	0	b1634	EG13939
b1635071000001618	0	0	0	0	0	0	0	0	0	0	0	b1635	EG12613
b1636071000001619	0	0	0	0	0	0	0	0	1	0	0	b1636	EG13940
b1637071000001620	0	0	0	0	0	0	0	0	0	0	0	b1637	EG11043
b1638071000001621	0	0	0	0	0	0	0	0	0	0	0	b1638	EG11487
b1639071000001622	1	0	0	0	0	0	0	-1	0	-1	-1	b1639	EG11488
b1640071000001623	1	0	0	0	0	0	0	0	0	0	0	b1640	EG13942
b1641071000001624	0	0	0	0	0	0	0	0	0	0	0	b1641	EG13409
b1642071000001625	0	0	0	0	0	1	0	0	0	0	0	b1642	EG13408
b1643071000001626	0	0	0	0	0	0	0	0	-1	0	0	b1643	EG13943
b1644071000001627	0	0	0	0	0	0	0	0	0	0	0	b1644	EG13944
b1645071000001628	0	0	0	0	0	0	0	0	0	0	0	b1645	EG13945
b1646071000001629	0	0	0	0	0	0	0	0	0	0	0	b1646	EG13419
b1647071000001630	-1	0	0	0	0	0	0	0	0	0	0	b1647	EG13420
b1648071000001631	0	0	0	0	0	0	0	0	0	0	0	b1648	EG13946
b1649071000001632	0	0	0	0	0	0	0	0	0	0	0	b1649	EG13947
b1650071000001633	0	-1	0	0	0	-1	0	0	0	0	0	b1650	EG13546
b1651071000001634	0	0	0	0	0	0	0	0	0	0	0	b1651	EG13421
b1652071000001635	0	-1	0	0	0	0	0	0	0	0	0	b1652	EG11547
b1653071000001636	0	0	0	0	0	0	0	0	0	0	0	b1653	EG11548
b1654071000001637	1	0	0	0	0	1	0	0	0	0	0	b1654	EG12181
b1655071000001638	0	0	0	0	0	0	0	0	0	0	0	b1655	EG13949
b1656071000001639	1	0	0	0	0	1	0	0	-1	0	0	b1656	EG10954
b1657071000001640	0	0	0	0	0	0	0	0	0	0	0	b1657	EG13950
b1658071000001642	0	-1	0	0	0	0	0	0	0	0	0	b1658	EG10800
b1659071000001643	0	0	0	0	0	0	0	0	0	0	0	b1659	EG12140
b1660071000001644	0	0	0	0	0	0	0	0	0	0	0	b1660	EG12141
b1661071000001645	0	0	0	0	0	0	0	0	0	0	0	b1661	EG11531
b1662071000001646	1	0	0	0	0	0	0	0	0	0	0	b1662	EG11406
b1663071000001647	0	0	0	0	0	1	-1	0	0	0	0	b1663	EG12400
b1664071000001648	0	0	0	0	0	0	0	0	0	0	0	b1664	EG13951
b1667071000001649	0	0	0	0	0	0	0	0	0	0	0	b1667	EG13952
b1668071000001650	-1	0	0	0	0	0	0	0	0	0	0	b1668	EG13953
b1669071000001651	0	0	0	0	0	0	0	0	0	0	0	b1669	EG13954
b1670071000001652	0	1	0	0	0	0	0	0	0	0	0	b1670	EG13955
b1671071000001653	0	0	0	0	0	0	0	0	0	0	0	b1671	EG13958
b1672071000001654	0	0	0	0	0	0	0	0	0	0	0	b1672	EG13957
b1673071000001655	0	1	0	0	0	0	0	0	0	0	0	b1673	EG13956
b1674071000001656	0	1	0	0	0	0	0	0	0	0	0	b1674	EG13959
b1675071000001657	1	1	1	0	1	1	-1	-1	-1	-1	-1	b1675	EG13960
b1676071000001658	0	0	0	0	0	0	0	0	0	0	0	b1676	EG10804
b1677071000001659	0	0	0	0	0	0	0	0	0	0	0	b1677	EG10544
b1678071000001660	-1	0	0	0	0	0	0	0	0	0	0	b1678	EG14015
b1679071000001661	0	0	0	0	0	0	0	0	0	0	0	b1679	EG13961
b1680071000001662	0	-1	0	0	0	-1	0	0	0	0	0	b1680	EG13962
b1681071000001663	0	-1	0	0	0	-1	0	0	0	0	0	b1681	EG13963
b1682071000001664	0	-1	0	0	0	-1	0	0	0	0	0	b1682	EG13964
b1683071000001665	0	0	0	0	0	-1	0	0	0	0	0	b1683	EG13965
b1684071000001666	0	0	0	0	0	0	0	0	0	0	0	b1684	EG11378
b1685071000001667	0	0	0	0	0	0	0	0	0	0	0	b1685	EG13967
b1686071000001668	0	-1	0	0	0	-1	0	0	0	0	0	b1686	EG13968
b1687071000001669	0	-1	0	0	0	-1	0	0	0	0	0	b1687	EG13969
b1688071000001670	0	0	0	0	0	0	0	0	0	0	0	b1688	EG13970
b1689071000001671	0	1	0	0	0	0	0	0	0	0	0	b1689	EG13971
b1690071000001672	0	1	0	0	0	0	0	0	0	0	0	b1690	EG13972
b1691071000001673	0	1	0	0	0	0	0	0	0	0	0	b1691	EG13973
b1692071000001674	0	0	0	0	0	0	0	0	0	0	0	b1692	EG11234
b1693071000001675	0	0	0	0	0	0	0	0	0	0	0	b1693	EG10076
b1694071000001676	0	0	0	0	0	0	0	0	0	0	0	b1694	EG12432
b1695071000001677	0	0	0	0	0	0	0	0	0	0	0	b1695	EG13974
b1696071000001678	0	0	0	0	0	0	0	0	0	0	0	b1696	EG13975
b1697071000001679	0	0	0	0	0	0	0	0	0	0	0	b1697	EG13976
b1698071000001680	0	0	0	0	0	0	0	0	0	0	0	b1698	EG13977
b1699071000001681	0	0	0	0	0	0	0	0	0	0	0	b1699	EG13978
b1700071000001682	0	0	0	0	0	0	0	0	0	0	0	b1700	EG13979
b1701071000001683	0	1	0	0	0	0	0	0	0	0	0	b1701	EG12357
b1702071000001684	0	0	0	0	-1	0	0	0	0	0	0	b1702	EG10759
b1703071000001685	0	0	0	0	0	0	0	0	0	0	0	b1703	EG11132
b1704071000001686	0	-1	0	0	0	0	0	0	0	0	0	b1704	EG10080
b1705071000001687	0	0	0	0	0	0	0	0	0	0	0	b1705	EG12391
b1706071000001688	0	0	0	0	0	0	0	0	0	0	0	b1706	EG13980
b1707071000001689	0	0	0	0	0	0	0	0	0	0	0	b1707	EG13981
b1708071000001690	0	-1	0	0	0	0	0	0	0	0	0	b1708	EG11133
b1709071000001691	-1	0	0	0	0	0	0	0	0	0	0	b1709	EG10128
b1710071000001692	-1	0	0	0	0	0	0	0	0	0	0	b1710	EG10129
b1711071000001693	0	0	0	0	0	0	0	0	0	0	0	b1711	EG10127
b1712071000001694	0	0	0	0	0	0	0	0	0	0	0	b1712	EG10440
b1713071000001695	0	0	0	0	0	0	0	0	0	0	0	b1713	EG10710
b1714071000001696	0	0	0	0	0	-1	0	0	0	0	0	b1714	EG10709
b1715071000001697	0	0	0	0	0	0	0	0	0	0	0	b1715	EG11272
b1716071000001698	0	0	0	0	0	0	0	0	0	0	0	b1716	EG10881
b1717071000001699	0	0	0	0	0	1	0	0	0	0	-1	b1717	EG11231
b1718071000001700	0	0	0	0	0	1	0	0	0	0	0	b1718	EG10506
b1719071000001701	0	0	0	0	0	0	0	0	0	0	0	b1719	EG11001
b1722071000001704	0	0	0	0	0	0	0	0	0	0	0	b1722	EG13984
b1723071000001705	0	0	0	0	0	0	0	0	0	0	0	b1723	EG10700
b1724071000001706	0	0	0	0	0	0	0	0	0	0	0	b1724	EG13985
b1725071000001707	0	0	0	0	0	0	0	0	0	0	0	b1725	EG13986
b1726071000001708	0	0	0	0	0	1	0	0	0	0	0	b1726	EG13987
b1727071000001709	0	0	0	0	0	0	0	0	0	0	0	b1727	EG13988
b1728071000001710	0	0	0	0	0	0	0	0	0	0	0	b1728	EG13989
b1729071000001711	0	0	0	0	0	1	-1	0	0	0	0	b1729	EG13990
b1730071000001712	0	0	0	0	0	0	0	0	0	0	0	b1730	EG13991
b1731071000001713	0	1	0	0	0	0	0	0	0	0	0	b1731	EG13992
b1732071000001714	-1	0	0	0	0	-1	0	-1	-1	-1	-1	b1732	EG10509
b1733071000001715	0	1	0	0	0	0	0	0	0	0	0	b1733	EG12198
b1734071000001716	0	0	0	0	0	0	0	0	0	0	0	b1734	EG10144
b1735071000001717	0	0	0	0	0	0	0	0	0	0	0	b1735	EG10143
b1736071000001718	0	0	0	0	0	0	0	0	0	0	0	b1736	EG10142
b1737071000001719	0	0	0	0	0	0	0	0	0	0	0	b1737	EG10141
b1738071000001720	0	0	0	1	0	1	0	0	0	0	0	b1738	EG10140
b1739071000001721	0	0	1	0	0	1	0	0	-1	0	0	b1739	EG10044
b1740071000001722	0	0	0	0	0	0	0	0	0	0	0	b1740	EG10663
b1741071000001723	0	0	0	0	0	0	0	0	0	0	0	b1741	EG13993
b1742071000001724	0	0	0	0	0	0	0	0	0	0	0	b1742	EG13994
b1743071000001725	1	-1	0	0	0	0	-1	-1	-1	-1	-1	b1743	EG13490
b1744071000001726	0	0	0	0	0	0	0	0	0	0	0	b1744	EG13995
b1745071000001727	0	0	0	0	0	0	0	0	0	0	0	b1745	EG13996
b1746071000001728	0	0	0	0	0	0	0	0	0	0	0	b1746	EG13997
b1747071000001729	0	0	0	0	0	0	0	0	0	0	0	b1747	EG13998
b1748071000001730	0	0	0	0	0	-1	0	0	0	0	0	b1748	EG13999
b1749071000001731	0	0	0	0	0	0	0	0	0	0	0	b1749	EG11073
b1750071000001732	0	0	0	0	0	0	0	0	0	0	0	b1750	EG14000
b1751071000001733	0	1	0	0	0	0	0	0	0	0	0	b1751	EG14001
b1752071000001734	0	0	0	0	0	0	0	0	0	0	0	b1752	EG14002
b1753071000001735	0	-1	0	0	0	0	0	0	0	0	0	b1753	EG14003
b1754071000001736	0	0	0	0	0	0	0	0	0	0	0	b1754	EG14004
b1755071000001737	0	0	0	0	0	0	0	0	0	0	0	b1755	EG14005
b1756071000001738	0	0	0	0	0	0	0	0	0	0	0	b1756	EG14006
b1757071000001739	0	0	0	0	0	0	0	0	0	0	0	b1757	EG14007
b1758071000001740	0	0	0	0	0	0	0	0	0	0	0	b1758	EG14008
b1759071000001741	0	0	0	0	0	0	0	0	0	0	0	b1759	EG14009
b1760071000001742	0	0	0	0	0	0	0	0	0	0	0	b1760	EG14010
b1761071000001743	-1	0	0	0	0	-1	0	1	1	1	1	b1761	EG10372
b1762071000001744	0	0	0	0	0	0	0	0	0	0	0	b1762	EG14011
b1763071000001745	0	-1	0	0	0	-1	0	0	0	0	0	b1763	EG11014
b1764071000001746	0	-1	0	0	0	0	0	0	0	0	0	b1764	EG10943
b1765071000001747	0	0	0	0	0	0	0	0	0	0	0	b1765	EG11134
b1766071000001748	0	0	0	0	0	0	0	0	0	0	0	b1766	EG10968
b1767071000001749	0	-1	0	0	0	0	0	0	0	0	0	b1767	EG10045
b1768071000001750	0	-1	0	0	0	0	0	0	0	0	0	b1768	EG11135
b1769071000001751	0	1	0	0	0	0	0	0	0	0	0	b1769	EG12369
b1770071000001752	0	0	0	0	0	0	0	0	0	0	0	b1770	EG13482
b1771071000001753	0	0	0	0	0	0	0	0	0	0	0	b1771	EG13483
b1772071000001754	0	0	0	0	0	-1	0	0	0	0	0	b1772	EG13484
b1773071000001755	0	0	0	0	0	-1	0	0	0	0	0	b1773	EG13485
b1774071000001756	0	0	0	0	0	-1	0	0	0	0	0	b1774	EG13486
b1775071000001757	0	0	0	0	0	-1	0	0	0	0	0	b1775	EG13487
b1776071000001758	0	1	0	0	0	0	0	0	0	0	0	b1776	EG13488
b1777071000001759	0	0	0	0	0	0	0	0	0	0	0	b1777	EG13489
b1778071000001760	1	0	0	0	0	1	0	0	0	0	0	b1778	EG12394
b1779071000001761	0	0	0	0	0	0	0	0	0	0	0	b1779	EG10367
b1780071000001762	0	0	0	0	0	-1	0	0	1	0	0	b1780	EG12679
b1781071000001763	0	0	0	0	0	0	0	0	0	0	0	b1781	EG13491
b1782071000001764	0	0	0	0	0	0	0	0	0	0	0	b1782	EG13492
b1783071000001765	-1	0	0	0	0	-1	0	0	0	0	0	b1783	EG13493
b1784071000001766	-1	0	0	0	0	0	0	0	0	0	0	b1784	EG13494
b1785071000001767	0	1	0	0	0	0	0	0	0	0	0	b1785	EG13495
b1786071000001768	0	0	0	0	0	0	0	0	0	0	0	b1786	EG13496
b1787071000001769	0	-1	0	0	0	0	0	0	0	0	0	b1787	EG13497
b1788071000001770	0	0	0	0	0	0	0	0	0	0	0	b1788	EG14417
b1789071000001771	0	0	0	0	0	0	0	0	0	0	0	b1789	EG13498
b1790071000001772	0	0	0	0	0	0	0	0	0	0	0	b1790	EG13499
b1791071000001773	0	0	0	0	0	0	0	0	0	0	0	b1791	EG13500
b1792071000001774	0	0	0	0	0	0	0	0	0	0	0	b1792	EG13501
b1793071000001775	0	0	0	0	0	0	0	0	0	0	0	b1793	EG14304
b1794071000001776	0	0	0	0	0	0	0	0	0	0	0	b1794	EG13502
b1795071000001777	0	0	1	0	0	1	0	0	-1	0	0	b1795	EG13503
b1796071000001778	0	0	0	0	0	0	0	0	0	0	0	b1796	EG14305
b1797071000001779	0	0	0	0	0	0	0	0	0	0	0	b1797	EG13504
b1798071000001780	0	1	0	0	0	0	0	0	0	0	0	b1798	EG13505
b1799071000001781	0	0	0	0	0	0	0	0	0	0	0	b1799	EG13506
b1800071000001782	0	0	0	0	0	0	0	0	0	0	0	b1800	EG13507
b1801071000001783	0	1	0	0	0	0	0	0	0	0	0	b1801	EG13508
b1802071000001784	0	0	0	0	0	0	0	0	0	0	0	b1802	EG13509
b1803071000001785	0	0	0	0	0	0	0	0	0	0	0	b1803	EG13510
b1804071000001786	0	-1	0	0	0	0	0	0	0	0	0	b1804	EG10858
b1805071000001787	0	-1	0	0	0	0	0	0	0	0	0	b1805	EG11530
b1806071000001788	0	0	0	0	0	0	0	0	0	0	0	b1806	EG13511
b1807071000001789	0	-1	0	0	0	0	0	0	0	0	0	b1807	EG13512
b1808071000001790	0	-1	0	0	0	0	0	0	0	0	0	b1808	EG13513
b1809071000001791	1	0	0	0	0	1	0	0	-1	0	0	b1809	EG13514
b1810071000001792	0	0	0	0	0	1	0	0	0	0	0	b1810	EG13515
b1811071000001793	1	0	0	0	0	0	-1	-1	-1	-1	-1	b1811	EG14306
b1812071000001794	0	0	0	0	0	-1	0	0	0	0	0	b1812	EG10683
b1813071000001795	0	-1	0	0	0	-1	0	0	0	0	0	b1813	EG12693
b1814071000001796	0	-1	0	0	0	-1	0	0	0	0	0	b1814	EG10930
b1815071000001797	0	0	0	0	0	0	0	0	0	0	0	b1815	EG13516
b1816071000001798	0	-1	0	0	0	0	0	0	0	0	0	b1816	EG13517
b1817071000001799	0	0	0	0	0	0	0	0	0	0	0	b1817	EG10567
b1818071000001800	0	0	0	0	0	0	0	0	0	0	0	b1818	EG10568
b1819071000001801	0	0	0	0	0	0	0	0	0	0	0	b1819	EG10569
b1820071000001802	0	0	0	0	0	0	0	1	1	0	0	b1820	EG13948
b1821071000001803	0	0	0	0	0	0	0	0	0	0	0	b1821	EG14012
b1822071000001804	0	-1	0	0	0	0	0	0	0	0	0	b1822	EG12207
b1823071000001805	0	0	0	0	0	1	0	0	0	0	0	b1823	EG12204
b1824071000001806	0	0	0	0	0	1	0	0	0	0	0	b1824	EG14382
b1825071000001807	0	0	0	0	0	0	0	0	0	0	0	b1825	EG14014
b1826071000001808	1	1	0	0	0	1	0	0	-1	0	0	b1826	EG14383
b1827071000001810	0	-1	0	0	0	0	0	0	0	0	0	b1827	EG14018
b1828071000001811	0	0	0	0	0	0	0	0	0	0	0	b1828	EG14019
b1829071000001812	1	0	0	0	0	1	-1	0	-1	0	-1	b1829	EG10462
b1830071000001813	0	0	0	0	0	0	0	0	0	0	0	b1830	EG10760
b1831071000001814	0	0	0	0	0	0	0	0	0	0	0	b1831	EG12866
b1832071000001815	0	-1	0	0	0	0	0	0	0	0	0	b1832	EG14020
b1833071000001816	0	0	0	0	0	0	0	0	0	0	0	b1833	EG14021
b1834071000001817	0	0	0	0	0	0	0	0	0	0	0	b1834	EG14022
b1835071000001818	0	0	0	0	0	0	0	0	0	0	0	b1835	EG14023
b1836071000001819	-1	0	0	0	0	0	0	0	0	0	0	b1836	EG14024
b1837071000001820	0	1	0	0	0	0	0	0	-1	0	0	b1837	EG14025
b1838071000001821	0	1	0	0	0	0	0	0	0	0	0	b1838	EG14026
b1839071000001822	0	0	0	0	1	1	0	0	0	0	0	b1839	EG14027
b1840071000001823	0	0	0	0	0	0	0	0	0	0	0	b1840	EG14028
b1841071000001824	0	-1	0	0	0	0	0	0	0	0	0	b1841	EG14029
b1842071000001825	0	0	0	0	0	0	0	0	0	0	0	b1842	EG11505
b1843071000001826	0	0	0	0	0	0	0	0	0	0	0	b1843	EG14030
b1844071000001827	0	0	0	0	0	0	0	0	0	0	0	b1844	EG14031
b1845071000001828	-1	0	0	0	0	0	0	0	0	0	0	b1845	EG11004
b1846071000001829	1	-1	0	-1	0	0	0	-1	-1	-1	-1	b1846	EG11806
b1847071000001830	0	0	0	0	0	0	-1	0	-1	-1	0	b1847	EG11807
b1848071000001831	0	1	0	0	0	0	0	0	0	0	0	b1848	EG11808
b1849071000001832	0	-1	0	0	0	-1	0	0	0	0	0	b1849	EG11809
b1850071000001833	0	0	0	0	0	0	0	0	0	0	0	b1850	EG10256
b1851071000001834	0	0	0	0	0	-1	0	0	0	0	0	b1851	EG10257
b1852071000001835	0	0	0	0	0	0	0	0	0	0	0	b1852	EG11221
b1853071000001836	0	0	0	0	0	0	0	0	0	0	0	b1853	EG12860
b1854071000001837	0	0	0	0	0	0	0	0	0	0	0	b1854	EG10803
b1855071000001838	0	0	0	0	0	0	0	0	0	0	0	b1855	EG10614
b1856071000001839	0	0	0	0	0	0	0	0	0	0	0	b1856	EG10013
b1857071000001840	0	-1	0	0	0	0	0	0	0	0	0	b1857	EG12678
b1858071000001841	0	0	0	0	0	0	0	0	0	0	0	b1858	EG13132
b1859071000001842	0	1	0	0	0	0	0	0	0	0	0	b1859	EG12368
b1860071000001843	0	-1	0	0	0	0	0	0	0	0	0	b1860	EG10924
b1861071000001844	0	-1	0	0	0	0	0	0	0	0	0	b1861	EG10923
b1862071000001845	0	0	0	0	0	0	0	0	0	0	0	b1862	EG11136
b1863071000001846	0	0	0	0	0	0	0	0	0	0	0	b1863	EG10925
b1864071000001847	0	0	0	0	0	0	0	0	0	0	0	b1864	EG11137
b1865071000001848	0	-1	0	0	0	-1	0	0	0	0	0	b1865	EG11138
b1866071000001849	0	0	0	0	0	-1	0	0	0	0	0	b1866	EG10097
b1867071000001850	0	0	0	0	0	0	0	0	0	0	0	b1867	EG12378
b1868071000001851	0	-1	0	0	0	-1	0	0	0	0	0	b1868	EG12379
b1869071000001852	0	-1	0	0	0	0	0	0	0	0	0	b1869	EG14032
b1870071000001853	0	-1	0	0	0	-1	0	0	0	0	0	b1870	EG14033
b1871071000001854	0	-1	0	0	0	0	0	0	0	0	0	b1871	EG14034
b1872071000001855	0	0	0	0	0	0	0	0	0	0	0	b1872	EG13276
b1873071000001856	0	0	0	0	0	0	0	0	0	0	0	b1873	EG13277
b1874071000001857	0	0	0	0	0	0	0	0	0	0	0	b1874	EG12956
b1875071000001858	0	0	0	0	0	0	0	0	0	0	0	b1875	EG13405
b1876071000001859	0	-1	0	0	0	0	0	0	0	0	0	b1876	EG10071
b1877071000001860	0	0	0	0	0	0	0	0	0	0	0	b1877	EG14316
b1878071000001861	0	0	0	0	0	0	0	0	0	0	0	b1878	EG14013
b1879071000001862	0	0	0	0	0	0	0	0	0	0	0	b1879	EG14273
b1880071000001863	0	0	0	0	0	0	0	0	0	0	0	b1880	EG14035
b1881071000001864	0	0	0	0	0	0	0	0	0	0	0	b1881	EG10151
b1882071000001865	0	0	0	0	0	0	0	0	0	0	0	b1882	EG10150
b1883071000001866	0	0	0	0	0	0	0	0	0	0	0	b1883	EG10147
b1884071000001867	0	0	0	0	0	0	0	0	0	0	0	b1884	EG10148
b1885071000001868	0	0	0	0	0	0	0	0	0	0	0	b1885	EG10987
b1886071000001869	0	0	0	0	0	0	0	0	0	0	0	b1886	EG10988
b1887071000001870	0	0	0	0	0	0	0	0	0	0	0	b1887	EG10149
b1888071000001871	0	0	0	0	0	0	0	0	0	0	0	b1888	EG10146
b1889071000001872	0	0	0	0	0	0	0	0	0	0	0	b1889	EG10602
b1890071000001873	0	1	0	0	0	0	0	0	0	0	0	b1890	EG10601
b1891071000001874	0	0	0	0	0	0	0	0	0	0	0	b1891	EG10319
b1892071000001875	0	0	0	0	0	0	0	0	0	0	0	b1892	EG10320
b1895071000001878	0	0	0	0	0	0	0	0	0	0	0	b1895	EG12862
b1896071000001879	-1	0	0	0	0	0	1	1	1	1	1	b1896	EG11751
b1897071000001880	-1	0	0	0	0	-1	1	1	1	1	1	b1897	EG11752
b1900071000001882	0	0	0	0	0	0	0	0	0	0	0	b1900	EG10058
b1901071000001883	0	0	-1	0	0	0	0	0	0	0	0	b1901	EG10057
b1902071000001884	0	0	0	0	0	1	0	0	0	0	0	b1902	EG13175
b1904071000001886	0	0	0	0	0	0	0	0	0	0	0	b1904	EG14036
b1905071000001887	1	-1	0	0	0	0	0	0	0	0	0	b1905	EG10921
b1906071000001888	0	0	0	0	0	0	0	0	0	0	0	b1906	EG12863
b1907071000001889	0	0	0	0	0	0	0	0	0	0	0	b1907	EG11041
b1908071000001890	0	0	0	0	0	0	0	0	0	0	0	b1908	EG11139
b1912071000001891	0	0	0	0	0	1	0	0	0	0	0	b1912	EG10706
b1913071000001892	0	-1	0	0	0	0	0	0	0	0	0	b1913	EG11063
b1914071000001893	0	0	0	0	0	0	0	0	0	0	0	b1914	EG11140
b1915071000001894	0	0	0	0	0	0	0	0	0	0	0	b1915	EG12861
b1916071000001895	0	0	0	0	0	0	0	0	0	0	0	b1916	EG10935
b1917071000001896	0	-1	0	0	0	0	0	0	0	0	0	b1917	EG12347
b1918071000001897	0	-1	0	0	0	0	0	0	0	0	0	b1918	EG14037
b1919071000001898	0	0	0	0	0	0	0	0	0	0	0	b1919	EG14038
b1920071000001899	0	0	0	0	0	0	0	0	0	0	0	b1920	EG12680
b1921071000001900	0	1	0	0	0	0	0	0	0	0	0	b1921	EG11356
b1922071000001901	0	0	0	0	0	0	0	0	0	0	0	b1922	EG11355
b1923071000001902	0	0	0	0	0	0	0	0	0	0	0	b1923	EG10321
b1924071000001903	0	1	0	0	0	0	0	0	0	0	0	b1924	EG10841
b1925071000001904	0	1	0	0	0	0	0	0	0	0	0	b1925	EG11388
b1926071000001905	0	0	0	0	0	0	0	0	0	0	0	b1926	EG11389
b1927071000001906	-1	0	0	0	0	0	0	0	0	0	0	b1927	EG11387
b1928071000001907	0	0	0	0	0	0	0	0	0	0	0	b1928	EG11659
b1929071000001908	0	0	0	0	0	0	0	0	0	0	0	b1929	EG11660
b1930071000001909	0	0	0	0	0	0	0	0	0	0	0	b1930	EG11661
b1931071000001910	0	0	0	0	0	0	0	0	0	0	0	b1931	EG13278
b1932071000001911	0	0	0	0	0	0	0	0	0	0	0	b1932	EG13279
b1936071000001913	0	0	0	0	0	0	0	0	0	0	0	b1936	EG14259
b1937071000001914	0	0	0	0	0	0	0	0	0	0	0	b1937	EG11346
b1938071000001915	0	0	0	0	0	0	0	0	0	0	0	b1938	EG11347
b1939071000001916	0	0	0	0	0	0	0	0	0	0	0	b1939	EG11654
b1940071000001917	0	1	0	0	0	0	0	0	0	0	0	b1940	EG11656
b1941071000001918	0	0	0	0	0	0	0	0	0	0	0	b1941	EG20266
b1942071000001919	0	0	0	0	0	0	0	0	0	0	0	b1942	EG20267
b1943071000001920	0	1	0	0	0	0	0	0	0	0	0	b1943	EG20268
b1944071000001921	0	0	0	0	0	0	0	0	0	0	0	b1944	EG10322
b1945071000001922	0	0	0	0	0	0	0	0	0	0	0	b1945	EG10323
b1946071000001923	0	0	0	0	0	0	0	0	0	0	0	b1946	EG10324
b1947071000001924	0	0	0	0	0	0	0	0	0	0	0	b1947	EG11224
b1948071000001925	0	0	0	0	0	0	0	0	0	0	0	b1948	EG11975
b1949071000001926	0	0	0	0	0	0	0	0	0	0	0	b1949	EG11976
b1950071000001927	0	0	0	0	0	0	0	0	0	0	0	b1950	EG11977
b1951071000001928	1	0	0	0	0	0	0	0	0	0	0	b1951	EG10820
b1952071000001929	1	0	0	0	0	1	0	0	0	0	0	b1952	EG12636
b1953071000001930	0	0	0	0	0	0	0	0	0	0	0	b1953	EG14387
b1955071000001931	-1	-1	0	0	0	0	0	0	0	0	0	b1955	EG14039
b1956071000001932	0	0	0	0	0	0	0	0	0	0	0	b1956	EG14040
b1957071000001933	0	0	0	0	0	0	0	0	0	0	0	b1957	EG14307
b1958071000001934	0	0	0	0	0	0	0	0	0	0	0	b1958	EG12709
b1959071000001935	0	1	0	0	0	0	0	0	0	0	0	b1959	EG11141
b1960071000001936	0	0	0	0	0	0	0	0	0	0	0	b1960	EG11068
b1961071000001937	0	0	0	0	0	0	0	0	0	0	0	b1961	EG10211
b1962071000001938	0	-1	0	0	0	0	0	0	0	0	0	b1962	EG12710
b1963071000001939	0	0	0	0	0	0	0	0	0	0	0	b1963	EG14041
b1967071000001941	-1	0	0	0	0	0	0	0	0	0	0	b1967	EG11755
b1968071000001942	0	0	0	0	0	0	0	0	0	0	0	b1968	EG14044
b1969071000001943	0	0	0	0	0	0	0	0	0	0	0	b1969	EG14045
b1970071000001944	0	0	0	0	0	0	0	0	0	0	0	b1970	EG14046
b1971071000001945	0	-1	0	0	0	0	0	0	0	0	0	b1971	EG14047
b1972071000001946	0	0	0	0	0	0	0	0	0	0	0	b1972	EG14048
b1973071000001947	0	0	0	0	0	0	0	0	0	0	0	b1973	EG14049
b1974071000001948	0	0	0	0	0	0	0	0	0	0	0	b1974	EG14050
b1976071000001949	0	0	0	0	0	0	0	0	0	0	0	b1976	EG13377
b1978071000001950	0	0	0	0	0	0	0	0	0	0	0	b1978	EG13378
b1981071000001952	0	0	0	0	0	1	0	0	0	0	0	b1981	EG20205
b1982071000001953	0	0	0	0	0	0	0	0	0	0	0	b1982	EG10039
b1983071000001954	0	0	0	0	0	0	0	0	0	0	0	b1983	EG13382
b1985071000001955	0	0	0	0	0	0	0	0	0	0	0	b1985	EG13383
b1987071000001956	0	-1	0	0	0	0	0	0	0	0	0	b1987	EG14264
b1988071000001957	0	0	0	0	0	0	0	0	0	0	0	b1988	EG14265
b1990071000001958	0	0	0	0	0	0	0	0	0	0	0	b1990	EG12682
b1991071000001959	0	0	0	0	0	0	0	0	0	0	0	b1991	EG12151
b1992071000001960	0	-1	0	0	0	0	0	0	0	0	0	b1992	EG12150
b1993071000001961	0	-1	0	0	0	0	0	0	0	0	0	b1993	EG13238
b1994071000001963	0	0	0	0	0	0	0	0	0	0	0	b1994	EG40008
b1999071000001969	0	0	0	0	0	0	0	0	0	0	0	b1999	EG13384
b2000071000001970	-1	-1	0	0	0	-1	0	0	0	0	0	b2000	EG12686
b2001071000001971	0	0	0	0	0	0	0	0	0	0	0	b2001	EG13385
b2002071000001972	0	0	0	0	0	0	0	0	0	0	0	b2002	EG13386
b2003071000001973	0	0	0	0	0	0	0	0	0	0	0	b2003	EG13387
b2004071000001974	0	0	0	0	0	0	0	0	0	0	0	b2004	EG13388
b2005071000001975	0	0	0	0	0	0	0	0	0	0	0	b2005	EG13389
b2006071000001976	0	0	0	0	0	0	0	0	0	0	0	b2006	EG13390
b2007071000001979	0	0	0	0	0	0	0	0	0	0	0	b2007	EG13391
b2008071000001980	0	0	-1	0	0	0	0	0	0	0	0	b2008	EG11891
b2009071000001981	0	0	0	0	0	0	0	0	0	0	0	b2009	EG11892
b2010071000001982	0	-1	0	0	0	-1	0	0	0	0	0	b2010	EG11893
b2011071000001983	0	-1	0	0	0	0	0	0	0	0	0	b2011	EG10926
b2012071000001984	0	0	0	0	0	0	0	0	0	0	0	b2012	EG11894
b2013071000001985	0	0	0	0	0	0	0	0	0	0	0	b2013	EG11895
b2014071000001986	-1	-1	0	0	0	0	0	0	0	0	0	b2014	EG11896
b2015071000001987	0	0	0	0	0	0	0	0	0	0	0	b2015	EG13392
b2016071000001988	0	0	0	0	0	0	0	0	0	0	0	b2016	EG13393
b2017071000001990	0	-1	0	0	0	0	0	0	0	0	0	b2017	EG12844
b2018071000001991	0	0	0	0	0	1	0	0	0	0	0	b2018	EG11269
b2019071000001992	0	-1	0	0	0	-1	0	0	1	0	0	b2019	EG10449
b2020071000001993	0	-1	0	0	0	-1	0	0	1	0	0	b2020	EG10447
b2021071000001994	-1	0	0	0	0	-1	0	0	1	0	0	b2021	EG10446
b2022071000001995	0	-1	0	0	0	-1	0	0	0	0	0	b2022	EG10445
b2023071000001996	0	-1	0	0	0	-1	0	0	0	0	0	b2023	EG10450
b2024071000001997	0	0	0	0	0	-1	0	0	0	0	0	b2024	EG10444
b2025071000001998	0	0	0	0	0	-1	0	0	0	0	0	b2025	EG10448
b2026071000001999	0	-1	0	0	0	0	0	0	0	0	0	b2026	EG10451
b2027071000002000	0	0	0	0	0	1	0	0	0	0	0	b2027	EG13406
b2028071000002001	1	-1	0	0	0	0	0	0	0	0	0	b2028	EG13407
b2029071000002002	0	0	0	0	0	0	0	0	0	0	0	b2029	EG10411
b2032071000002005	0	0	0	0	0	0	0	0	0	0	0	b2032	EG11985
b2033071000002006	0	0	0	0	0	0	0	0	0	0	0	b2033	EG11984
b2034071000002007	0	0	0	0	0	0	0	0	0	0	0	b2034	EG11983
b2035071000002008	0	0	0	0	0	0	0	0	0	0	0	b2035	EG11982
b2036071000002009	0	0	0	0	0	0	0	0	0	0	0	b2036	EG11981
b2037071000002010	0	0	0	0	0	0	0	0	0	0	0	b2037	EG11980
b2038071000002011	0	0	0	0	0	0	0	0	0	0	0	b2038	EG11979
b2039071000002012	0	0	0	0	0	0	0	0	0	0	0	b2039	EG11978
b2040071000002013	0	0	0	0	0	0	0	0	0	0	0	b2040	EG12411
b2041071000002014	0	0	0	0	0	0	0	0	0	0	0	b2041	EG12412
b2042071000002015	0	0	0	0	0	0	0	0	0	0	0	b2042	EG13578
b2043071000002016	1	0	0	0	0	-1	0	0	0	0	0	b2043	EG12651
b2044071000002017	1	-1	0	-1	0	-1	0	0	0	0	0	b2044	EG12652
b2045071000002018	1	-1	0	-1	0	-1	0	0	0	0	0	b2045	EG13577
b2046071000002019	1	-1	0	-1	0	-1	0	0	0	0	0	b2046	EG13576
b2047071000002020	1	-1	0	-1	0	-1	0	-1	0	-1	-1	b2047	EG13575
b2048071000002021	1	-1	0	-1	0	-1	0	0	0	0	0	b2048	EG10162
b2049071000002022	1	-1	0	-1	0	-1	0	0	0	0	-1	b2049	EG10161
b2050071000002023	1	-1	0	-1	0	-1	0	-1	0	-1	-1	b2050	EG11790
b2051071000002024	1	-1	0	-1	0	-1	0	-1	0	-1	-1	b2051	EG11789
b2052071000002025	1	-1	0	-1	0	-1	0	0	0	0	-1	b2052	EG11788
b2053071000002026	1	-1	0	-1	0	-1	0	-1	-1	-1	-1	b2053	EG11787
b2054071000002027	1	-1	0	-1	0	-1	0	-1	0	0	-1	b2054	EG13574
b2055071000002028	1	-1	0	-1	0	-1	0	0	-1	0	0	b2055	EG13573
b2056071000002029	1	0	0	-1	0	-1	0	0	0	0	0	b2056	EG13572
b2057071000002030	1	-1	0	-1	0	-1	0	0	0	0	0	b2057	EG13571
b2058071000002031	1	-1	0	-1	0	-1	0	0	0	0	0	b2058	EG13570
b2059071000002032	1	0	0	-1	0	-1	0	0	0	0	0	b2059	EG13569
b2060071000002033	1	-1	0	-1	0	-1	0	0	0	0	0	b2060	EG13568
b2061071000002034	1	-1	0	-1	0	-1	0	0	0	0	0	b2061	EG13567
b2062071000002035	1	-1	0	-1	0	-1	0	-1	0	-1	-1	b2062	EG13566
b2063071000002036	0	0	0	0	0	0	0	0	0	0	0	b2063	EG14051
b2064071000002037	0	-1	0	0	0	0	0	0	0	0	0	b2064	EG11361
b2065071000002038	0	-1	0	0	0	0	0	0	0	0	0	b2065	EG11418
b2066071000002039	0	-1	0	0	0	0	0	0	0	0	0	b2066	EG11701
b2067071000002040	0	0	0	0	0	0	0	0	0	0	0	b2067	EG12396
b2068071000002041	0	0	0	0	0	0	0	0	0	0	0	b2068	EG11222
b2069071000002042	0	-1	0	0	0	0	0	0	0	0	0	b2069	EG12200
b2070071000002043	0	0	0	0	0	0	0	0	0	0	0	b2070	EG14052
b2071071000002044	0	1	0	0	0	0	0	0	0	0	0	b2071	EG14053
b2072071000002045	0	1	0	0	0	0	0	0	0	0	0	b2072	EG14054
b2073071000002046	0	1	0	0	0	0	0	0	0	0	0	b2073	EG14055
b2074071000002047	0	-1	0	0	0	0	0	0	0	0	0	b2074	EG14056
b2075071000002048	0	0	0	0	0	0	0	0	0	0	0	b2075	EG14057
b2076071000002049	0	0	0	0	0	0	0	0	0	0	0	b2076	EG14058
b2077071000002050	0	0	0	0	0	0	0	0	0	0	0	b2077	EG12136
b2078071000002051	0	0	0	0	0	0	0	0	0	0	0	b2078	EG11617
b2079071000002052	0	0	0	0	0	0	0	0	0	0	0	b2079	EG11618
b2080071000002053	-1	0	0	0	0	0	0	0	0	0	0	b2080	EG14059
b2081071000002054	0	-1	0	0	0	0	0	0	0	0	0	b2081	EG14060
b2082071000002055	0	0	0	0	0	0	0	0	0	0	0	b2082	EG12425
b2083071000002056	1	0	0	0	0	0	0	0	0	-1	0	b2083	EG14309
b2085071000002057	0	0	0	0	0	0	0	0	0	0	0	b2085	EG14061
b2086071000002058	0	0	0	0	0	0	0	-1	0	-1	0	b2086	EG14367
b2091071000002062	0	0	0	0	0	0	0	0	0	0	0	b2091	EG12417
b2092071000002063	0	0	0	0	0	0	0	0	0	0	0	b2092	EG12416
b2093071000002064	0	0	0	0	0	0	0	0	0	0	0	b2093	EG12415
b2094071000002065	0	0	0	0	0	0	0	0	0	0	0	b2094	EG12414
b2095071000002066	0	0	0	0	0	0	0	0	0	0	0	b2095	EG12418
b2096071000002067	0	0	-1	0	0	-1	0	0	0	0	0	b2096	EG12419
b2097071000002068	0	0	0	0	0	0	0	-1	-1	-1	-1	b2097	EG14062
b2098071000002069	0	0	0	0	0	0	0	0	0	0	0	b2098	EG14063
b2099071000002070	0	0	0	0	0	0	0	0	0	0	0	b2099	EG14064
b2100071000002071	0	0	0	0	0	0	0	0	0	0	0	b2100	EG14065
b2101071000002072	0	0	0	0	0	0	0	0	0	0	0	b2101	EG14066
b2102071000002073	0	1	0	0	0	0	0	0	0	0	0	b2102	EG14067
b2103071000002074	0	-1	0	0	0	0	0	0	0	0	0	b2103	EG14068
b2104071000002075	0	-1	0	0	0	0	0	0	0	0	0	b2104	EG14069
b2105071000002076	0	0	0	0	0	0	0	0	0	0	0	b2105	EG14070
b2106071000002077	0	0	0	0	0	0	0	0	0	0	0	b2106	EG14071
b2107071000002078	0	0	0	0	0	0	0	0	0	0	0	b2107	EG14072
b2108071000002079	0	1	0	0	0	0	0	0	0	0	0	b2108	EG11987
b2109071000002080	0	1	0	0	0	0	0	0	0	0	0	b2109	EG11988
b2110071000002081	0	0	0	0	0	0	0	0	0	0	0	b2110	EG11989
b2111071000002082	0	0	0	0	0	0	0	0	0	0	0	b2111	EG11990
b2112071000002083	0	0	0	0	0	1	0	0	0	0	0	b2112	EG11991
b2113071000002084	0	-1	0	0	0	0	0	0	0	0	0	b2113	EG10611
b2114071000002085	0	-1	0	0	0	0	0	0	0	0	0	b2114	EG10586
b2118071000002087	0	1	0	0	0	0	0	0	0	0	0	b2118	EG11995
b2119071000002089	0	1	0	0	0	0	0	0	0	0	0	b2119	EG11998
b2120071000002090	0	1	0	0	0	0	0	0	0	0	0	b2120	EG11999
b2121071000002091	0	1	0	0	0	0	0	0	0	0	0	b2121	EG12002
b2122071000002092	0	0	0	0	0	0	0	0	0	0	0	b2122	EG12003
b2123071000002093	0	0	0	0	0	0	0	0	0	0	0	b2123	EG12004
b2124071000002094	0	0	0	0	0	0	0	0	0	0	0	b2124	EG12005
b2125071000002095	0	0	0	0	0	0	0	0	0	0	0	b2125	EG12006
b2126071000002096	0	0	0	0	0	0	0	0	0	0	0	b2126	EG12007
b2127071000002097	0	0	0	0	0	0	0	0	0	0	0	b2127	EG12008
b2128071000002099	-1	0	0	0	0	0	0	0	0	0	0	b2128	EG12009
b2129071000002100	-1	0	0	0	0	0	0	0	0	0	0	b2129	EG12010
b2130071000002101	-1	0	0	0	0	0	0	0	0	0	0	b2130	EG12011
b2131071000002102	-1	-1	0	0	0	0	0	0	0	0	0	b2131	EG12012
b2132071000002103	0	0	0	0	0	0	0	0	0	0	0	b2132	EG12013
b2133071000002104	0	-1	0	0	0	-1	0	0	0	0	0	b2133	EG10231
b2134071000002105	0	0	0	0	0	0	0	0	0	0	0	b2134	EG12015
b2135071000002106	0	1	0	0	0	0	0	0	0	0	0	b2135	EG12016
b2136071000002107	0	1	0	0	0	0	0	0	0	0	0	b2136	EG12017
b2137071000002108	-1	0	0	0	0	0	0	0	0	0	0	b2137	EG12019
b2139071000002109	0	1	0	0	0	0	0	0	0	0	0	b2139	EG12020
b2140071000002110	0	0	0	0	0	0	0	0	0	0	0	b2140	EG12022
b2141071000002111	0	1	0	0	0	0	0	0	0	0	0	b2141	EG12023
b2142071000002112	0	1	0	0	0	0	0	0	0	0	0	b2142	EG12024
b2143071000002113	0	0	0	0	0	0	0	0	0	0	0	b2143	EG10137
b2144071000002114	0	0	0	0	0	0	0	0	0	0	0	b2144	EG12025
b2145071000002115	0	1	0	0	0	0	0	0	0	0	0	b2145	EG14073
b2146071000002116	0	0	0	0	0	0	0	0	0	0	0	b2146	EG14074
b2147071000002117	0	1	0	0	0	0	0	0	0	0	0	b2147	EG11289
[truncated: 2,256 more rows]
